# Supplementary material for: Analysis of chimeric reads characterises the diverse targetome of AGO2-mediated regulation
Source: Sci Rep. 2023 Dec 21;13:22895. doi: 10.1038/s41598-023-49757-z (PMC10739727; doi:10.1038/s41598-023-49757-z)
Supplement: Supplementary file 1 — Supplementary Table 1. [file 41598_2023_49757_MOESM1_ESM.xlsx]

## Sheet: Chimeras CLASH
ID	Genomic fragment sequence	Driver fragment sequence	Target first in chimera	N chimeric reads	N deduplicated chimeric reads	Chimera in replicates	N non-chimeric reads	Coverage non-chimeric reads	Chromosome	Start	End	Strand	Overlapping gene name	Overlapping gene biotype	Overlapping gene feature	Overlapping repeatmasker	Overlapping repeatmasker family	Driver name	Driver type	miRNA Family	Driver alignment no mismatch	Cofold structure	Cofold MFE	Ambiguous	High Confidence
1	CAGCCTCCAGCCAAGCCCAGCTCACCGTCATTGCTTGCTCTCCTCCAGGT	TGAGGGCTCCAGGTGACGGTGG	TRUE	5613	1541	LBUB1,LBUB2,LBUB3	21336	4403.4486	16	28843854	28843903	-	TUFM	protein_coding	exon,intron			hsa-miR-4721	miRNA	0	TRUE	........(((........)))((((((((((....((((((........&.))))))....)))))))))).	-28	FALSE	TRUE
2	CATTGGGAGGAGAGCGCTTCCAGTCCCACGTCTTTACAGGAATCTTCCAG	TGTAAACATCCTCGACTGGAAG	TRUE	7033	1363	LBUB1	13286	6106.048	9	105635156	105635205	-	FKTN	protein_coding	exon			hsa-miR-30d-5p|hsa-miR-30a-5p|hsa-miR-30e-5p	miRNA	mir-30	TRUE	................(((((((((....((.(((((((((....)))..&)))))).))....)))))))))	-19.9	FALSE	TRUE
3	CGCCATGGCCTCTGTCTCCGAGCTCGCCTGCATCTACTCGGCCCTCATTC	GCTCGGTCTGAGGCCCCTCAGT	TRUE	2786	846	LBUB1,LBUB2,LBUB3	68085	14407.119	15	69452945	69452994	+	RPLP1	protein_coding	five_prime_utr,exon			hsa-miR-423-3p	miRNA	mir-423	TRUE	......((((((.....(((((((.(((...........)))........&)))))))...)))))).......	-26.8	FALSE	TRUE
4	CATTGGGAGGAGAGCGCTTCCAGTCCCACGTCTTTACAGGAATCTTCCAG	GCACTGTGGGTACTTGCTGC	TRUE	2547	479	LBUB1	5621	2583.328	9	105635156	105635205	-	FKTN	protein_coding	exon			hsa-miR-106b-3p	miRNA	mir-17	TRUE	.((((((((.......))))))))((((((........(((....)))..&......))))))..........	-19.9	FALSE	TRUE
5	TGTTTCCTCTTATTCAAGCCATGCACCCTACTCTTGCTGGTAAAATCACT	AGCAAATGTTGGGTGAACGGC	FALSE	1520	428	LBUB1,LBUB2,LBUB3	1118	213.06498	8	100704998	100705047	-	PABPC1	protein_coding	exon			hsa-miR-10527-5p	miRNA	0	TRUE	.................(((...(((((.((..(((((............&..)))))..)).)))))...)))	-21.6	FALSE	TRUE
6	CATTGGGAGGAGAGCGCTTCCAGTCCCACGTCTTTACAGGAATCTTCCAG	TACCCTGTAGAACCGAATTTGTG	TRUE	1860	386	LBUB1	6132	2818.176	9	105635156	105635205	-	FKTN	protein_coding	exon			hsa-miR-10b-5p|hsa-miR-10a-5p	miRNA	mir-10	TRUE	...(((((((((.....))))..)))))((..((((((((..........&...))))))))..))........	-21.2	FALSE	TRUE
8	GTACCGATTTCTGCTAAGTTCTCCCAACAACATGAAACTGCCTATTCACG	TAGGTAGTTTCATGTTGTTGGG	FALSE	1300	350	LBUB1,LBUB2,LBUB3	9980	2940.898	17	48612764	48612813	-	HOXB7,HOXB8	protein_coding	three_prime_utr			hsa-miR-196a-5p|hsa-miR-196b-5p	miRNA	mir-196	TRUE	......................((((((((((((((((((((((......&))))))))))))))))))))))	-37.1	FALSE	TRUE
9	TATTTCACTAAGAAAACCCAACAACTGAGACTGCCTAGCCCGCCGGTCCT	TAGGTAGTTTCATGTTGTTGGG	FALSE	1067	316	LBUB1,LBUB2,LBUB3	738	161.69696	12	54012454	54012503	+	AC012531.2,HOXC6	protein_coding	five_prime_utr			hsa-miR-196a-5p|hsa-miR-196b-5p	miRNA	mir-196	TRUE	..((((.....)))).((((((((((((((((((((((((....)))...&)))))))))))).)))))))))	-34.7	FALSE	TRUE
10	GCTAAGTTATATGTGTTAGTGTCGGGGAAATAGTTTGCAGATAATGGAGG	TGTAAACATCCCCGACTGGAAG	FALSE	938	297	LBUB1,LBUB2,LBUB3	1131	265.94218	3	136150972	136151021	-	MSL2	protein_coding	three_prime_utr			hsa-miR-30a-5p|hsa-miR-30d-5p|hsa-miR-30e-5p	miRNA	mir-30	TRUE	(((((..........)))))((((((((....(((((((...........&))))))).))))))))......	-23.4	FALSE	TRUE
11	ACAAGTTGTTTAAGAACAACAAAATCACCAATGTCTTCCATTTTGAGATG	TGGAAGACTAGTGATTTTGTTGTT	FALSE	982	289	LBUB1,LBUB2,LBUB3	1570	447.527	15	41300560	41300609	+	AC087721.2,OIP5-AS1	protein_coding,processed_transcript	five_prime_utr			hsa-miR-7-5p	miRNA	mir-7	TRUE	..............((((((((((((((....((((((((..........&))))))))..))))))))))))))	-29.6	FALSE	TRUE
12	AAAAAGGCCAAAGATAAAAGGTTTCTTTTTTTTTCCTTTTTTGTCTATGA	TTTGTATGAGATGGTT	FALSE	1054	288	LBUB1,LBUB2,LBUB3	380	82.27146	2	231713394	231713443	+	MIR1244-1	miRNA	exon			hsa-miR-1244	miRNA	mir-1244	TRUE	....(((((((((((((((((.............)))..)))))))....&......))))))).............	-12.3	FALSE	TRUE
13	ATTGGGAGGAGAGCGCTTCCAGTCCCACGTCTTTACAGGAATCTTCCAGG	TGCAGTGAAGGCACTTGTAG	TRUE	1427	284	LBUB1	4088	1878.784	9	105635155	105635204	-	FKTN	protein_coding	exon			hsa-miR-17-3p	miRNA	mir-17	TRUE	..(((((((((.....))))..))))).((((((((.(((....)))...&......))))))))........	-21.6	FALSE	TRUE
14	CTCACTTCATCCGGCGACTAGCACCGCGTCCGGCAGCGCCAGCCCTACAC	CTCGGTCTGAGGCCCCTCAG	TRUE	787	243	LBUB1,LBUB2,LBUB3	28664	6123.937	15	69452888	69452937	+	RPLP1	protein_coding	five_prime_utr			hsa-miR-423-3p	miRNA	mir-423	TRUE	..........((((((..........)).))))....((((((.......&.))).)))(((((....))))).	-18.2	FALSE	TRUE
15	AGTACAAAAATTTAAAGCATTCCTTTCTTTAATTTTGTAATTCTTTACTG	AATAGCTCAGAATGTCAGTTCTG	TRUE	1377	242	LBUB1,LBUB2,LBUB3	3087	720.2132	8	100703028	100703077	-	PABPC1	protein_coding	three_prime_utr			hsa-miR-7705	miRNA	0	TRUE	..(((((((..((((((.........)))))))))))))...........&.......((((((....))))))	-9.3	FALSE	TRUE
16	GTGGCGTTCGCCTTTGTGGCCTGACACACACAGCCAGCATCCCTCTCTCA	GTGAGTGTGGATCCTGGAGGAAT	FALSE	806	228	LBUB1,LBUB3	130	47.76968	7	100156560	100156609	-	C7orf43	protein_coding	intron,exon			hsa-miR-4658	miRNA	0	TRUE	(((..(((.(((.....)))..))).)))....((((.((((....((((&.))))...)))).))))......	-23	FALSE	TRUE
17	CATTGGGAGGAGAGCGCTTCCAGTCCCACGTCTTTACAGGAATCTTCCAG	CAAAGAATTCTCCTTTTGGGCT	TRUE	1050	201	LBUB1	3577	1643.936	9	105635156	105635205	-	FKTN	protein_coding	exon			hsa-miR-186-5p	miRNA	mir-186	TRUE	...(((((((((.....))))..))))).((((....((((...(((...&....)))...))))...)))).	-17.7	FALSE	TRUE
18	TTTTTCAATGGTTGGGACAATGGCAATAGGACAAAACGGGTTACTAAGAT	TTGCACTTGTCCCGGCCTGT	TRUE	654	199	LBUB1,LBUB2,LBUB3	492	117.62073	9	2654291	2654340	+	VLDLR	protein_coding	three_prime_utr			hsa-miR-92a-3p	miRNA	mir-25	TRUE	.........(((((((((((..((((((......................&))))))..)))))))))))...	-26.7	FALSE	TRUE
19	CAACTAAAAATATTAAACACAAACTACCACCTACCTCCCTCACCAAAGCC	TGAGGTAGTAGGTTGTGTGGTT	TRUE	1029	197	LBUB3	936	149.92094	MT	8438	8487	+	MT-ATP8	protein_coding	exon			hsa-let-7b-5p|hsa-let-7c-5p|hsa-let-7e-5p|hsa-miR-4510|hsa-let-7a-5p|hsa-let-7i-5p	miRNA	let-7	TRUE	.....................(((((((((((((...(((((........&)))))..))))).)).))))))	-20.3	FALSE	TRUE
20	TAGCTGGCAGTTTTTCTTTTGAAAAGTTAAAACCGGGATATGTGCAATAG	TATTGCACTTGTCCCGGCCTGT	TRUE	734	188	LBUB1,LBUB3	1707	380.3048	15	41300463	41300512	+	AC087721.2,OIP5-AS1	protein_coding,processed_transcript	five_prime_utr	(AT)n	Simple_repeat	hsa-miR-92a-3p|hsa-miR-92b-3p	miRNA	mir-25	TRUE	......((((((((((....))))))......((((((((.((((((((.&)))))))).)))))))).))))	-30	FALSE	TRUE
21	GCAGGCAAGCTTTTCTGTGGTTTTGCCATGGCTCGTACTAAACAGACAGC	GCAAAGCACACGGCCTGCAGAGA	TRUE	968	179	LBUB1,LBUB2,LBUB3	51162	15001.934	6	26032038	26032087	-	HIST1H3B	protein_coding	exon			hsa-miR-330-3p	miRNA	mir-330	TRUE	((((((.........(((((((((((....(((.((.((....)))))))&))))))).)))))))))).....	-24.4	FALSE	TRUE
23	TTGCAGCCCCAACCCTACCTCATCTGTGCTGAAAGACGCTGAAACTGCCT	TGAGGTAGTAGGTTGTGTGGTT	FALSE	468	176	LBUB2	462	98.87626	11	14878114	14878163	-	CYP2R1	protein_coding	three_prime_utr,exon			hsa-let-7b-5p|hsa-let-7c-5p|hsa-let-7e-5p|hsa-miR-4510|hsa-let-7a-5p|hsa-let-7i-5p	miRNA	let-7	TRUE	....((((.(((((((((((((((.(((((...)).))).))........&))))))))..)))))...))))	-23.1	FALSE	TRUE
24	ATTGGGAGGAGAGCGCTTCCAGTCCCACGTCTTTACAGGAATCTTCCAGG	TACATTGTCTGCTGGGTTTC	TRUE	710	163	LBUB1	6132	2818.176	9	105635155	105635204	-	FKTN	protein_coding	exon			hsa-miR-221-3p	miRNA	mir-221	TRUE	..(((((((((.....))))..)))))..........(((((((..(((.&...........)))..)))))))	-17.7	FALSE	TRUE
25	AGGCTCAGAGTCTGAGTCGTCCTGCACAAGTAAGCCAGCCTTTCAGAGGA	AAAGTGCTTACAGTGCAGGTAG	FALSE	470	158	LBUB2	64	13.69712	1	171587124	171587173	+	PRRC2C	protein_coding	exon			hsa-miR-106a-5p|hsa-miR-17-5p|hsa-miR-20a-5p|hsa-miR-20b-5p	miRNA	mir-17	TRUE	.(((((((...)))))))..(((((((..((((((...((((...)))).&......)))))).)))))))...	-31	FALSE	TRUE
26	TCTGGGTGGAGGGGAGCCCAAGTGAGCCTGAAGGAGTTCTGATTATAGAG	TCAGGCTCAGTCCCCTCCCGAT	FALSE	517	158	LBUB1,LBUB2	127	42.65105	1	165909208	165909257	+	UCK2	protein_coding	three_prime_utr			hsa-miR-484	miRNA	mir-484	TRUE	.......((((((((.......(((((((((......((((....)))).&))))))))).))))))))....	-30.5	FALSE	TRUE
27	AAAACTCGGCCCCTGGTGAAATGACGCCCCTCCCCCACCTGCCCATGGCC	AAAAGCTGGGTTGAGAGGGCGA	FALSE	274	157	LBUB2	539	115.3558	19	12730935	12730984	-	TRIR	protein_coding	three_prime_utr			hsa-miR-320a-3p|hsa-miR-320b	miRNA	mir-320	TRUE	.....(((.((...))))).....((((((((.((((.(((((...))).&...)).))))..))).))))).	-24.3	FALSE	TRUE
28	TCCAGCTCGCTCGCCGCATTCGCGGAGAAAGAGCGTAAATGTAAAGTCAC	TAAAGTGCTGACAGTGCAGAT	FALSE	502	150	LBUB2	48763	10436.153	6	26031638	26031687	-	HIST1H3B	protein_coding	exon			hsa-miR-106b-5p|hsa-miR-17-5p|hsa-miR-106a-5p|hsa-miR-20a-5p	miRNA	mir-17	TRUE	....((((..((.((((....)))).))..)))).....((((..((((.&........))))..))))...	-23.2	FALSE	TRUE
30	AAAAGTTGGGAGCATGGCAGACAGGGAAGGGAAACATTTTCAGGGAAAAG	TCCCTGAGACCCTTTAACCTGTGA	TRUE	498	148	LBUB2	175	37.4531	X	154010706	154010755	-	IRAK1	protein_coding	three_prime_utr			hsa-miR-125a-5p|hsa-miR-125b-5p	miRNA	mir-10	TRUE	....................(((((((((((......(((((((((....&)))))))))))))))..)))))..	-26.8	FALSE	TRUE
31	AGATGTGATCTGCAGAAGTTGTTTAGTCTTCATCTGAATTTCAGGCTGGG	TATTGCACTTGTCCCGGCCTGT	FALSE	627	146	LBUB3	615	98.50575	4	163519720	163519769	+	TMA16	protein_coding	three_prime_utr			hsa-miR-92a-3p|hsa-miR-92b-3p	miRNA	mir-25	TRUE	(((((.(((..(((.....)))...)))..)))))......(((((((((&............))))))))).	-23.6	FALSE	TRUE
32	AGAAGTTGGCTACTCTCAGAATTTGGTTTAAAGCTGGACAGATTTGCTTT	TGAGGTAGTAGATTGTATAGTT	FALSE	466	144	LBUB2	1100	235.4198	20	35652092	35652141	-	CPNE1,AL109827.1,RBM12	protein_coding	three_prime_utr			hsa-let-7f-5p|hsa-let-7a-5p	miRNA	let-7	TRUE	...((((.(((((.(((((((((((.((((....))))))))))).....&))))))))).))))........	-15.8	FALSE	TRUE
33	AACAATGGAATATGCCTTCTCTGCTATGTCTGAAAATAGAAGCTATTTAT	TGGAGAGAAAGGCAGTTCCTGA	FALSE	501	135	LBUB2	36	7.70464	10	22330740	22330789	+	BMI1	protein_coding	three_prime_utr			hsa-miR-185-5p	miRNA	mir-185	TRUE	......(((((.((((((((((.(((.......((((((...))))))..&))))))).)))))))))))...	-22.1	FALSE	TRUE
34	GAGGAAAGCTGCTGCCAAGAAAGACTGAGCCCCTCCCCTGCCCTCTCCCT	AAAGCTGGGTTGAGAGGGCGA	FALSE	180	134	LBUB1	88	40.4436	19	5691594	5691643	+	RPL36	protein_coding	three_prime_utr			hsa-miR-320a-3p|hsa-miR-320b	miRNA	mir-320	TRUE	((((...(((.................))).))))...((((((((((((&.......)))..))))))))).	-25.3	FALSE	TRUE
35	ATTAGCAAGAGTTGTACCCCCTCCCCAGTCTTCGCCTTCCTCTTTTTAAG	AAGCTGGGTTGAGAGGGCGA	TRUE	377	133	LBUB1	72	33.09018	9	78329772	78329821	+	PSAT1	protein_coding	three_prime_utr			hsa-miR-320a-3p|hsa-miR-320b	miRNA	mir-320	TRUE	..((((....))))..(((.((((((((.(((..................&..))))))))..))).)))...	-18.7	FALSE	TRUE
36	ATGTCCTTGAACTTGGAACCTGACAATGTTGGTGTTGTCGTGTTTGGAAA	TCTGGCTCCGTGTCTTCACTCCC	FALSE	320	132	LBUB2	396	84.75102	18	46089944	46089993	-	ATP5F1A	protein_coding	exon			hsa-miR-149-5p	miRNA	mir-149	TRUE	..(((.......((.((((.(((((((......))))))).)))).))..&...)))...(((....)))....	-14.6	FALSE	TRUE
37	GTTGCTCCACAGGTAGCTCTAGGAGGGCTGGCAACTTAGAGGTGGGGAGC	GAATTCTCTTATCCAAC	TRUE	573	131	LBUB1,LBUB2,LBUB3	1848	352.1378	15	44717792	44717841	+	B2M	protein_coding	three_prime_utr			hsa-miR-10393-5p	miRNA	0	TRUE	((((((........((((((...)))))))))))).....((((.(((..&............)))..))))....	-18.8	FALSE	TRUE
38	TTTTGCAGACGCCACCGCCGAGGAAAACCGTGTACTATTAGCCATGGTCA	ACTCGGCGTGGCGTCGGTCGTG	TRUE	514	127	LBUB1,LBUB3	1350	356.9562	7	44796682	44796731	+	PPIA	protein_coding	five_prime_utr			hsa-miR-1307-3p	miRNA	mir-1307	TRUE	....((.((((((((.((((((....((((((..........))))))..&.)))))))))))))).))....	-34.8	FALSE	TRUE
39	CCTGCTCCTGCGTGGAGGGGGAATGTGTGCTGGCTAGGGTGGAGGACTGA	TCAGGCTCAGTCCCCTCCCGAT	FALSE	428	126	LBUB2	99	21.18776	17	29573784	29573833	-	ABHD15-AS1,GIT1	antisense,protein_coding	three_prime_utr			hsa-miR-484	miRNA	mir-484	TRUE	(((.((((.....)))).)))...............(((.((.(((((((&......))))))))).)))...	-33	FALSE	TRUE
40	CCACGCCATCCTGCGTCTGGACCTGGCTGGCCGGGACCTGACCGACTACC	TGAGGTAGTAGGTTGTATAGT	FALSE	403	125	LBUB1,LBUB3	3192	604.6873	17	81511425	81511474	-	ACTG1	protein_coding	exon			hsa-let-7a-5p|hsa-miR-98-5p|hsa-let-7f-5p|hsa-let-7b-5p|hsa-let-7e-5p|hsa-let-7g-5p|hsa-let-7c-5p|hsa-let-7d-5p	miRNA	let-7	TRUE	..((((......))))..((.(((((....))))).)).((((.((((((&...)))))).))))........	-25.9	FALSE	TRUE
41	CCATTCCTTTTGGCCCTGCAGCATGTCATGCTCCCAGAATTTCAGCTTCA	TGCGGGGCTAGGGCTAACAGCA	FALSE	445	125	LBUB2,LBUB3	8116	1704.8725	12	49127904	49127953	-	TUBA1B	protein_coding	three_prime_utr			hsa-miR-744-5p	miRNA	mir-744	TRUE	.....(((...(((((((((((((...)))))..................&.)))))))))))(((...))).	-23	FALSE	TRUE
42	TTTTCCCCCAGGCAGATCATTCTGAGTGTGCGAGTGTGTGTGCACATGTT	TGCAGCTGCCTGGGAGTGACTTC	FALSE	506	124	LBUB2	3430	734.0816	16	11872720	11872769	-	AC007216.4,GSPT1	antisense,protein_coding	three_prime_utr			hsa-miR-1301-3p	miRNA	mir-1301	TRUE	......(((((((((..........(((((((........)))))))...&......))))))))).........	-27.8	FALSE	TRUE
43	GAGAATAAATGCAGGATGACCCTGTTGAAGGAATCTTAGCATGGCCAACA	GCCCCTGGGCCTATCCTAGAA	FALSE	510	123	LBUB2	12	2.568216	5	107379699	107379748	-	EFNA5	protein_coding	three_prime_utr			hsa-miR-331-3p	miRNA	mir-331	TRUE	........(((((((((...(((.....))).))))).))))(((.....&))).(((((.....)))))..	-18.9	FALSE	TRUE
44	AAGGGGCATTTAAAGACCCAGCATAACCATTTGTATAATGAGAAATCTAG	GCTCGGTCTGAGGCCCCTCAGT	FALSE	403	123	LBUB2	55	11.771	5	95793553	95793602	+	RHOBTB3,GLRX	protein_coding	three_prime_utr			hsa-miR-423-3p	miRNA	mir-423	TRUE	.((((((......(((((.(((.....((((.....))))..........&.))).)))))...))))))....	-25	FALSE	TRUE
45	TAGGGCACTGTGCCACCCTCATTCCTCCAGAGCTTGACCCCTGGACATTT	GGTGCTATCTGTGATTGA	FALSE	379	120	LBUB2	459	98.2341	17	28714559	28714608	-	RAB34	protein_coding	three_prime_utr			hsa-miR-342-5p	miRNA	mir-342	TRUE	...((((...))))....(((.((...((((.....((((((........&))))))....)))).)).)))	-21.8	FALSE	TRUE
46	TTTGAACTTGGACCCCCAGTGATGCTTGATGCTGCAACGCTTAAAACGAT	GCAGCATTGTACAGGGCTATGA	FALSE	357	119	LBUB2	48	10.27288	7	112472790	112472839	+	IFRD1	protein_coding	exon			hsa-miR-103a-3p|hsa-miR-107	miRNA	mir-103	TRUE	........(((.(((....((.(((..((((((((...............&.)))))))))))))))))))...	-19.1	FALSE	TRUE
47	TAATTGACTAGGAAGATGAACTTTTTTTCAGATCTTTGGGCAGCTGATAA	TTGCAGCTGCCTGGGAGTGACTT	FALSE	462	119	LBUB2,LBUB3	227	44.70515	1	183143470	183143519	+	LAMC1	protein_coding	three_prime_utr			hsa-miR-1301-3p	miRNA	mir-1301	TRUE	.....((((.((((((.......)))))))).))((((((((((((....&...)))))))))))).........	-22.2	FALSE	TRUE
48	AAACAGTGAGTTGGTTGCAAACTCTCAACCCTAACGGCTCTTTTAAGAGC	AAAAGCTGGGTTGAGAGGGCGA	FALSE	485	118	LBUB1,LBUB2,LBUB3	37802	8883.043	6	27132322	27132371	-	HIST1H2BJ	protein_coding	three_prime_utr,exon			hsa-miR-320a-3p|hsa-miR-320b	miRNA	mir-320	TRUE	..............((((...((((((((((.....(((((....)))))&.......)))))))))).))))	-26	FALSE	TRUE
49	AAAATGTAGTTACTGGTGTAGCTTTTCCTGTTGAATTGATAAGGCACTTT	TCAACAGACATTAATTGGGCG	TRUE	574	117	LBUB1	90	41.36275	15	60496796	60496845	-	RORA-AS1,RORA	antisense,protein_coding	three_prime_utr			hsa-miR-421	miRNA	mir-95	TRUE	..(((((((((((....))))))....(((((((................&.))))))))))))..........	-15.5	FALSE	TRUE
50	AGTGGAGGGGGTAAGCTAAATCATAGTTTCTGACAATAACTGGGAAGGTT	TCAGGCTCAGTCCCCTCCCGAT	FALSE	422	117	LBUB2	204	43.6596	1	244853896	244853945	-	HNRNPU	protein_coding	exon			hsa-miR-484	miRNA	mir-484	TRUE	...(((((((..((((((.....)))))).........((((((......&.....)))))))))))))....	-22.8	FALSE	TRUE
51	GTAACTTGCAAACAGACCAAATGGATGAGAGGCGGGGACCGTGCAGCTGT	TTGCACTTGTCCCGGCCTGT	TRUE	470	117	LBUB2	516	110.433	20	62800459	62800508	+	MRGBP	protein_coding	three_prime_utr			hsa-miR-92a-3p	miRNA	mir-25	TRUE	........((..((.......))..))..((((.(((((.((((((....&..))))))..))))).))))..	-26.8	FALSE	TRUE
52	GCTCAGTTTTGTAGCATCAAAACTAGGATTTCTCTTGTTACCCCCAGTCA	TAAGGAAGTCCTGTGCTCAG	FALSE	448	116	LBUB2,LBUB3	319	55.83316	17	8186964	8187013	+	MIR4521	miRNA	exon			hsa-miR-4521	miRNA	0	TRUE	....(((((((......)))))))((((((((.((((.............&..))))))))))))........	-18.7	FALSE	TRUE
53	CAAATGCCCATGAGCAAGCCCTGGAAACCGGAGTCACAGTTACTGGGTGC	GCTGACTCCTAGTCCAGGGCTC	FALSE	354	115	LBUB2	288	61.63716	21	33504430	33504479	-	GART	protein_coding	three_prime_utr			hsa-miR-345-5p	miRNA	mir-345	TRUE	....(((......)))(((((((((....(((((((..............&..)))))))...))))))))).	-31.6	FALSE	TRUE
54	ACATGGAGTCAGCGCTCACCTCATTCACACAATTATCATAGAGCTCCCTG	TTAGGGCCCTGGCTCCATCTCC	FALSE	366	115	LBUB2	344	73.622	1	39004805	39004854	+	AKIRIN1	protein_coding	three_prime_utr			hsa-miR-1296-5p	miRNA	mir-1296	TRUE	..((((((((((.((((.................................&...)))).))))))))))....	-23.2	FALSE	TRUE
56	ACATTGCTAAACATCTCACATATGAAAATGTAGAGCGATGGCTGAAAGAA	GCTACATCTGGCTACTGGGT	FALSE	618	114	LBUB2	231	49.4382	15	65877800	65877849	+	RAB11A	protein_coding	intron			hsa-miR-222-3p	miRNA	mir-221	TRUE	.(((((((..((((.(((....)))..))))..)))))))(((.......&(((((....)))))....)))	-16	FALSE	TRUE
57	TATTTATTTACTATAATGTTAGCTTACAAGCTGGGAATATAAGTGCATTA	TTGCACTTGTCCCGGCCTGT	FALSE	542	114	LBUB1	816	375.0224	8	37698817	37698866	+	ZNF703	protein_coding	three_prime_utr			hsa-miR-92a-3p	miRNA	mir-25	TRUE	..........(((......)))...(((.(((((((...((((((((...&...))))))))))))))).)))	-24.8	FALSE	TRUE
59	ACCTGTTTTCTAGGACCCAGCGTATGTAGCATTTGTATTGCAGTTTCCCT	CTACATTGTCTGCTGGGTTTC	TRUE	523	111	LBUB1,LBUB3	528	177.98756	2	111168260	111168309	+	MIR4435-2HG,BCL2L11	lincRNA,protein_coding	three_prime_utr			hsa-miR-221-3p	miRNA	mir-221	TRUE	.((((.....))))((((((((.(((((((....................&.)))))))....))))))))...	-24.5	FALSE	TRUE
60	AGGTGAGGGGAGGGCCTCTAGCAGGGCGGCGATCGGCTTGGGGCGCGCGG	CTGGCCCTCAAAGTCCCGCT	FALSE	365	111	LBUB2	25674	5494.698	22	21629803	21629852	-	YDJC	protein_coding	intron,exon			hsa-miR-193b-3p	miRNA	mir-193	TRUE	..((.(((((....))))).))..(((((.....(((((((((.((.(((&..))))))))).))))))))))	-28.3	FALSE	TRUE
61	ATAGAGGGGGATATGATAGTCTGCGCAGCGTATGCACACGAACTGCCAAA	TCAGGCTCAGTCCCCTCCCGAT	FALSE	419	111	LBUB2,LBUB3	742	153.0936	1	92834794	92834843	+	RPL5,FAM69A	protein_coding	exon			hsa-miR-484	miRNA	mir-484	TRUE	...(((((((...(((..(((((.(((((((......)))..))))....&.)))))))).))))))).....	-24.4	FALSE	TRUE
62	CATTGGGAGGAGAGCGCTTCCAGTCCCACGTCTTTACAGGAATCTTCCAG	TAGCAGCACGTAAATATTGGCG	TRUE	567	110	LBUB1	2044	939.392	9	105635156	105635205	-	FKTN	protein_coding	exon			hsa-miR-16-5p	miRNA	mir-15	TRUE	...(((((((((.....))))..)))))(((((((((.(((....)))..&.........)))))....))))	-16.7	FALSE	TRUE
63	TGCAACCTCACAACCTTGGCTGAGTCTTGAGACTGAAAGATTTAGCCATA	TGAGGTAGTAGGTTGTGTGGTT	FALSE	518	110	LBUB1,LBUB3	512	120.333	8	127741040	127741089	+	MYC	protein_coding	three_prime_utr			hsa-let-7b-5p|hsa-let-7c-5p|hsa-let-7e-5p|hsa-miR-4510|hsa-let-7a-5p|hsa-let-7i-5p	miRNA	let-7	TRUE	...((((.((((((((((((((((((((........))))))))))))..&.........)))))))).))))	-34	FALSE	TRUE
64	GCCGGGATGTGGATGAGATTGAGGCTTGGATCAGTGAAAAATTGCAAACA	TATTGCACTTGTCCCGGCCTGT	FALSE	299	106	LBUB2	98	20.97375	9	128609196	128609245	+	SPTAN1	protein_coding	exon			hsa-miR-92a-3p|hsa-miR-92b-3p	miRNA	mir-25	TRUE	((((((((.........(((((........))))).......(((((...&..)))))...))))))))....	-21.8	FALSE	TRUE
65	AAGTGAACTGTTTGGCTGCACTGTATGTCACTTTTGCTTGTTGTCATGTG	AAAGTGCTTACAGTGCAGGTA	FALSE	313	104	LBUB2	180	38.52324	1	37814860	37814909	-	MTF1	protein_coding	three_prime_utr			hsa-miR-106a-5p|hsa-miR-17-5p	miRNA	mir-17	TRUE	............((.((((((((((...((((((.((.((....)).)).&.))))))..)))))))))).)).	-23.8	FALSE	TRUE
66	TATAGATACTCCCGACAGCTCCGTTACGAAGTTGACCAAGCATTGAATTA	CATTCAACGCTGTCGGTGAGT	TRUE	488	104	LBUB1,LBUB3	2048	405.88	X	23988963	23989012	-	KLHL15	protein_coding	exon			hsa-miR-181a-5p	miRNA	mir-181	TRUE	.......((((((((((((.......(((.(((.....))).))).....&..........)))))))).))))	-22.6	FALSE	TRUE
67	TGCAGACACAAGGAATTAAGTGGCTTCGTCATTGTCCTTCTACCTCAAAG	TGAGGTAGGAGGTTGTATAGTT	TRUE	533	103	LBUB1,LBUB3	1791	435.0774	X	73820875	73820924	-	TSIX,XIST	lincRNA	exon			hsa-let-7e-5p|hsa-let-7a-5p|hsa-let-7b-5p|hsa-let-7c-5p|hsa-let-7f-5p|hsa-miR-98-5p|hsa-let-7g-5p|hsa-let-7d-5p	miRNA	let-7	TRUE	..................((((((...))))))..((((((((((((...&))))))))))))..........	-23.9	FALSE	TRUE
68	TTAATTTTTCCTTCCTCTGTAAGATATCCCAGCTTTAAAAAGAAAAAAAA	AAAGCTGGGTTGAGAGGGCGA	FALSE	385	102	LBUB2	1120	239.7	7	27171224	27171273	-	AC004080.3,HOXA9,HOXA10-AS,HOXA10	protein_coding,antisense	three_prime_utr			hsa-miR-320a-3p|hsa-miR-320b	miRNA	mir-320	TRUE	............((((((.........(((((((((..............&.)))))))))...))))))...	-21.3	FALSE	TRUE
69	TGTGATGCCTTGGTCAGGGCCCCTCTACCCACTTCTCCCAGTCAGTTGTG	AAAAGCTGGGTTGAGAGGGCGA	FALSE	398	101	LBUB2	260	55.6448	X	53088192	53088241	+	TSPYL2	protein_coding	three_prime_utr			hsa-miR-320a-3p|hsa-miR-320b	miRNA	mir-320	TRUE	..((((......))))..(((((((.((((((((................&..))).))))).))).))))..	-24.7	FALSE	TRUE
70	AAGCGAAGGAGATGGAGGTCGTCTTAAACCAGAGAGCTACTGAATATAAG	GAACTCTTGCAGTCTTAGATGT	TRUE	433	101	LBUB2,LBUB3	26	5.456764	10	110898046	110898095	+	PDCD4	protein_coding	exon,three_prime_utr			hsa-miR-4680-5p	miRNA	mir-4680	TRUE	..(((..((((..((((.((.(((......))))).)).)).........&....)))))))............	-10.5	FALSE	TRUE
71	AATGGCTACTTTGGTTTCTGTCTGTAAGTTAAGACCTTGGATGTGGTTTA	TAAAGTGCTTATAGTGCAGGTAG	FALSE	396	99	LBUB2	297	63.5634	4	41268335	41268384	+	UCHL1	protein_coding	three_prime_utr			hsa-miR-20a-5p|hsa-miR-106a-5p|hsa-miR-20b-5p|hsa-miR-17-5p	miRNA	mir-17	TRUE	...(((((...)))))(((((((((((((..(((((........))))).&......)))))))).)))))...	-17.9	FALSE	TRUE
72	TCAGGAACCTTTGACTGCTTCCATGTTGGCATCTGCCCCTCCTCAAGAGC	AAGCAAATGTTGGGTGAACGGC	TRUE	433	97	LBUB1,LBUB3	83	19.28255	8	100705604	100705653	-	PABPC1	protein_coding	exon			hsa-miR-10527-5p	miRNA	0	TRUE	............((.((((........)))))).(((..(((((((....&..........))))).))..)))	-13.2	FALSE	TRUE
74	GAAGGCAGGGGACACAGATGGGAGAGATTGAGCCAAGTCAGCCTTCTGTT	TCACCAGCCCTGTGTTCCCTAG	FALSE	390	96	LBUB1	2355	1082.325	X	107714002	107714051	-	TSC22D3	protein_coding	three_prime_utr			hsa-miR-1226-3p	miRNA	mir-1226	TRUE	......((((((((((((((((((.((((......))))...))))))).&.........)))))))))))..	-26.4	FALSE	TRUE
75	GGCCACCTCTTTGTATCACTGGATGACTGATGTATGATTTATGTGCTGCT	TAGCAGCACGTAAATATTGGCG	TRUE	377	95	LBUB1,LBUB2	181	58.62823	16	58159646	58159695	-	CSNK2A2	protein_coding	three_prime_utr			hsa-miR-16-5p	miRNA	mir-15	TRUE	.(((((.((....((((....))))...)).))...((((((((((((((&.))))))))))))))...))).	-25.8	FALSE	TRUE
76	GCCCGCAGCTTTTGGGGTCCCTGAGGCTGCCCTGAGAATGTGCTGAGGTC	TAGGTAGTTTCCTGTTGTTGGG	FALSE	339	95	LBUB2	559	119.63601	7	27154312	27154361	-	HOXA7	protein_coding	three_prime_utr			hsa-miR-196b-5p|hsa-miR-196a-5p	miRNA	mir-196	TRUE	.(((((((((((.((....)).))))))))(((.((......)).)))..&((((......)))).....)))	-26.2	FALSE	TRUE
77	CCGCCCGCCCGCGGCCCCGCAGCAGCTCCAAGAAGGAACCAAGAGACCGA	TGCGGGGCTAGGGCTAACAGCA	TRUE	217	95	LBUB3	2688	430.542	8	100721826	100721875	-	PABPC1	protein_coding	five_prime_utr			hsa-miR-744-5p	miRNA	mir-744	TRUE	......((((..(((((((((.....(((.....))).............&))))))))).))))........	-31	FALSE	TRUE
79	AACTGAGAGATAATGGAGAAAATAATTTTTATGGGTTTTTTTGGTTATGG	GCATCCCCTAGGGCATTGGTG	FALSE	411	93	LBUB1	240	110.30064	21	39193918	39193967	-	BRWD1	protein_coding	intron			hsa-miR-324-5p	miRNA	mir-324	TRUE	.(((((...(((((.((((((((...........)))))))).)))))..&.....(((...)))..))))).	-11.2	FALSE	TRUE
80	TAAGAAGACCGAGAGTCACCACAAGGCCAAGGGCAAGTGATTTGACAGGT	TATTGCACTTGTCCCGGCCTGT	TRUE	360	93	LBUB2	7805	1670.41	6	26124586	26124635	+	HIST1H2AC	protein_coding	exon,three_prime_utr			hsa-miR-92a-3p|hsa-miR-92b-3p	miRNA	mir-25	TRUE	......(((.....)))......(((((..(((((((((...........&.....))))))))).)))))..	-25.7	FALSE	TRUE
81	AATGGCGACCTGGATCCAGACGACAGGGAAGAAGGAGCTGCCTCTACGGC	TCCCTGTCCTCCAGGAGCTCA	FALSE	223	92	LBUB2	39	8.34669	12	95474222	95474271	+	METAP2	protein_coding	exon			hsa-miR-339-5p	miRNA	mir-339	TRUE	...(((..((((((.......((((((((.......((((......))))&)))))))).)))))).)))....	-28.3	FALSE	TRUE
82	CAGCTGTGTACAGCGCCATCTCTCTGCCTTCTGTTGCCCCTCACTCACCA	TGAGGGGCAGAGAGCGAGACTTT	FALSE	379	92	LBUB1,LBUB3	628	192.20872	1	11054610	11054659	-	SRM	protein_coding	three_prime_utr			hsa-miR-423-5p	miRNA	mir-423	TRUE	..((((....))))......((((.((..(((.((((((((((.......&)))))))))))))))))))....	-30.8	FALSE	TRUE
83	ACTTCCTCGGCAGGACCCCAGTCTCAGCAGCCTCCTGATTTCATAACCAG	TATTGCACTTGTCCCGGCCTGT	FALSE	335	91	LBUB2	120	25.68216	19	40440982	40441031	-	SERTAD3	protein_coding	three_prime_utr			hsa-miR-92a-3p|hsa-miR-92b-3p	miRNA	mir-25	TRUE	........(((.((((...(((....((((....................&..))))))).))))..)))...	-14.2	FALSE	TRUE
84	GATTTTCCTTTTTTATACACATAATTAAAGTGTCCATTGACATGTACAGA	TGTAAACATCCCCGACTGGAAG	TRUE	351	91	LBUB2	708	151.5246	12	110346634	110346683	+	ATP2A2	protein_coding	intron			hsa-miR-30a-5p|hsa-miR-30d-5p|hsa-miR-30e-5p	miRNA	mir-30	TRUE	....((((.....................(((((....))))).......&.................)))).	-7.5	FALSE	TRUE
85	GGTACTACTCTCCAGCTTGGGAGGAAGCCCAGTAGCCATTTTGTAACTGC	AGCTACATCTGGCTACTGGGT	TRUE	426	90	LBUB1,LBUB3	332	128.62946	X	53431305	53431354	-	HSD17B10	protein_coding	three_prime_utr			hsa-miR-222-3p	miRNA	mir-221	TRUE	........(((((......)))))..((((((((((((...((((.((..&)).))))..))))))))))))	-32.2	FALSE	TRUE
86	TATATGGCTGCTGATGTATAAATTTTCTAGTTTCACTTTGTTTGGTGTTT	CAAAGTGCTTACAGTGCAGGTA	FALSE	334	90	LBUB1	4576	2103.068	X	23986312	23986361	-	KLHL15	protein_coding	three_prime_utr	(CAAA)n	Simple_repeat	hsa-miR-17-5p|hsa-miR-106a-5p|hsa-miR-20a-5p	miRNA	mir-17	TRUE	....((.((((...((((...(((((.......((((......))))...&.)))))...))))..)))).)).	-14.6	FALSE	TRUE
87	CTTTACCTACTGCCTTGTAAGAATAAGAGTTGCTCACTGTGTTTACTTGC	TGAGGTAGTAGGTTGTATGGTT	FALSE	410	90	LBUB1	28	8684-12-01	15	41306254	41306303	+	AC087721.2,OIP5-AS1	protein_coding,processed_transcript	five_prime_utr			hsa-let-7c-5p|hsa-miR-4510	miRNA	let-7	TRUE	....(((((((((((((((((.(((.(((...)))..))).)))))....&.)))))))))))).........	-22.4	FALSE	TRUE
88	ACTTTGAGTAAACTTACTACAATCTCATCCCAACAAACTTTAATGGTAGC	AGCTACATTGTCTGCTGGGTTTC	FALSE	372	89	LBUB1	187	85.94256	21	39186031	39186080	-	BRWD1	protein_coding	three_prime_utr			hsa-miR-221-3p	miRNA	mir-221	TRUE	...(((((((....)))).)))......((((.((.((...((((.((((&.)))))))))).)).))))....	-14.7	FALSE	TRUE
89	GCTAGGCACTGTAAGCACTTTACATGCATAATCTCGGTATTCCCTGTGAG	CAAAGTGCTTACAGTGCAGGTA	FALSE	312	89	LBUB1,LBUB3	950	230.31043	8	93732214	93732263	-	RBM12B	protein_coding	three_prime_utr	MIR	SINE	hsa-miR-17-5p|hsa-miR-106a-5p|hsa-miR-20a-5p	miRNA	mir-17	TRUE	(((..((((((((((((((((..........((.(((......))).)).&.)))))))))))))))).)))..	-31	FALSE	TRUE
90	CATCCTGCCTAACCCTGAGTTTTTGGAGCACCACAGTTGTCCTGGGAGTT	GGGTTGGGTGGAGGCTCTCC	FALSE	307	89	LBUB1	90	41.36275	5	6756260	6756309	+	TENT4A	protein_coding	three_prime_utr			hsa-miR-296-3p	miRNA	mir-296	TRUE	..(((.((((((((((((.((((.(((..((....))..))).)))).))&.)))))))))))))........	-26.1	FALSE	TRUE
91	TCACTCCTTCTACTTGCTTTAAAAAGCAGAGTTAGATTTTTGCACATTAA	TGTGCAAATCCATGCAAAACTGA	FALSE	370	89	LBUB1	243	111.6792	15	64365608	64365657	-	AC087632.1	protein_coding	intron			hsa-miR-19b-3p|hsa-miR-19a-3p	miRNA	mir-19	TRUE	........(((((((((((....))))).)).))))..((((((((....&))))))))...............	-16.8	FALSE	TRUE
92	TATGGGCATGGGATGGTGGTTGAGGCAAATGATGATGAAGATTGGGGATG	TCACCAGCCCTGTGTTCCCTAG	FALSE	306	87	LBUB1	20	9.19172	12	49020888	49020937	-	KMT2D	protein_coding	three_prime_utr			hsa-miR-1226-3p	miRNA	mir-1226	TRUE	...(((((((((.((((((...............................&))))))..))))))))).....	-19.2	FALSE	TRUE
93	AGAGTTAGAAATAGAATCTGAATTTCTAAAGGGAGATTCTGGCTTGGGAA	TCCGAGCCTGGGTCTCCCTCTT	TRUE	421	87	LBUB2	75	16.05135	22	22547776	22547825	-	PRAME	protein_coding	exon			hsa-miR-615-3p	miRNA	mir-615	TRUE	....((((((((.........))))))))((((((((((.((((((((..&)))))))).))))))))))...	-35.3	FALSE	TRUE
94	CAAGAAGGAATCCTGGATTTTGCCCTCTCCTTAGCTCTTAGTCTCTTTGG	AAAGCTGGGTTGAGAGGGCGA	FALSE	285	86	LBUB1,LBUB3	130	28.00827	12	4303304	4303353	+	AC008012.1,CCND2	protein_coding	three_prime_utr			hsa-miR-320a-3p|hsa-miR-320b	miRNA	mir-320	TRUE	.....(((...))).....(((((((((((((((((..............&...)))))))..))))))))))	-26.5	FALSE	TRUE
95	GACTGAAAGATTTAGCCATAATGTAAACTGCCTCAAATTGGACTTTGGGC	TGAGGTAGTAGGTTGTGTGGTT	FALSE	310	86	LBUB2	970	207.5975	8	127741070	127741119	+	MYC	protein_coding	three_prime_utr			hsa-let-7b-5p|hsa-let-7c-5p|hsa-let-7e-5p|hsa-miR-4510|hsa-let-7a-5p|hsa-let-7i-5p	miRNA	let-7	TRUE	.............(((((((......(((((((((...............&)))))))))......)))))))	-21.2	FALSE	TRUE
96	GCCACTAGCCCCGCAAGGCGCCTGACTCCTCTAAGGGGAACTCGTAATGC	TGCGGGGCTAGGGCTAACAGCA	FALSE	350	86	LBUB2	30	6.42055	6	84773838	84773887	+	NA	NA	NA			hsa-miR-744-5p	miRNA	mir-744	TRUE	(((.(((((((((((..(((.....(((((...)))))....))).....&))))))))))))))........	-35.9	FALSE	TRUE
97	ATACCCCACCCAGCTCAGTTTTGTCACTTTTCTAGCCAAAGGAAGACCAG	AAAAGCTGGGTTGAGAGGGCGA	FALSE	306	85	LBUB1	96	44.12028	16	2253882	2253931	-	RNPS1	protein_coding	three_prime_utr			hsa-miR-320a-3p|hsa-miR-320b	miRNA	mir-320	TRUE	....(((...(((((((((((((((...(((((......))))))))...&.))))))))))))...)))...	-22.3	FALSE	TRUE
98	ACGCTGCCCTCCACCATCATGAACCATCCAACCCACAAGAGTCTCAAAGC	AAAAGCTGGGTTGAGAGGGCGA	FALSE	326	85	LBUB2	96	20.54572	17	45103748	45103797	+	NMT1	protein_coding	exon			hsa-miR-320a-3p|hsa-miR-320b	miRNA	mir-320	TRUE	....(((((((((......)).......(((((((...............&......))))))).))))))).	-20.6	FALSE	TRUE
99	GAGAAGTAAACAGATGGCACTTTGAAGGGGCCTCACCGAGTGGGGGCATC	AGCTCGGTCTGAGGCCCCTCAG	TRUE	323	85	LBUB1,LBUB2,LBUB3	532	113.04135	6	36686252	36686301	+	CDKN1A	protein_coding	three_prime_utr			hsa-miR-423-3p	miRNA	mir-423	TRUE	.....................((((.(((((((((((((((.........&.)))))))..)))))))))))).	-32.1	FALSE	TRUE
100	ATTGGGAGGAGAGCGCTTCCAGTCCCACGTCTTTACAGGAATCTTCCAGG	ATCTGGCTACTGGGT	TRUE	438	85	LBUB1	3577	1643.936	9	105635155	105635204	-	FKTN	protein_coding	exon			hsa-miR-222-3p	miRNA	mir-221	TRUE	((((((((.......))))))))((((.((.......(((....)))...&(((((....))))))))))).	-19.4	FALSE	TRUE
101	TTAAGAAAACAGTGAGTACTTGAACATTTAAAGGGACAGTGCAATTTATA	TATTGCACTTGTCCCGGCCT	TRUE	510	84	LBUB1	96	44.12024	12	27420989	27421038	+	ARNTL2,ARNTL2-AS1	protein_coding,antisense	three_prime_utr			hsa-miR-92a-3p|hsa-miR-92b-3p	miRNA	mir-25	TRUE	(((((...((.....)).))))).........(((((((((((((.....&.))))))).)))))).......	-21.3	FALSE	TRUE
102	TATGGCTATAACTGTGTGATCTACGGCTGGGACCCCACCTGCATGATGGG	TATTGCACTTGTCCCGGCCTGT	TRUE	356	84	LBUB2	26	5.56446	12	117155898	117155947	-	FBXO21	protein_coding	exon			hsa-miR-92a-3p|hsa-miR-92b-3p	miRNA	mir-25	TRUE	........................(((((((((((((.........))))&..........)))))))))...	-22.2	FALSE	TRUE
103	TGTTAGTAATGAGAAATCCTGCGAATAGGCTTCCGGCTGCCAGGCGTTTA	TGAAGCGCCTGTGCTCTGCCGAG	TRUE	403	84	LBUB2	60	12.84105	MT	13698	13747	-	MT-ND5	protein_coding	exon			hsa-miR-7706	miRNA	0	TRUE	............(((..((((....)))).)))((((.(((((((((((.&..))))))))).))...))))...	-27.2	FALSE	TRUE
105	TAGCTTTTATAGTCATTGTTTTTCAAAGACGATATACCAGCCCTCACCCA	AAAAGCTGGGTTGAGAGGGCGA	FALSE	392	83	LBUB1	212	97.4324	5	175526965	175527014	+	SFXN1	protein_coding	three_prime_utr			hsa-miR-320a-3p|hsa-miR-320b	miRNA	mir-320	TRUE	.......(((.(((.(((.....))).))).))).....(((((((((((&......)))))...))))))..	-22.4	FALSE	TRUE
106	TAAAATCATAACTAGGTAGTTCTACCTGCTGCAGTTGCACTGAAGTGATT	CAGTGCAATAGTATTGTCAAAGC	FALSE	335	83	LBUB1	9	4.136274	15	51723448	51723497	-	LYSMD2	protein_coding	three_prime_utr			hsa-miR-301a-3p|hsa-miR-301b-3p	miRNA	mir-130	TRUE	............((((((....)))))).(((.(((((((((........&))))))))).)))..........	-19.9	FALSE	TRUE
107	CATGGATGAGGAGAATGAGGATTTTGCGCCGGCTGCTCAGAAGATACCGT	TGCACTTGTCCCGGCCTGT	FALSE	267	83	LBUB2	8125	1738.895	17	39203034	39203083	+	RPL19	protein_coding	exon			hsa-miR-92a-3p|hsa-miR-92b-3p	miRNA	mir-25	TRUE	...(((((((...((((....(((((.((.....)).)))))........&))))...)))))))........	-13.2	FALSE	TRUE
108	GGGATTTTGGAAGCAGCTGCTGGTGGCTTGGGACATCAGTGGGGCCAAGG	TTCACAGTGGCTAAGTTCTGC	FALSE	260	83	LBUB2	153	32.7447	10	71816843	71816892	-	PSAP	protein_coding	three_prime_utr			hsa-miR-27b-3p|hsa-miR-27a-3p	miRNA	mir-27	TRUE	............(((((((((((((........)))))))))(((((...&.......))))).....))))	-21.3	FALSE	TRUE
109	CTAGCTGCTCGGGGAGCCGGGCCAGCACCGGCTTGGGGGCCGGAGGCGTT	ACTGGCCCTCAAAGTCCCGCT	FALSE	234	82	LBUB2	84	17.97748	17	4796210	4796259	+	PSMB6	protein_coding	exon			hsa-miR-193b-3p	miRNA	mir-193	TRUE	...(((((((((....))))).))))...((((((((((((((.......&..))))))))).))))).....	-38.4	FALSE	TRUE
110	TCTCTGAGACGTAAATATGTGAGGTGTGCTGCTGTGCTGGGTTAACAGCT	GCAGCACATCATGGTTTACA	FALSE	276	82	LBUB2	1056	226.0026	1	235111529	235111578	-	TOMM20	protein_coding	three_prime_utr			hsa-miR-15b-5p	miRNA	mir-15	TRUE	..........((((((..((((..((((((((((.((((......)))).&)))))))))))))).)))))).	-30.1	FALSE	TRUE
111	TTCCCTGGGGGCCAGCCAGGGCCCTTTGTGCCCCTCCCAGCACAGGCCTG	CCCCCAGGTGTGATTCTGATTT	FALSE	341	81	LBUB1	28	8684-12-01	22	29695886	29695935	+	NF2	protein_coding	three_prime_utr			hsa-miR-361-3p	miRNA	mir-361	TRUE	...((((((((.......(((((...(((((........)))))))))).&.))))))))..............	-31.8	FALSE	TRUE
112	AAACCAGGATTAGTCCCAGGGTCGTGAGGTTTCTGGTGAAAAGGTTAAAT	GCGACCCATACTTGGTTTCAG	FALSE	145	81	LBUB1	38	17.46426	16	46930626	46930675	+	GPT2	protein_coding	three_prime_utr			hsa-miR-551b-3p	miRNA	mir-551	TRUE	((((((((((........(((((((....((((....)))).........&))))))))).))))))))...	-19.4	FALSE	TRUE
113	TTGGGTCGTGCATTAGAAGGACTGGAAAGGTGGCTGCCGATCATCTTGTT	TATTGCACTTGTCCCGGCCTGT	FALSE	339	81	LBUB1	33	15.16632	19	32709311	32709360	+	NUDT19	protein_coding	exon			hsa-miR-92a-3p|hsa-miR-92b-3p	miRNA	mir-25	TRUE	..((((((..........((((.((.(((((((.......)))))))...&.......)).))))))))))..	-17.3	FALSE	TRUE
114	ATAAGAGTTGGCTGGTCAACTTGAGCATGTTACTGACAGAGGGGGTATTG	ACTGCCCTAAGTGCTCCTTCTGG	FALSE	321	80	LBUB1	288	132.3612	1	182383364	182383413	-	GLUL	protein_coding	three_prime_utr			hsa-miR-18a-3p	miRNA	mir-17	TRUE	.....(((.(((((.(((...))).)).))))))..(((((((((((((.&.........))))))))))))).	-25.4	FALSE	TRUE
115	CTGTGGAGCTGGCCTGGGCTCAGATAATCCCCTGTGACTGGCCATTGGAG	TGAGACCTCTGGGTTCTGAGCT	FALSE	263	80	LBUB1	12	5.515032	X	119021753	119021802	+	NA	NA	NA			hsa-miR-769-5p	miRNA	mir-769	TRUE	....((......))..((((((((..((((((.(((......))).))..&..........))))))))))))	-19.3	FALSE	TRUE
116	ATGACAACCTCCATTCTATTTTAGAATAAATTCCCAACTTCTCTTGCTTT	TGAGGTAGGAGGTTGTATAGTT	TRUE	364	80	LBUB1	384	176.4808	X	23785872	23785921	+	SAT1	protein_coding	three_prime_utr			hsa-let-7e-5p|hsa-let-7a-5p|hsa-let-7b-5p|hsa-let-7c-5p|hsa-let-7f-5p|hsa-miR-98-5p|hsa-let-7g-5p|hsa-let-7d-5p	miRNA	let-7	TRUE	...(((((((((((((((...)))))).........(((((.........&.))))).)))))))))......	-21.1	FALSE	TRUE
117	ACTATCCGCACTAGAAAGTTCATGACCAACCGACTACTTCAGAGGAAACA	TGAGGTAGTAGGTTGTGTGGTT	TRUE	397	80	LBUB1	72	33.0903	10	78035364	78035413	+	RPS24	protein_coding	exon			hsa-let-7b-5p|hsa-let-7c-5p|hsa-let-7e-5p|hsa-miR-4510|hsa-let-7a-5p|hsa-let-7i-5p	miRNA	let-7	TRUE	.....((((((................((((.(((((((((.........&))))))))).))))))))))..	-22.7	FALSE	TRUE
119	TAACATATTCACTGGTTCCAGGGATTTGGGCATGGACTTCTGTAGGTGGC	TACCCTGTAGAACCGAATTTGTG	FALSE	314	78	LBUB1	42	19.30264	15	55614890	55614939	-	PRTG	protein_coding	three_prime_utr	MLT1D	LTR	hsa-miR-10b-5p|hsa-miR-10a-5p	miRNA	mir-10	TRUE	..(((.((((...((((((((((.......(((..((....))..)))..&..)))))..))))))))).))).	-20.2	FALSE	TRUE
120	GTGTTAACTGGGGCTGTTGGGGACAGTGCGTGATTTCTCAGTGATTTCCT	TATTGCACTTGTCCCGGCCTGT	TRUE	331	78	LBUB1,LBUB2	566	170.2474	12	6965436	6965485	-	PHB2	protein_coding	three_prime_utr			hsa-miR-92a-3p|hsa-miR-92b-3p	miRNA	mir-25	TRUE	..........(((((....(((((((((((.((..((.....))..))..&...))))).)))))))))))..	-25.2	FALSE	TRUE
121	GGGAGGGTACCTTGAGTCTATTATATATGCTTCATCAAAACATCTTGTTC	TCAGGCTCAGTCCCCTCCCGAT	TRUE	370	78	LBUB1	4	1.838344	1	100519584	100519633	+	NA	NA	three_prime_utr			hsa-miR-484	miRNA	mir-484	TRUE	(((((((.((..(((((((...............................&..))))))))).)))))))...	-26	FALSE	TRUE
122	CATACACTGGCCTGCCCCAAAACCCACTAACAATTTTAGCAAAACAGTCC	AATGGATTTTTGGAGCAGG	FALSE	344	76	LBUB2	108	23.11392	22	46685008	46685057	-	CERK	protein_coding	three_prime_utr			hsa-miR-1246	miRNA	mir-1246	TRUE	..........(((((.((((((.(((........................&..)))..)))))).)))))	-17.3	FALSE	TRUE
123	ACCACTTCTAAGAGTGACTGACGACGGGCCAGATGACCCTTGAAGTAGTC	GCTACATCTGGCTACTGGGT	FALSE	353	76	LBUB1	6	2.757516	5	80478206	80478255	+	ZFYVE16	protein_coding	three_prime_utr			hsa-miR-222-3p	miRNA	mir-221	TRUE	..(((((....)))))..........(((((((((...............&.....))))))))).......	-20	FALSE	TRUE
124	CATTGTTCCATTACCTTGAATGTTGGAAAGATATGATACGTGCTGCTTGT	TAGCAGCACGTAAATATTGGCG	TRUE	404	76	LBUB1,LBUB3	68	26.46124	8	41510258	41510307	+	GOLGA7	protein_coding	three_prime_utr			hsa-miR-16-5p	miRNA	mir-15	TRUE	.....(((((.............))))).(((((..(((((((((((...&.))))))))))).)))))....	-24.8	FALSE	TRUE
125	GGCACAAGAAGGGGAATAAAGGGGCTGTGTGAAGGCACTGCTGGGAGCCA	TCTGGCTCCGTGTCTTCACTCCC	FALSE	295	76	LBUB1	70	32.17102	X	48528584	48528633	+	EBP	protein_coding	three_prime_utr			hsa-miR-149-5p	miRNA	mir-149	TRUE	....................((((....((((((((((.....(((((((&..)))))))))))))))))))))	-30.3	FALSE	TRUE
126	TCTAATCTCTTCAATGACTTCATACTGTGTAAAAAAAAATCACTTTTTAA	TGGAGAGAAAGGCAGTTCCTG	FALSE	238	76	LBUB2	20	4.28036	5	72912042	72912091	+	TNPO1	protein_coding	three_prime_utr			hsa-miR-185-5p	miRNA	mir-185	TRUE	.....((((((((.............(((...........))).......&)))))))).(((.....)))..	-11.7	FALSE	TRUE
127	GGGAAAAAAGAGGGAGGGGGGAGCATCTAGTTTTGAATTAGATATACATC	TCAGGCTCAGTCCCCTCCCGAT	FALSE	393	75	LBUB1	70	32.17102	15	42739406	42739455	-	TTBK2,AC090510.1	protein_coding,lincRNA	three_prime_utr			hsa-miR-484	miRNA	mir-484	TRUE	...........(((((((((((((((((((((...)))))))).......&....))))..)))))))))...	-30	FALSE	TRUE
128	ACAGATACAGGTATAGGGGCTCAAGGAGGTATGTCGGTCAGTAGTCAAAA	TCCCTGAGACCCTTTAACCTGTGA	FALSE	313	75	LBUB2,LBUB3	239	41.9426	6	157208397	157208446	+	ARID1B	protein_coding	three_prime_utr			hsa-miR-125a-5p|hsa-miR-125b-5p	miRNA	mir-10	TRUE	.....(((((((..(((((((((.(((.......................&))).)))).)))))..))))))).	-26.4	FALSE	TRUE
129	TCTTCTTGACTATGCCAGTTGTAGTACCAGCTTCTGTATCTGCACTGAAT	TGAGGTAGTAGATTGTATAGTT	FALSE	411	75	LBUB1	24	11.03007	9	111553280	111553329	+	ZNF483,PTGR1	protein_coding	intron	Charlie5	DNA	hsa-let-7f-5p|hsa-let-7a-5p	miRNA	let-7	TRUE	.......((((((((((((.((((...(((...)))...))))))))...&..............))))))))	-17.1	FALSE	TRUE
131	TTAAAGAAGAAACGTCTATGTGTACAGATGAATGATAAACTCTCTGCTTC	TGAGGGGCAGAGAGCGAGACTTT	TRUE	183	73	LBUB3	592	94.82176	20	50192299	50192348	+	CEBPB	protein_coding	three_prime_utr			hsa-miR-423-5p	miRNA	mir-423	TRUE	............(((((........))))).........(((((((((((&...))))))))))).........	-21.1	FALSE	TRUE
132	CTTTGATAAAGAAAAGAATCCCTGTTCATTGTAAGCACTTTTACGGGGCG	CAAAGTGCTTACAGTGCAGGTAG	TRUE	213	72	LBUB3	3349	536.4163	21	25880945	25880994	-	APP	protein_coding	three_prime_utr			hsa-miR-17-5p|hsa-miR-106a-5p	miRNA	mir-17	TRUE	((((........))))....((((..(((((((((((((((.........&.)))))))))))))))))))...	-27	FALSE	TRUE
133	GCTGCAAAGTTGGATAAGTGGAAATGTGGCTGCCCCTCTCCTCACTACTT	TAGCAGCACATCATGGTTTACA	TRUE	329	72	LBUB2	16	3.424284	2	149023849	149023898	+	KIF5C	protein_coding	three_prime_utr			hsa-miR-15b-5p	miRNA	mir-15	TRUE	(((....))).......(((((.((((((((((.................&..))))).)).)))..))))).	-15.1	FALSE	TRUE
134	GATGCTCACCCTGATCAGAGGATTGAGTAAACGGCTAGGCTAGAGGTGGC	TATTGCACTTGTCCCGGCCTGT	TRUE	331	72	LBUB2	30	6.42054	MT	3625	3674	-	MT-ND1	protein_coding	exon			hsa-miR-92a-3p|hsa-miR-92b-3p	miRNA	mir-25	TRUE	..((((((.(((......)))..))))))...((((.((....(((((..&.....)))))..)).))))...	-22.6	FALSE	TRUE
135	TAGGAAAGGGGAAAGAAGGGATAGAAAAGTTTCAAGTCCAGTAGTGCAGT	TCCCTGAGACCCTTTAACCTGTGA	FALSE	308	72	LBUB1	36	16.54512	5	132879276	132879325	-	AFF4	protein_coding	three_prime_utr			hsa-miR-125a-5p|hsa-miR-125b-5p	miRNA	mir-10	TRUE	((((((((((......(((((.............................&)))))....))))))..))))...	-18.4	FALSE	TRUE
136	TGGCAGCAAGAATGGGTCCAGGGATCGAGCTACAGAGCTAGCTGTAAAAC	TCCCTGAGACCCTTTAACCTGTGA	TRUE	254	72	LBUB2	36	7.70466	X	119590608	119590657	-	UBE2A,NKRF	protein_coding	three_prime_utr			hsa-miR-125a-5p|hsa-miR-125b-5p	miRNA	mir-10	TRUE	..((((...(((.(((((((((((...(((((......))))).......&)))))).))))))))...))))..	-29.1	FALSE	TRUE
137	ATGGCTTCGGCGGCTGAGCTTACCTCTACAGTACACTACCGCAAAACCAA	TGAGGTAGGAGGTTGTATAGTT	FALSE	319	72	LBUB1	2256	1036.8252	6	26188732	26188781	-	HIST1H4D	protein_coding	exon			hsa-let-7e-5p|hsa-let-7a-5p|hsa-let-7b-5p|hsa-let-7c-5p|hsa-let-7f-5p|hsa-miR-98-5p|hsa-let-7g-5p|hsa-let-7d-5p	miRNA	let-7	TRUE	...(((...((((((...((((((((........................&.)))))))).))))))..))).	-18.7	FALSE	TRUE
138	CATTGGGAGGAGAGCGCTTCCAGTCCCACGTCTTTACAGGAATCTTCCAG	TGAGGTAGTAGGTTGTAT	TRUE	390	72	LBUB1	5621	2583.328	9	105635156	105635205	-	FKTN	protein_coding	exon			hsa-let-7c-5p|hsa-let-7a-5p|hsa-let-7e-5p|hsa-miR-4510|hsa-let-7g-5p|hsa-let-7b-5p|hsa-let-7f-5p|hsa-let-7i-5p|hsa-miR-98-5p	miRNA	let-7	TRUE	...(((((((((.....))))..)))))...((.(((((....((.((..&...)).))....))))).))..	-16.8	FALSE	TRUE
140	GGGGAGGGAAGAAGGGGGAGCTCTTTTTTTACGTTGATTTTTTTTTTTCT	TCAGGCTCAGTCCCCTCCCGAT	FALSE	176	71	LBUB2	1136	243.1244	6	32981138	32981187	+	BRD2	protein_coding	three_prime_utr			hsa-miR-484	miRNA	mir-484	TRUE	.(((((((((((((((....))))))))......................&............)))))))...	-22.9	FALSE	TRUE
141	ACTACAGAAGTCACATGGGTTCTCAGGGTATGCCAGGGGCAGAAACAGTA	TCCCTGAGACCCTAACTTGTGA	FALSE	261	71	LBUB2	225	48.15405	17	44011386	44011435	-	TMEM101	protein_coding	three_prime_utr			hsa-miR-125b-5p	miRNA	mir-10	TRUE	....((.((((.....((((.(((((((..((((...)))).........&.)))))))))))..)))).)).	-28.1	FALSE	TRUE
142	CACTGTATGTAGTAATGAAATTTCAGGGACCCAGAACATAATGTAGTATA	AGCTACATCTGGCTACTGGGT	TRUE	420	70	LBUB1,LBUB3	264	68.6338	17	63746310	63746359	-	AC046185.1,CCDC47	protein_coding	three_prime_utr			hsa-miR-222-3p	miRNA	mir-221	TRUE	..(((..................)))..((((((..((..(((((((...&.))))))).))....))))))	-17.1	FALSE	TRUE
143	GGACACAATCCTGCAGAAGGACACACGACTCTATTTCCTACAGTGCGAAA	GCACTGTGGGTACTTGCTGC	FALSE	297	70	LBUB1	110	50.5544	20	34089822	34089871	-	EIF2S2	protein_coding	exon			hsa-miR-106b-3p	miRNA	mir-17	TRUE	(((.....))).(((((((.................(((((((((((...&.)))))))))))..))).))))	-26.2	FALSE	TRUE
144	AGAAAATCGAAGAAGCCGAGCGGGAAGCAGAGTGCAAAATTGCGGAAGCA	TATTGCACTCGTCCCGGCCTCC	TRUE	291	70	LBUB1	12	5.51502	9	34241234	34241283	+	UBAP1	protein_coding	exon			hsa-miR-92b-3p	miRNA	mir-25	TRUE	...........((.(((....((((....((((((((...(((....)))&..)))))))).))))))).)).	-23.1	FALSE	TRUE
146	GGGTCCCAGTTGATTCATGTGTACAAAGTTATGCTACCTAATTACAGACC	TGCTGTTCGTGCAGGTAG	FALSE	250	69	LBUB2	8	1.712144	2	227556554	227556603	+	AGFG1	protein_coding	three_prime_utr			hsa-miR-93-5p	miRNA	mir-17	TRUE	(((((......))))).................((((((.((.((((((.&....)).))))..))..))))))	-14	FALSE	TRUE
147	GATTTCATAACCAGGCCGGACCACGTGCAATAGGGTGGAAACCAAACTGC	TTGCACTTGTCTCGGTCTGA	FALSE	282	69	LBUB2	45	9.63081	19	40440946	40440995	-	SERTAD3	protein_coding	three_prime_utr			hsa-miR-25-3p	miRNA	mir-25	TRUE	...........((((((((((...(((((((((..(((...)))..))..&.)))))))..))).))))))).	-27.7	FALSE	TRUE
148	AAGAGCACAGACTTGGATTCCTTCTGTCCCTCCCCACCTTTCTCTCCCAA	AAAGCTGGGTTGAGAGGGCGA	TRUE	309	68	LBUB1	100	45.9584	1	181090398	181090447	+	IER5	protein_coding	three_prime_utr			hsa-miR-320a-3p|hsa-miR-320b	miRNA	mir-320	TRUE	..(((.(((((...((...)).)))))..))).....(((((((.((((.&......))))..)))))))...	-20.7	FALSE	TRUE
149	TTGTTTTAGATTCACTCTGGCCTGAAAAAAAAAGTGCCTTTTGCTGCTTT	TAGCAGCACATCATGGTTTACA	FALSE	184	68	LBUB1	42	19.30264	20	437374	437423	-	TBC1D20	protein_coding	three_prime_utr			hsa-miR-15b-5p	miRNA	mir-15	TRUE	..................(((((.........)).)))...(((((((..&.)))))))..............	-15.9	FALSE	TRUE
150	CCGTCAAGGGAGTGTAACTGCACCAGGGGGTCATCCAAGGCACAAGCCTG	TCCGAGCCTGGGTCTCCCTCTT	TRUE	267	68	LBUB2	45	9.63081	6	31633514	31633563	+	PRRC2A	protein_coding	exon			hsa-miR-615-3p	miRNA	mir-615	TRUE	((......)).((((....)))).((((((..(((((.(((.........&.....))))))))..)))))).	-25.9	FALSE	TRUE
152	TGAAAATTCAGGACCAGGGTTCTGGACAGGCTTGGGAACTGGTGGAATAC	TTGCACTTGTCCCGGCCTG	TRUE	312	68	LBUB1	10	4.59586	8	30066802	30066851	-	SARAF	protein_coding	exon			hsa-miR-92a-3p	miRNA	mir-25	TRUE	.......(((((((....)))))))(((((((.(((.((.((((.((((.&)))).)))).))))))))))))	-32.6	FALSE	TRUE
153	TTTAATTTTTTTCCCTCAAACCACCCAGCTCCTTACATAGTTTTTAATTA	AAGCTGGGTTGAGAGGGCGA	FALSE	234	67	LBUB1	12	5.515032	9	125148038	125148087	-	PPP6C	protein_coding	three_prime_utr			hsa-miR-320a-3p|hsa-miR-320b	miRNA	mir-320	TRUE	............(((((.....((((((((....................&...))))))))...)))))...	-22	FALSE	TRUE
154	GAGGTGCTATAGGAAACATAGATCCAGCCAGGGGCTTCCCTAAAGCAGTG	AGGAAGCCCTGGAGGGGCTG	TRUE	307	67	LBUB2	28	5.99248	3	52546016	52546065	-	SMIM4	protein_coding	three_prime_utr			hsa-miR-671-5p	miRNA	mir-671	TRUE	......((((.......)))).(((((((.(((((((((...........&.))))))))).....))))))).	-29.6	FALSE	TRUE
155	AGATTGCACAAACAGCCCGGGACGACAACGTTGCTGAATACTTGAAGCTT	TATTGCACTTGTCCCGGCCTGT	FALSE	327	67	LBUB1	36	16.54512	3	129671046	129671095	-	TMCC1	protein_coding	exon			hsa-miR-92a-3p|hsa-miR-92b-3p	miRNA	mir-25	TRUE	...........((((.(((((((((.......(((..........)))..&........))))))))).))))	-23.1	FALSE	TRUE
156	CATACCCATGGCCAACCTCCTACTCCTCATTGTACCCATTCTAATCGCAA	TGAGGTAGGAGGTTGTATAGTT	TRUE	333	67	LBUB3	336	53.81782	MT	3306	3355	+	MT-ND1	protein_coding	exon			hsa-let-7e-5p|hsa-let-7a-5p|hsa-let-7b-5p|hsa-let-7c-5p|hsa-let-7f-5p|hsa-miR-98-5p|hsa-let-7g-5p|hsa-let-7d-5p	miRNA	let-7	TRUE	............((((((((((..(((((.....................&))))))))))))))).......	-23.3	FALSE	TRUE
157	CAGAAAGACAAAAAACGGGGCAGGTGCCTAAGAAAGACAATTCTCGAGGA	TTGCACTTGTCCCGGCCTGT	TRUE	233	67	LBUB2	93	19.90365	2	229859460	229859509	-	TRIP12	protein_coding	exon			hsa-miR-92a-3p	miRNA	mir-25	TRUE	...............((((((((((((((.((((......))))..))..&....))))))))))))......	-25.1	FALSE	TRUE
158	TAATGTGTGAGAATTCTGAATCCTCTCTTTAACCCTGCTGTGAAAGATGA	AAAAGCTGGGTTGAGAGGGCGA	TRUE	400	66	LBUB1	4	1.838344	5	145672258	145672307	-	PRELID2	protein_coding	intron			hsa-miR-320a-3p|hsa-miR-320b	miRNA	mir-320	TRUE	....................(((((((((.(((((.(((...........&...))).)))))))))))).))	-21.7	FALSE	TRUE
159	TCCGAGGGCTGAGCCCCGCCCAGCTCCCCTCCACAATAAACGCTGTTTCT	AAGCTGGGTTGAGAGGGCGA	FALSE	357	66	LBUB1	33	15.16636	19	49861210	49861259	-	NA	NA	NA			hsa-miR-320a-3p|hsa-miR-320b	miRNA	mir-320	TRUE	...(((((..((((........))))))))).........((((.((((.&............)))).)))).	-23.9	FALSE	TRUE
161	AGTCCACCGGCGGCAAGGCTCCGCGCAAGCAGCTGGCCACCAAGGCGGCT	CATTCAACGCTGTCGGTGAGT	TRUE	266	66	LBUB2	955	204.387	6	27810102	27810151	+	HIST1H3H	protein_coding	exon			hsa-miR-181a-5p	miRNA	mir-181	TRUE	....((((((((((........((....))(((((.((.....)))))))&..........))))))))))...	-28.9	FALSE	TRUE
162	CCAGCAGGTGTTCGACAATGGCAGCATCTACAACCCTGAAGTGCTTGATA	GCACTGTGGGTACTTGCTGC	TRUE	328	66	LBUB1	6	2.757516	12	120198589	120198638	-	RPLP0	protein_coding	exon			hsa-miR-106b-3p	miRNA	mir-17	TRUE	.((((((((........(((....))).....((((...(((((......&..)))))..)))))))))))).	-23.5	FALSE	TRUE
163	TACTGCTGCCCAAATGTGGCTTAGGAGGCTGCTTCTGCCACAAAACCGTC	TAGCAGCACGTAAATATTGGCG	TRUE	298	66	LBUB1	8	3.676688	1	46362480	46362529	+	NSUN4	protein_coding	three_prime_utr			hsa-miR-16-5p	miRNA	mir-15	TRUE	(((((((((.....((((((..(((((....)))))))))))........&..)))))).)))..........	-25.8	FALSE	TRUE
164	AAGGGAATGAGAAGGAGGACGCTGCAGGAACAAGTGGGCTTGGGGAATTG	TCACCAGCCCTGTGTTCCCTA	TRUE	306	66	LBUB2	36	7.70463	1	156595495	156595544	-	GPATCH4	protein_coding	exon			hsa-miR-1226-3p	miRNA	mir-1226	TRUE	..........................((((((...(((((.((.((....&)).)))))))..))))))....	-20.7	FALSE	TRUE
165	TGGTCCCGAGGAAGGGCCAGAGCCTGGTAGAGACTAGGGAAGGGAGGTCT	TCAGGCTCAGTCCCCTCCCGA	FALSE	244	66	LBUB1	16	7.35336	14	74903181	74903230	+	DLST	protein_coding	three_prime_utr			hsa-miR-484	miRNA	mir-484	TRUE	(((.(((......))))))...((((((....))))))...((((((...&.............))))))...	-28.5	FALSE	TRUE
166	TTGAGAAGAGCATCTGCCGGGAGATGTCCGGGGACCTGGAGGAGGGCATG	TCCCTGTCCTCCAGGAGCTCA	FALSE	206	66	LBUB2	130	27.8223	10	80159110	80159159	-	ANXA11	protein_coding	exon			hsa-miR-339-5p	miRNA	mir-339	TRUE	.......((((.(((.(((((.....))))))))((((((((((((....&.)))..))))))))).))))...	-33.5	FALSE	TRUE
167	GTCATTGTCCTTCTACCTCAAAGATAATTTATTCCAAAAGCTAAGATAAA	TGAGGTAGGAGGTTGTATAGTT	TRUE	251	66	LBUB2	1441	308.3993	X	73820848	73820897	-	TSIX,XIST	lincRNA	exon			hsa-let-7e-5p|hsa-let-7a-5p|hsa-let-7b-5p|hsa-let-7c-5p|hsa-let-7f-5p|hsa-miR-98-5p|hsa-let-7g-5p|hsa-let-7d-5p	miRNA	let-7	TRUE	........((((((((((((..............................&))))))))))))..........	-20.6	FALSE	TRUE
168	AACTGCTGCTACTGAACCCTGCACTGAGCCGAGGTATTTCCATTTGGTTA	CAAAGTGCTTACAGTGCAGGTAG	TRUE	372	65	LBUB1	15	8938-06-01	7	139307634	139307683	+	UBN2	protein_coding	three_prime_utr			hsa-miR-17-5p|hsa-miR-106a-5p	miRNA	mir-17	TRUE	.................(((((((((((((((((.....))..)))))).&...........)))))))))...	-23	FALSE	TRUE
169	GTAGTGAAACTCAGCAGCTGTAGGCAGTGAAGAAAGGAGCATATGTGATA	CCACTGCCCCAGGTGCTGCTGG	FALSE	287	65	LBUB1	3	1.378758	7	32758088	32758137	+	DPY19L1P1	unprocessed_pseudogene	intron			hsa-miR-324-3p	miRNA	mir-324	TRUE	...........(((((((....(((((((.....................&..)))))))......))))))).	-26.2	FALSE	TRUE
170	AGAGGGAGTTGGAGAGCAAACTTCAGAGGCTACAGGCTCAGGGTATCCAA	TCCGAGCCTGGGTCTCCCTC	TRUE	328	65	LBUB2	104	22.25784	3	132719046	132719095	-	NPHP3-ACAD11,NPHP3	protein_coding	exon			hsa-miR-615-3p	miRNA	mir-615	TRUE	((((((((((((((......))))))..(((.(((((((.(((.......&))))))))))))))))))))).	-32.3	FALSE	TRUE
171	ATTCGTCCAATTGATTACACCCAAAAGCCCCGCGTCTATCACCTTGTAAT	TGCGGGGCTAGGGCTAACAGCA	FALSE	175	65	LBUB3	52	8.328944	19	36325135	36325184	-	LINC00665	lincRNA	intron	LTR6B	LTR	hsa-miR-744-5p	miRNA	mir-744	TRUE	...................(((...(((((((((................&))))))))).))).........	-23.3	FALSE	TRUE
172	TTGTCACGTTATCCATTGTAAATTTTCATTCTGTTTTGCATGTCAGTTAG	TGTGCAAATCCATGCAAAACTGA	TRUE	311	65	LBUB1	30	13.7876	5	173133784	173133833	+	CREBRF	protein_coding	three_prime_utr			hsa-miR-19b-3p|hsa-miR-19a-3p	miRNA	mir-19	TRUE	.............................((.((((((((((........&..........)))))))))).))	-14.3	FALSE	TRUE
173	TGCCTGTTCTTCCCCCAGCTTCATATAATTGTCAAAGTTCCAAAAATGAA	AAAGCTGGGTTGAGAGGGCGA	FALSE	306	64	LBUB1	65	29.8731	16	69302715	69302764	+	SNTB2,AC026464.4	protein_coding	three_prime_utr			hsa-miR-320a-3p|hsa-miR-320b	miRNA	mir-320	TRUE	(((((..((((..((((((((.............................&..))))))))..))))))))).	-23.9	FALSE	TRUE
174	AATGCTCTGGAATGTGTTGTAGAAGTTGTATTAGATTAGTTTTAAACCCT	GCAGCATTGTACAGGGCTATGA	FALSE	235	64	LBUB1	196	90.0788	1	114392844	114392893	-	TRIM33	protein_coding	three_prime_utr			hsa-miR-103a-3p|hsa-miR-107	miRNA	mir-103	TRUE	...((((((....(((((((..............................&.)))))))....)))))).....	-18.6	FALSE	TRUE
175	AAAAGCACAAGAAGAATATGAACAGATACAAGCCAAACGTGCTGCTAAGA	TAGCAGCACGTAAATATTGGC	TRUE	311	64	LBUB2	15	3.21027	12	82354500	82354549	-	CCDC59	protein_coding	intron	(TATTTT)n	Simple_repeat	hsa-miR-16-5p	miRNA	mir-15	TRUE	...............................((((((((((((((((...&))))))))))).....))))).	-25.6	FALSE	TRUE
176	ACTTAACATTCCTCTCAACTCTGCTTTAGCTGTATCCTTCCAATTTTGAT	AAAGCTGGGTTGAGAGGGCGA	FALSE	297	63	LBUB1	11	5.055446	19	36581354	36581403	-	ZNF529,ZNF529-AS1	protein_coding,antisense	five_prime_utr	L1M5	LINE	hsa-miR-320a-3p|hsa-miR-320b	miRNA	mir-320	TRUE	.........((((((((((((.(((((.......................&.))))).))))))))))))...	-26.1	FALSE	TRUE
177	GTCAGGGCCAGGAGGAACACGTGAAGGAGAAAGAGAAATGCAGGAGCCGC	CTGGCCCTCAAAGTCCCGCT	FALSE	313	63	LBUB1	18	8.27256	5	138446834	138446883	+	REEP2	protein_coding	three_prime_utr			hsa-miR-193b-3p	miRNA	mir-193	TRUE	...((((((((............................((....))...&..))))))))............	-17.3	FALSE	TRUE
179	GAAATCCAGATTCAGTGCTTCCGCGGGGATTTCTGACGGCAGCTCAGACT	TGTAAACATCCTCGACTGGAAG	TRUE	361	63	LBUB1,LBUB2,LBUB3	5159	1138.7746	16	2095792	2095841	-	PKD1,AC009065.5	protein_coding,sense_intronic	intron	L2	LINE	hsa-miR-30d-5p|hsa-miR-30a-5p|hsa-miR-30e-5p	miRNA	mir-30	TRUE	.................(((((((((((((.(((((.......)))))..&.......)))))))..))))))	-19.2	FALSE	TRUE
180	GGAATTAGCAGCCCATCTCCCATTAACGCTTTTCTTTCTGTTGACCACCT	AAGCTGGGTTGAGAGGGCGA	FALSE	238	62	LBUB2	12	2.568212	16	24823733	24823782	+	NA	NA	NA			hsa-miR-320a-3p|hsa-miR-320b	miRNA	mir-320	TRUE	..........((((.(((((((.....((((((.................&))))))))))...)))))))..	-18.4	FALSE	TRUE
181	GTCACAAGAGTACAGTTAATGCTGCGTGCTGCTGAACTCTGTTGGGTGAA	GCAGCAATTCATGTTTTGAA	FALSE	255	62	LBUB1	20	9.19172	20	58444984	58445033	+	VAPB	protein_coding	three_prime_utr			hsa-miR-424-5p	miRNA	mir-322	TRUE	...(((.((((.((((....))))..((((((((.((((....))))...&)))))))))))).)))......	-22.1	FALSE	TRUE
183	CCTGCCAGATGGGAGCTATGAAGACTGGGGGGTGGACGAGCTCATCATCA	TCAGGCTCAGTCCCCTCCCGAT	TRUE	218	62	LBUB2,LBUB3	262	44.76502	22	37967658	37967707	+	POLR2F	protein_coding	intron			hsa-miR-484	miRNA	mir-484	TRUE	.((.((....)).))..........(((((((.(((((((((........&...))))).)))))))))))..	-30.9	FALSE	TRUE
184	ATTTGGGGGGGAGGGGTTTCAAATTTATACGAATTATGCAATACCAAGTT	TCCCTGTCCTCCAGGAGCTCACG	FALSE	208	62	LBUB1	253	116.2755	9	14086452	14086501	-	NA	NA	three_prime_utr			hsa-miR-339-5p	miRNA	mir-339	TRUE	..((((((((.(((((..................................&))))).)))))))).........	-21.8	FALSE	TRUE
185	CATCAGGGCGTGAAATCAAACTAGATGTGGGCAGGGAGAGGGTTGCTTAC	CTCTTTCCCTGTTGCACTAC	FALSE	301	61	LBUB1	21	6513-09-01	12	123408347	123408396	+	KMT5A	protein_coding	three_prime_utr			hsa-miR-130b-5p	miRNA	mir-130	TRUE	.(((..((..((....))..)).)))(((((((((((((((((.......&)))))))))))))).)))...	-25.4	FALSE	TRUE
186	AGATATTGTGCAATAAAGCTGAAGTAGAATGTGTGGTTTTTGCAAATGCT	TATTGCACTTGTCCCGGCCTGT	FALSE	225	60	LBUB1	24	11.03008	3	20154266	20154315	+	KAT2B	protein_coding	three_prime_utr			hsa-miR-92a-3p|hsa-miR-92b-3p	miRNA	mir-25	TRUE	.((((..((((((((.(((....((((((........))))))....)))&)))))))).)))).........	-18.5	FALSE	TRUE
187	TTGGGGAAACCAGCAGGCATACTTTAAGGAAGCTCAGGCTGGAATATTAA	TCCCTGAGACCCTTTAACCTGTG	TRUE	250	60	LBUB1	3	1.378758	9	126763436	126763485	-	NA	NA	NA	MLT1H2	LTR	hsa-miR-125a-5p	miRNA	mir-10	TRUE	.(((.....)))(((((......((((((...((((((............&..))))))...)))))))))))..	-21	FALSE	TRUE
188	GGAATGGGAGTGAGGATGGGAATGCTGTATCTGTGGAAGTCATGTTATAC	TGTAAACATCCTACACTCTCAGC	FALSE	328	60	LBUB1	148	68.0188	19	36238583	36238632	+	ZNF565,ZNF146	protein_coding	three_prime_utr			hsa-miR-30c-5p	miRNA	mir-30	TRUE	....((((((((((((((...(((((...........)).))).......&......)))))).))))))))..	-22.3	FALSE	TRUE
189	ATCGAATGATAGAGTTTGTTGTACGTGAAGGGCCAATGTTTGAAGCTATG	CTGGCCCTCAAAGTCCCGCT	TRUE	300	59	LBUB1	3	1.378758	3	143027169	143027218	+	U2SURP	protein_coding	exon			hsa-miR-193b-3p	miRNA	mir-193	TRUE	...........((.((((..........(((((((...............&...))))))))))).)).....	-16.5	FALSE	TRUE
190	ATTAGGAGAAACACCTAATGTAGATGATGGGTTGATGAGTGCAGTAAACC	TATTGCACTTGTCCCGGCCTGT	TRUE	308	59	LBUB1	40	18.38345	12	110630102	110630151	+	TCTN1,HVCN1	protein_coding	intron	L1PA7	LINE	hsa-miR-92a-3p|hsa-miR-92b-3p	miRNA	mir-25	TRUE	((((((.......)))))).......((((((((((((((((((((....&)))))))))))))..)))))))	-26.3	FALSE	TRUE
191	CTTAAGAGAAAAATCCTACCTTATTTGAATAATTACAAGTCATGTTTTTG	TGAGGTAGGAGGTTGTATAGTT	FALSE	265	59	LBUB1	50	22.9793	4	107952158	107952207	+	AC096564.1,CYP2U1	antisense,protein_coding	three_prime_utr			hsa-let-7e-5p|hsa-let-7a-5p|hsa-let-7b-5p|hsa-let-7c-5p|hsa-let-7f-5p|hsa-miR-98-5p|hsa-let-7g-5p|hsa-let-7d-5p	miRNA	let-7	TRUE	.........((..((((((((((...........................&))))))))))..))........	-15.5	FALSE	TRUE
192	AACCCAGATCGCTACTACCCCGCAGTTCCCGGACATGATCCTCTCCGCCT	TGCGGGGCTAGGGCTAACAGCA	FALSE	165	59	LBUB2	2400	513.643	5	181243698	181243747	-	RACK1	protein_coding	five_prime_utr			hsa-miR-744-5p	miRNA	mir-744	TRUE	..........(((.((((((((((.....((((..........))))...&))))))).))))))........	-22.9	FALSE	TRUE
193	GAGACACTGGCAGAATAGACCAGAGACAGAAGGTGCTCTCATGGTATCCA	TGCTATGCCAACATATTGC	FALSE	260	59	LBUB2	70	14.98124	16	30399796	30399845	+	ZNF48	protein_coding	three_prime_utr			hsa-miR-31-3p	miRNA	mir-31	TRUE	.......(((((......((((((((((.....)).)))).)))).....&...((((....)))).))))).	-17.2	FALSE	TRUE
194	ATCCCCTACAACCCTCAGCAGTTCCCAGGCCAGCCAGCCATGATGCAGCC	AAAAGCTGGGTTGAGAGGGCGA	TRUE	140	58	LBUB1	14	6.434204	16	28834622	28834671	+	ATXN2L,AC133550.1	protein_coding,antisense	exon			hsa-miR-320a-3p|hsa-miR-320b	miRNA	mir-320	TRUE	.((((((.((((((..(((......(((((......))).))........&....)))))))))..)))).))	-24.1	FALSE	TRUE
195	TAAAACCATCAAGCTATGGAATACCCTGGGTGTGTGCAAATACACTGTCC	CACATTGCCAGGGATTTCC	TRUE	244	58	LBUB1,LBUB3	974	177.5654	5	181241494	181241543	-	RACK1	protein_coding	exon			hsa-miR-23a-3p|hsa-miR-23b-3p	miRNA	mir-23	TRUE	.................((((..((((((((((((....)))))).....&.........))))))..))))	-22.2	FALSE	TRUE
197	ACTCCTAGAAGAACCAAATACCTCAATTTTTGTTTTTGAGTACTGTACTA	TACAGTACTGTGATAACTGAA	FALSE	201	58	LBUB2	85	18.1915	5	172768298	172768347	-	AC022217.3,DUSP1	antisense,protein_coding	three_prime_utr			hsa-miR-101-3p	miRNA	mir-101	TRUE	........((((((.(((.........))).)))))).(((((((((...&)))))))))............	-14.1	FALSE	TRUE
198	CGTGGTCAAGACCTCACCTCAGACTCTGTCCAACCTCTGCCTCAAGATCA	TGAGGTAGGAGGTTGTATAGTT	TRUE	157	58	LBUB2	1152	246.5484	1	35913906	35913955	+	AGO1	protein_coding	exon			hsa-let-7e-5p|hsa-let-7a-5p|hsa-let-7b-5p|hsa-let-7c-5p|hsa-let-7f-5p|hsa-miR-98-5p|hsa-let-7g-5p|hsa-let-7d-5p	miRNA	let-7	TRUE	.((((........))))........((((.((((((((((((((......&))))))).))))))).))))..	-26.6	FALSE	TRUE
199	ATCGCCCGCACCCCTGCGAAGAACCTCGCACCTCACCACGCCAGCCCGGA	TTTCCGGCTCGCGTGGGTGTGT	TRUE	268	58	LBUB1	4	1.838344	12	124336848	124336897	-	NA	NA	NA			hsa-miR-1180-3p	miRNA	mir-1180	TRUE	......(((((...(((((......))))).....((((((.((((.(((&..))))))).))))))))))).	-31.7	FALSE	TRUE
201	AGCTGTTCCCCAACCTTTTCCTCCGACCCCCTAACAACCCCCCTCCTAAT	AAAGCTGGGTTGAGAGGGCGA	TRUE	100	57	LBUB1	27	12.40881	MT	10910	10959	+	MT-ND4	protein_coding	exon			hsa-miR-320a-3p|hsa-miR-320b	miRNA	mir-320	TRUE	.......................((.(((.((..((((((..((......&...))..)))))))).))))).	-17.4	FALSE	TRUE
204	AGACCCTAGGACAGAAAATGGAAAGAAGGAAATGGCTCGGTGCTCTCAAC	TCCGAGCCTGGGTCTCCCTCTT	TRUE	362	57	LBUB1	4	1.838344	7	139567786	139567835	-	HIPK2	protein_coding	three_prime_utr			hsa-miR-615-3p	miRNA	mir-615	TRUE	....((.............)).((((.(((...(((((((.((((.....&...)))))))))))))).))))	-21.9	FALSE	TRUE
205	TGGCTAGAAGCCAGCAGGTGCCCATGTGCTACTGACAAGTGCCTCAGCTT	TGAGGTAGTAGGTTGTATAGTT	FALSE	179	57	LBUB2	108	23.11392	17	78172222	78172271	+	SYNGR2	protein_coding	three_prime_utr			hsa-let-7a-5p|hsa-miR-98-5p|hsa-let-7f-5p|hsa-let-7b-5p|hsa-let-7e-5p|hsa-let-7g-5p|hsa-let-7c-5p|hsa-let-7d-5p	miRNA	let-7	TRUE	(((((...)))))(((.((....)).)))(((.(((...(((((((....&)))))))....)))))).....	-21.5	FALSE	TRUE
206	TCCTGCCATCCCCAACCCTTTTCTACCTCAAGTCTGTGTGACCACTCACA	TGAGGTAGTAGGTTGTATGGTT	FALSE	232	57	LBUB2	84	17.97748	5	154475035	154475084	-	HAND1	protein_coding	three_prime_utr			hsa-let-7c-5p|hsa-miR-4510	miRNA	let-7	TRUE	....(((((...(((((.....((((((((......(((((....)))))&))))))))..))))).))))).	-26	FALSE	TRUE
209	CCGCTTCCCCCAAGTTCTGCTGTTGGACTCTGGACTGTTTCCCCTCTCAG	AAAGCTGGGTTGAGAGGGCGA	FALSE	216	56	LBUB1	126	57.9078	16	682582	682631	+	STUB1,JMJD8	protein_coding	three_prime_utr			hsa-miR-320a-3p|hsa-miR-320b	miRNA	mir-320	TRUE	.........((((((((.......))))).)))......((((((((((.&...........)))))))).))	-22.9	FALSE	TRUE
210	ATTTACACCATCCGGGAGGTGGTCACTGAGATTCGGGACAAGGCCACACG	AACTGGCCCTCAAAGTCCCGCT	TRUE	188	56	LBUB2	80	17.12144	16	69754662	69754711	-	NOB1	protein_coding	exon			hsa-miR-193b-3p	miRNA	mir-193	TRUE	......((((.((....))))))..........((((((..(((((....&...)))))......))))))..	-23.7	FALSE	TRUE
211	TTTCTTAGGGAAGGGGAGTGGGGTCCAAGTGACAGCTGGATGGGAGAAGC	AGGGCCCCCCCTCAATCCTGT	FALSE	190	56	LBUB1	8	3.67668	22	37806744	37806793	+	H1F0	protein_coding	three_prime_utr			hsa-miR-296-5p	miRNA	mir-296	TRUE	.....(((((..((((...(((((((........(((..........)))&.))))))).))))..))))).	-25.2	FALSE	TRUE
212	CTTGGTAAATTCACCCTGTTTCCTAGTGCTGCTGGATAAAAGAGTGTTTA	CAGCATTGTACAGGGCTATGA	FALSE	201	56	LBUB1,LBUB3	78	19.67936	21	34102933	34102982	+	MRPS6,SLC5A3,AP000317.2	protein_coding,processed_transcript	three_prime_utr			hsa-miR-103a-3p|hsa-miR-107	miRNA	mir-103	TRUE	.............((((((....((((((((((.................&)))))))))).))))))......	-23.2	FALSE	TRUE
213	ATTCCTGGGCCCTGAGAACCCTGAAGAGCCCTACTTGGATGGCATCAACT	TAGCAGCACGTAAATATTGGCG	TRUE	185	56	LBUB2	108	23.11392	X	53382332	53382381	-	SMC1A	protein_coding	exon			hsa-miR-16-5p	miRNA	mir-15	TRUE	......((((.((.((....))..)).))))(((.((....((.......&..))..)).)))..........	-12.7	FALSE	TRUE
214	GTGACACCAAGTCAGCAGGCCAAGTTTGGGGACTATCAGTGTAATAGTGC	TATTGCACTTGTCCCGGCCTGT	TRUE	261	56	LBUB1,LBUB3	142	35.3198	5	168492782	168492831	+	RARS	protein_coding	exon			hsa-miR-92a-3p|hsa-miR-92b-3p	miRNA	mir-25	TRUE	.((((.....))))(((((((.......(((((....(((((((((....&))))))))).))))))))))))	-30.8	FALSE	TRUE
215	AGTTCTCCAGAGGCCACAGAGACGTCCCAACAGCTCCAGCTCCGGGTGCA	TGCGGGGCTAGGGCTAACAG	FALSE	179	56	LBUB1	20	9.19172	16	28959008	28959057	+	NFATC2IP,AC109460.2	protein_coding,antisense	exon			hsa-miR-744-5p	miRNA	mir-744	TRUE	...((((...........)))).........(((((.(((((((......&..))))))).))))).......	-21.8	FALSE	TRUE
216	ATCTCCATGCAGAAGGGGGGCAACATGAAGGAGGTGTTCACCCGCTTCTG	TTGGGGAAACGGCCGCTGAGTG	FALSE	222	56	LBUB1	143	65.72082	14	103520485	103520534	-	CKB	protein_coding	exon			hsa-miR-2110	miRNA	mir-2110	TRUE	.((((((..((((((.(((..(((((.......)))))..))).))))))&.))))))...............	-27.5	FALSE	TRUE
217	ATGCCTTTGATTTTTTTTTTCTTTTTGTACTTTGGAACGACAAAATGAAA	TTTAAGAAAACACCATGGAGAT	FALSE	152	56	LBUB1,LBUB3	166	34.3732	1	165907948	165907997	+	UCK2	protein_coding	three_prime_utr			hsa-miR-3658	miRNA	0	TRUE	...((..((.(((((((((((.((((((...........)))))).))))&...)))))))))....))....	-7.2	FALSE	TRUE
218	CACCACTGCACTCCAGCCTGGGAGAGCAAGACCCTGTCTCCAAACCAAAA	ACCCGGCTGTGTGCACATGTGC	FALSE	244	55	LBUB1	22	10.110892	18	35248798	35248847	+	ZNF397	protein_coding	intron	AluJr	SINE	hsa-miR-941	miRNA	mir-941	TRUE	(((...(((((..(((((.(((.(((((......)).)))..........&..)))))))).)))))...))).	-25.7	FALSE	TRUE
219	GTCCAAACCAGACCTGGAGAGCTCCTTGGAAAGTTTAGTTTTTGATTTAA	GGAGCTCACAGTCTATTGA	TRUE	286	55	LBUB1	4	1.838344	13	19646616	19646665	+	MPHOSPH8	protein_coding	exon			hsa-miR-28-5p	miRNA	mir-28	TRUE	...(((...((((.((..(((((((((...(((((........)))))..&))))))))).)))))).)))..	-22	FALSE	TRUE
220	CATTGGGAGGAGAGCGCTTCCAGTCCCACGTCTTTACAGGAATCTTCCAG	GGCAAGATGCTGGCATAGCT	TRUE	265	55	LBUB1	2044	939.392	9	105635156	105635205	-	FKTN	protein_coding	exon			hsa-miR-31-5p	miRNA	mir-31	TRUE	.((((((((.......)))))))).(((((((((....(((....)))..&....)))))).))).......	-19.4	FALSE	TRUE
221	CAGTGAAACTTTCTAAAATATTCTATCTGGAATAGGGACAGGGGATCTTT	TCCCTGTCCTCCAGGAGCTCA	TRUE	267	55	LBUB2	6	1.284106	1	117524008	117524057	+	MAN1A2	protein_coding	three_prime_utr			hsa-miR-339-5p	miRNA	mir-339	TRUE	..((((...(((((....((((((....))))))((((((((((......&))))))))))..))))).)))).	-25.1	FALSE	TRUE
222	CATCCTGCAGCCCAAAGGAGATGATGTGGCCCGGATCAGCTGGTACCTCC	TGAGGTAGTAGGTTGTATAGTT	FALSE	153	55	LBUB1	240	110.30064	19	38817498	38817547	-	ECH1,AC008982.1	protein_coding	exon			hsa-let-7a-5p|hsa-miR-98-5p|hsa-let-7f-5p|hsa-let-7b-5p|hsa-let-7e-5p|hsa-let-7g-5p|hsa-let-7c-5p|hsa-let-7d-5p	miRNA	let-7	TRUE	((.(((((.(((((..........)).)))((((.....))))((((((.&.))))))))))).)).......	-21.4	FALSE	TRUE
223	TTAAACACAAACTACCACCTACCTCCCTCACCAAAGCCCATAAAAATAAA	TGAGGTAGTAGGTTGTATAGTT	TRUE	253	55	LBUB1,LBUB3	312	121.83338	MT	8450	8499	+	MT-ATP8	protein_coding	exon			hsa-let-7a-5p|hsa-miR-98-5p|hsa-let-7f-5p|hsa-let-7b-5p|hsa-let-7e-5p|hsa-let-7g-5p|hsa-let-7c-5p|hsa-let-7d-5p	miRNA	let-7	TRUE	............(((.((((((...(((((....................&)))))..)))))).))).....	-16.9	FALSE	TRUE
224	TGATAGGAATTGACTCCGGCGTGCACACACGTACACACCCACACACATCT	TGAGTGTGTGTGTGTGAGTG	FALSE	204	55	LBUB1	189	86.8616	16	3727136	3727185	-	CREBBP	protein_coding	three_prime_utr	(TG)n	Simple_repeat	hsa-miR-574-5p	miRNA	mir-574	TRUE	.....(((......))).......((((((.(((((((.(((((......&...))))).))))))).))))))	-30.2	FALSE	TRUE
225	AATAAGGCGCTTTCATTTTGCACTCTAACTTAAGAGTTTTTACTTTATGT	TGCAAATCCATGCAAAACTGA	FALSE	285	55	LBUB1	155	71.236	18	23026406	23026455	+	NA	NA	NA			hsa-miR-19a-3p|hsa-miR-19b-3p	miRNA	mir-19	TRUE	........((......(((((((.........(((((....)))))....&.))))))).....))........	-12.9	FALSE	TRUE
226	CTCCCCGCCCCGCTGCCGAGATGGCGACGCGCTCCTGTCGGGAGAAGGCT	TGCGGGGCTAGGGCTAACAGCA	FALSE	269	55	LBUB1	34	15.62592	6	70668004	70668053	+	SMAP1	protein_coding	five_prime_utr,exon			hsa-miR-744-5p	miRNA	mir-744	TRUE	..(((.(((((((((((.....))))..((.(((((...)))))...)).&.)))))))..))).........	-31.9	FALSE	TRUE
228	CAGATCCCCGAAATTGGTGGGCTTGACCTCCTGGCAAATTGCTGCGTCTT	TTGCAGCTGCCTGGGAGTGACTTC	TRUE	285	55	LBUB2	155	33.17275	20	50081442	50081491	-	UBE2V1,TMEM189-UBE2V1	protein_coding	three_prime_utr			hsa-miR-1301-3p	miRNA	mir-1301	TRUE	(((.((((((....))).))).)))..(((((((((....((((((....&.)))))))))).))))).......	-27.4	FALSE	TRUE
231	GCTATCATACCTCCCAGTCTGGAGATGAGATGACATCTCTGTCAGAGTAT	TGAGGTAGTAGTTTGTGCTGTT	TRUE	339	54	LBUB1	28	8684-12-01	6	44251789	44251838	+	HSP90AB1	protein_coding	exon			hsa-let-7i-5p	miRNA	let-7	TRUE	(((((..((((((....((((((((((......))))))...))))....&.)))))))))))..........	-20.6	FALSE	TRUE
232	AGTTGCATAATTTTCCATTAAATTGATGTATCATGGGCAGTTAACCAGTT	TGCTGAGCTAGCACTTCCCG	TRUE	275	54	LBUB2	200	42.8036	1	35601902	35601951	-	PSMB2	protein_coding	three_prime_utr	L1ME4b	LINE	hsa-miR-93-3p	miRNA	mir-17	TRUE	...((((((((((......))))).)))))....(((.(((.........&...((((...))))))).))).	-13.1	FALSE	TRUE
233	TTATTGCAAGGAGCAGAGTGCCCTCTGCTGGAGTAATCGCAATTATTCTT	TTAGGGCCCTGGCTCCATCTCC	FALSE	187	54	LBUB2	25	5.35045	4	140861520	140861569	-	NA	NA	three_prime_utr			hsa-miR-1296-5p	miRNA	mir-1296	TRUE	.........(((((..((.(((((.....((((((((....)))))))).&..))))).)).)))))......	-24.7	FALSE	TRUE
234	TATAGTAATGAGTTTAAAAATCAACTTTTTATTGCCTTCTCACCAGCTGC	AAGCTGGGTTGAGAGGGCGA	FALSE	243	53	LBUB3	1320	211.4266	7	148807466	148807515	-	EZH2	protein_coding	three_prime_utr			hsa-miR-320a-3p|hsa-miR-320b	miRNA	mir-320	TRUE	...(((((.(((((........))))).)))))(((((((((((((((..&...))))))..)))))))))..	-30.1	FALSE	TRUE
235	ATCACTGAGTTGTAGTCATAACTTGTACCCAGTTAGGAGCAGGGGTAGAT	ACTGCCCTAAGTGCTCCTTCTGG	FALSE	226	53	LBUB1	84	38.6052	12	120461556	120461605	-	GATC	protein_coding	three_prime_utr			hsa-miR-18a-3p	miRNA	mir-17	TRUE	......(((((((....)))))))....((((..((((((((((((((..&.)))))))...))))))).))))	-32	FALSE	TRUE
236	GGTCGGCCACCTGCCTGAGGGGCCGCCCTGAGCCTCCCCATTGTTCCCCC	AGCTCGGTCTGAGGCCCCTCAGT	FALSE	130	53	LBUB1	60	27.57516	19	12710782	12710831	-	TNPO2	protein_coding	intron			hsa-miR-423-3p	miRNA	mir-423	TRUE	(((.((...)).)))(((((((((...((((((.................&.)))))).....)))))))))..	-33.2	FALSE	TRUE
237	TAAGAGATGAGAAGACTGACTAGCAATGTCTCCACAGTGCAATTGGTTTC	CCGCACTGTGGGTACTTGCTGC	FALSE	298	53	LBUB1	6	2.757516	15	60491739	60491788	-	RORA-AS1,RORA	antisense,protein_coding	three_prime_utr			hsa-miR-106b-3p	miRNA	mir-17	TRUE	....................((((((.((.((((((((((..........&..)))))))))).)))))))).	-26.7	FALSE	TRUE
238	TTGTCCGGAAAGTTGATCCAAGAAAAGATGCCCACTCCAATCTCCTAGCC	CTCGGTCTGAGGCCCCTCAG	TRUE	189	53	LBUB1	4	1.838344	7	55978182	55978231	+	NIPSNAP2	protein_coding	exon			hsa-miR-423-3p	miRNA	mir-423	TRUE	......(((......(((........)))......))).....((.(((.&.))).)).(((((....))))).	-13.6	FALSE	TRUE
239	TGAAAGACAGTCCAAGCCCTGGATAATGCTTTACTTTCTGTGTTGAAGCA	GCAGCATTGTACAGGGCTATGA	FALSE	237	53	LBUB1	40	18.38344	16	89563176	89563225	+	RPL13	protein_coding	three_prime_utr			hsa-miR-103a-3p|hsa-miR-107	miRNA	mir-103	TRUE	............(((((((((.((((((((....((((......))))..&...)))))))).))))))).)).	-24.6	FALSE	TRUE
240	TAAATTCTCCTAAGTTATGCAGAATCGTTTTTACAATTTTGATAAATTAT	TAAAGTGCTTATAGTGCAGGTAG	FALSE	210	53	LBUB1	165	75.83169	9	122848814	122848863	-	RC3H2	protein_coding	three_prime_utr			hsa-miR-20a-5p|hsa-miR-106a-5p|hsa-miR-20b-5p|hsa-miR-17-5p	miRNA	mir-17	TRUE	......(((((...((((.((((((.((....)).)))))))))).....&....(((((...)))))))).))	-9.3	FALSE	TRUE
241	AAGTCATACCGTAGAAAAGATGGCGTGTTTCTTTATTTTGAAGATAATGC	TCGTACCGTGAGTAATAATGCG	TRUE	215	53	LBUB1	429	197.1624	17	38850397	38850446	-	RPL23	protein_coding	exon			hsa-miR-126-3p	miRNA	mir-126	TRUE	...((((...(((((.......((((...((((((...))))))..))))&)).))).))))...........	-9	FALSE	TRUE
242	ATGATAAGGCTCCCACCCCTCTTAACCGTCCTTGCTCATGCCTGCCTCTT	TGAGGGGCAGAGAGCGAGACTTT	TRUE	133	53	LBUB1	5	2.29793	19	43193054	43193103	-	PSG4	protein_coding	three_prime_utr	MER65-int	LTR	hsa-miR-423-5p	miRNA	mir-423	TRUE	......(((........))).......(((.((((((....(((((((((&.))))))))).)))))))))...	-25.4	FALSE	TRUE
243	AGGCTCAAGTGATCCTCCCACCTCAGCTTCCTGAAGAGCCTGGACTGGAC	TGAGGTAGGAGGTTGTATAGTT	TRUE	279	53	LBUB1	8	3.676688	6	43529801	43529850	-	POLR1C,XPO5	protein_coding	three_prime_utr	AluJr	SINE	hsa-let-7e-5p|hsa-let-7a-5p|hsa-let-7b-5p|hsa-let-7c-5p|hsa-let-7f-5p|hsa-miR-98-5p|hsa-let-7g-5p|hsa-let-7d-5p	miRNA	let-7	TRUE	.............(((((.((((((((((......))))...........&)))))).)))))..........	-21.5	FALSE	TRUE
245	CTTGACCCACCCTTGGTACGTCATTTCTTTACTAGGAATTTATGTTGTAG	ACCCTGTAGATCCGAATTTGTG	TRUE	201	52	LBUB1	6	2.757516	10	829350	829399	-	LARP4B	protein_coding	intron,exon			hsa-miR-10a-5p|hsa-miR-10b-5p	miRNA	mir-10	TRUE	..((((..(((...)))..))))....(((((.(((..............&...))))))))............	-11.7	FALSE	TRUE
246	ATCCGGGAGAAGGCACTTCACAAACACCTTAACAAGCACAGGGACTTCTT	TATTGCACTTGTCCCGGCCTGT	FALSE	242	52	LBUB1	36	16.54506	12	56600972	56601021	-	BAZ2A	protein_coding	exon			hsa-miR-92a-3p|hsa-miR-92b-3p	miRNA	mir-25	TRUE	..((((((.((((((...........((((.........)))).......&...))).))).)))))).....	-21	FALSE	TRUE
248	CATACCCGAGCCCTCCCCGACCTCCCAGACTATCCAGGAGGGTAGCAGGG	AAAAGCTGGGTTGAGAGGGCGA	FALSE	192	51	LBUB1	36	16.54506	1	206599548	206599597	-	NA	NA	NA			hsa-miR-320a-3p|hsa-miR-320b	miRNA	mir-320	TRUE	.........((((((..(((((((((...((((((....))))))..)))&.......)))))).))))))..	-29.4	FALSE	TRUE
249	CCCTGTCTCCAACTCCAGTAAGCCCTCCTCAGCCTCACCTTACGAATCCA	AAAGCTGGGTTGAGAGGGCGA	TRUE	185	51	LBUB2	24	5.13642	5	98794706	98794755	+	RGMB,AC008522.1	protein_coding,antisense	three_prime_utr			hsa-miR-320a-3p|hsa-miR-320b	miRNA	mir-320	TRUE	.....................((((((.((((((.((.(((.........&..))).))))))))))))))..	-24.9	FALSE	TRUE
250	AATGAATGAACACGTGCATAAGTGAATGACAAGAGAAAGAAAGGGGCAGC	TAATGCCCCTAAAAATCCTTAT	TRUE	183	51	LBUB1	5	2.29793	20	61639050	61639099	+	CDH4	protein_coding	intron			hsa-miR-365a-3p|hsa-miR-365b-3p	miRNA	mir-365	TRUE	..........(((........)))......(((.((.....(((((((..&...))))))).....)))))..	-17.2	FALSE	TRUE
251	AATCTCTTGCACTCAAAGCTTGTTAAGATAGTTAAGCGTGCATAAGTTAA	TGGTCAGATTTGAACTCTTCAA	FALSE	202	51	LBUB1,LBUB3	540	111.6436	15	44717892	44717941	+	B2M	protein_coding	three_prime_utr			hsa-miR-10393-3p	miRNA	0	TRUE	(((((..(((((.....(((((..........))))))))))........&.....)))))............	-10.1	FALSE	TRUE
252	GGTGAGGGGCCTGGCCCAGTTCGGGCCCTTTTTGGGGTTGGGGGGTGCAC	TGTAAACATCCCCGACTGGAAG	FALSE	273	51	LBUB2	1029	220.2243	7	100677660	100677709	+	GNB2	protein_coding	exon,intron			hsa-miR-30a-5p|hsa-miR-30d-5p|hsa-miR-30e-5p	miRNA	mir-30	TRUE	...(((((((((((......)))))))))))....((((((((((((((.&)))..)).))))))))).....	-33	FALSE	TRUE
253	AGTAATCAGAAGGCTGGAAGTTCTGCTGCTGGGGCAAGTGGGTGGACTAG	TTGCACTTGTCCCGGCCTGT	FALSE	216	51	LBUB1	3	1.378758	17	63817730	63817779	+	DDX42	protein_coding	exon			hsa-miR-92a-3p	miRNA	mir-25	TRUE	......(((((.........)))))..(((((((((((((..........&.....)))))))))))))....	-27.7	FALSE	TRUE
254	TTTTTATGTTAAGGGCAGAAGGAAGGGGAGGGGATTGAGATCAAGAGGTA	TCAGGCTCAGTCCCCTCCCGAT	TRUE	169	50	LBUB2	3	0.642054	13	40551910	40551959	-	FOXO1	protein_coding	intron	MER87B	LTR	hsa-miR-484	miRNA	mir-484	TRUE	(((((.((((...)))).)))))..((((((((((((((.((........&...))))))))))))))))...	-32.1	FALSE	TRUE
255	TACACTGGACTCGGGCACATTCGGAGCAGCATCCTTTAGTATGGAGGCTA	TCCGAGCCTGGGTCTCCCTCT	FALSE	186	50	LBUB1	45	20.68137	3	38484006	38484055	+	ACVR2B	protein_coding	three_prime_utr			hsa-miR-615-3p	miRNA	mir-615	TRUE	......((((((((((....(((((..(((.(((........))).))).&))))))))))))))).......	-30	FALSE	TRUE
256	TTCTCAAAGTTTTGAAAAGCTATTAGCCAGGATCATGGTGTAATAAGACA	TGTAAACATCCTTGACTGGAAG	FALSE	189	50	LBUB2	7296	1561.476	7	26191935	26191984	-	HNRNPA2B1	protein_coding	three_prime_utr			hsa-miR-30e-5p|hsa-miR-30a-5p|hsa-miR-30d-5p	miRNA	mir-30	TRUE	.......(((((....))))).....((((..(((.(((((.........&.....))).)).)))))))...	-12.8	FALSE	TRUE
257	CGGCTACAAGCCCAGCGATGAGCACAAGACCGACCTCAACCCCGACAACC	TTGTGCTTGATCTAACCATGT	FALSE	200	50	LBUB2	384	82.1826	14	103522028	103522077	-	CKB	protein_coding	exon			hsa-miR-218-5p	miRNA	mir-218	TRUE	.((((...))))....(((((((((((.......................&)))))))).))).........	-16.4	FALSE	TRUE
258	GCTGTAAATGGAATTTGTTTTATCTCTTTGGGATACATTTGCATTTTAGT	AAAAGCTGGGTTGAGAGGGCGA	FALSE	344	49	LBUB1	143	65.72082	2	20250388	20250437	-	PUM2	protein_coding	three_prime_utr			hsa-miR-320a-3p|hsa-miR-320b	miRNA	mir-320	TRUE	((((((((((..........((((((...)))))))))))))........&.................)))..	-11	FALSE	TRUE
259	ACTATGTGCTCCCCTCCCCAGATCTTAATTAAACCAGATTTTGCAATTCA	AAAGCTGGGTTGAGAGGGCGA	FALSE	196	49	LBUB1	77	35.38808	5	78485230	78485279	-	LHFPL2	protein_coding	three_prime_utr			hsa-miR-320a-3p|hsa-miR-320b	miRNA	mir-320	TRUE	......(((.((.((((((((.............................&.....)))))..))).))))).	-17.3	FALSE	TRUE
260	CATTGGGAGGAGAGCGCTTCCAGTCCCACGTCTTTACAGGAATCTTCCAG	AAAGTAATTGTGGTTTTTGCC	TRUE	207	49	LBUB1	4599	2113.632	9	105635156	105635205	-	FKTN	protein_coding	exon			hsa-miR-548ae-5p|hsa-miR-548b-5p|hsa-miR-548c-5p|hsa-miR-548d-5p|hsa-miR-548o-5p	miRNA	mir-548	TRUE	.((((((((.......)))))))).(((((...((((.(((....)))..&....)))).)))))........	-18.8	FALSE	TRUE
261	TACGGACGCGTGGAGCACACCCCCGACGGCGTGAAGTGGCTGGACACACA	ACATTCATTGCTGTCGGTGG	TRUE	159	49	LBUB2	5	1.07009	20	25274673	25274722	+	PYGB	protein_coding	exon			hsa-miR-181b-5p|hsa-miR-181d-5p	miRNA	mir-181	TRUE	((((....))))......((((((((((((((((((((......)))...&....)))).))))))))).))))	-31.3	FALSE	TRUE
262	AGGGGAGGGCCTCTAGCAGGGCGGCGATCGGCTTGGGGCGCGCGGCTCCG	AGCTCGGTCTGAGGCCCCTCAGT	FALSE	242	49	LBUB1	26910	12367.455	22	21629798	21629847	-	YDJC	protein_coding	intron			hsa-miR-423-3p	miRNA	mir-423	TRUE	..(((.(((((((..((.(((((((.....))).(((((.....))))).&.)))).))..))))))))))...	-38.2	FALSE	TRUE
264	GTACAGCAACCGTTCTGCTGCCTATGCCAAGAAAGGAGACTACCAGAAGG	TAGCAGCACATAATGGTTTGTG	FALSE	223	49	LBUB2	306	65.4894	11	64193188	64193237	+	STIP1	protein_coding	exon			hsa-miR-15a-5p	miRNA	mir-15	TRUE	...((..(((((((.((((((.....((......))..............&..))))))...)))))))..))	-18.7	FALSE	TRUE
265	AACCTCCCTCAGGAAGCCGTGGAAGCTCGACCGCCAGAAACTTCCTTCTC	TGAGGTAGTAGGTTGTATAGTT	TRUE	220	49	LBUB1	28	12.86838	21	46322666	46322715	-	C21orf58	protein_coding	five_prime_utr	AluSx3	SINE	hsa-let-7a-5p|hsa-miR-98-5p|hsa-let-7f-5p|hsa-let-7b-5p|hsa-let-7e-5p|hsa-let-7g-5p|hsa-let-7c-5p|hsa-let-7d-5p	miRNA	let-7	TRUE	(((((.((((((((((..((((........))))......))))))....&.))))....)))))........	-18.4	FALSE	TRUE
266	TGTTTCAGATCTACCTGCACAACCACCTCTCATTCATCCTTTACTATCAT	TGAGGTAGTAGGTTGTGTGGTT	TRUE	246	49	LBUB1	4	1.838344	20	32142974	32143023	+	TM9SF4	protein_coding	intron,exon			hsa-let-7b-5p|hsa-let-7c-5p|hsa-let-7e-5p|hsa-miR-4510|hsa-let-7a-5p|hsa-let-7i-5p	miRNA	let-7	TRUE	............(((.(((((((((((((.....................&.)))))....))))))))))).	-21.4	FALSE	TRUE
268	GCCTCCTCGCTCCCGCCACCGCCGGACTTCAATGCCCAGTCCCCAGCTCG	AAAAGCTGGGTTGAGAGGGCGA	FALSE	247	48	LBUB1	22	10.110892	1	31937992	31938041	-	PTP4A2	protein_coding	five_prime_utr			hsa-miR-320a-3p|hsa-miR-320b	miRNA	mir-320	TRUE	((......))(((.((....)).))).......((((..(((((((((..&...)))))))..))..))))..	-27.9	FALSE	TRUE
269	AATACTGGCTGGAGCCCCAAAGAGGCACGTGTGTGTGTTTGTGTGTGTGT	CAAAGTGATGAGTAATACTGGCTG	FALSE	192	48	LBUB3	225	36.0387	7	98881713	98881762	+	TRRAP	protein_coding	exon,intron	(GTGTGT)n	Simple_repeat	hsa-miR-3609	miRNA	0	TRUE	......((((((.....((.(((.((((....)))).))).)).......&.................)))))).	-13.2	FALSE	TRUE
270	TTAAAAAAAAAATCCCAGTAGCGCAGTAGCTTTAGAACGTTAGGAAGACT	CTACATCTGGCTACTGGGT	FALSE	124	48	LBUB1,LBUB3	402	177.56752	9	112660425	112660474	+	KIAA1958	protein_coding	three_prime_utr			hsa-miR-222-3p	miRNA	mir-221	TRUE	.............(((((((((.((((((((...................&))))))...))))))))))).	-25	FALSE	TRUE
271	TTAAAGACACAAAGTCTCAACAACCATCTTCCGCTTGACGAGACAGATCA	CTAGACTGAAGCTCCTTGAGG	TRUE	228	48	LBUB2	12	2.568212	21	45596399	45596448	+	LINC01694	lincRNA	exon			hsa-miR-151a-3p	miRNA	mir-28	TRUE	....((((.....))))................(((((.(((.(((.((.&...)))))...))).))))).	-11.9	FALSE	TRUE
272	GAGAAAGTGCTGCTGCGGAGGAAGTCGGAGCTGCCCCAGGACGTGTACAC	CTCCTGGGGCCCGCACTCTCGC	TRUE	211	48	LBUB2	6	1.284106	6	43011170	43011219	+	PPP2R5D	protein_coding	three_prime_utr			hsa-miR-1343-3p	miRNA	mir-1343	TRUE	((((..((((.(((.(((......))).))).(((((((((.........&.)))))))))..))))))))..	-34.8	FALSE	TRUE
273	CCGAGCCCCTGGCAACCGAGCCCCCGATCCCACAGAGAGTCGAAGTCTTC	GCTCGGTCTGAGGCCCCTCAGT	FALSE	153	48	LBUB1	72	33.09024	17	28758296	28758345	-	NA	NA	NA			hsa-miR-423-3p	miRNA	mir-423	TRUE	....(((...))).(((((((...((((..........))))........&.)))))))(((((....))))).	-22.4	FALSE	TRUE
274	ATCGAGATCTGCAGGGTGGGATAAAGGATTTGTCTAAAGAAGAAAGATTA	TACCCTGTAGATCCGAATTTGT	FALSE	196	48	LBUB3	8	1.281376	18	9525742	9525791	+	RALBP1	protein_coding	exon			hsa-miR-10a-5p	miRNA	mir-10	TRUE	.(((.((((((((((((((((((((...)))))))...............&)))))))))))))))).......	-29.7	FALSE	TRUE
275	ACATCTTGGTCAGATTTGAACTCTTCAATCTCTTGCACTCAAAGCTTGTT	TGAGGGGCAGAGAGCGAGACTTT	FALSE	200	48	LBUB2	351	75.1203	15	44717866	44717915	+	B2M	protein_coding	three_prime_utr			hsa-miR-423-5p	miRNA	mir-423	TRUE	...........(((((.(((...))))))))(((((.(((...((((.((&.)).)))).))).))))).....	-16.9	FALSE	TRUE
276	ATAGGATTCTTTGACTACATACCTCTGTCCTAGAAGCCGGAAAAGGAGTA	TGAGGTAGTAGGTTGTATAGTT	TRUE	304	48	LBUB1	180	82.72548	12	115960520	115960569	-	MED13L	protein_coding	three_prime_utr			hsa-let-7a-5p|hsa-miR-98-5p|hsa-let-7f-5p|hsa-let-7b-5p|hsa-let-7e-5p|hsa-let-7g-5p|hsa-let-7c-5p|hsa-let-7d-5p	miRNA	let-7	TRUE	..............((((.((((((..((((............))))...&.))))))))))...........	-15.8	FALSE	TRUE
278	GTCTGAAGTTACTTGAAGGCATCACTTTTAAGAAAGCTTACAGTTGGGCC	TTCAAGTAATTCAGGATAGGT	FALSE	247	48	LBUB1	40	18.38345	10	87968082	87968131	+	PTEN	protein_coding	three_prime_utr			hsa-miR-26b-5p|hsa-miR-26a-5p	miRNA	mir-26	TRUE	((((..((((((((((((((.(((((..((((....)))).)).))))))&)))))))))))..))))....	-21.7	FALSE	TRUE
279	AAACTTCGACCATCCCCAGAAAGAGATGCCCTCATTCAGCTTTCAGAAAT	AAAGCTGGGTTGAGAGGGCGA	TRUE	222	47	LBUB1	8	3.67668	10	26746402	26746451	+	PDSS1	protein_coding	three_prime_utr			hsa-miR-320a-3p|hsa-miR-320b	miRNA	mir-320	TRUE	...........................((((((((((((((((.......&.))))))))))...))))))..	-23.3	FALSE	TRUE
280	AATCAGTGAAGGGCTGTGCACCTTGTACTATTTCACAATGGGTTCTGCTG	CTGGCCCTCAAAGTCCCGCT	FALSE	112	47	LBUB3	885	141.752	21	33576930	33576979	+	SON,DONSON	protein_coding	three_prime_utr			hsa-miR-193b-3p	miRNA	mir-193	TRUE	....((((..((((((((((...)))))...........(((((......&....)))))....)))))))))	-16.2	FALSE	TRUE
281	TTAGTTAGCGATTTACTACAATTTCAGAGCTTTAACAAAAGATAAAAATA	TAGGTAGTTTCATGTTGTTGGG	TRUE	281	47	LBUB1	40	18.38344	3	57560870	57560919	+	PDE12	protein_coding	three_prime_utr			hsa-miR-196a-5p|hsa-miR-196b-5p	miRNA	mir-196	TRUE	....((((((((..(((((..........((((....)))).........&...))))).....)))))))).	-10.1	FALSE	TRUE
283	TTAATAGCATCACAGGCCGGTAAAATATATTCAAGTAACAGAAATATCAA	TATTGCACTTGTCCCGGCCTGT	FALSE	208	47	LBUB1	49	22.5197	9	74982945	74982994	-	C9orf41-AS1,CARNMT1	antisense,protein_coding	three_prime_utr			hsa-miR-92a-3p|hsa-miR-92b-3p	miRNA	mir-25	TRUE	...........(((((((((...........(((((..............&......)))))..)))))))))	-20.2	FALSE	TRUE
284	TACGACAGTAGCATTCTGACCACACTTGTACGCTGTAACCTCATCTACTT	TGAGGTAGTAGGTTGTATAGTT	FALSE	190	47	LBUB1	560	257.368	2	20448962	20449011	+	RHOB	protein_coding	three_prime_utr			hsa-let-7a-5p|hsa-miR-98-5p|hsa-let-7f-5p|hsa-let-7b-5p|hsa-let-7e-5p|hsa-let-7g-5p|hsa-let-7c-5p|hsa-let-7d-5p	miRNA	let-7	TRUE	.....(((.......))).......(((((((((...((((((.......&))))))....)).)))))))..	-14.9	FALSE	TRUE
285	AACACATATGGCCTAGACTACGTACATAACCTAAACCTACTCCAATGCTA	TGAGGTAGTAGGTTGTATAGTT	TRUE	215	47	LBUB2	144	30.81858	MT	10716	10765	+	MT-ND4L	protein_coding	exon			hsa-let-7a-5p|hsa-miR-98-5p|hsa-let-7f-5p|hsa-let-7b-5p|hsa-let-7e-5p|hsa-let-7g-5p|hsa-let-7c-5p|hsa-let-7d-5p	miRNA	let-7	TRUE	...............((((..(((((........(((((((((.......&...)).))))))))))))))))	-15.4	FALSE	TRUE
286	CTGCGTTTCCACTCATTGATAGTGTGGACCCCCATGGCTTCATCTCCTAC	TGGAGAGAAAGGCAGTTCCTGA	TRUE	231	47	LBUB2	420	89.8874	19	39486398	39486447	+	TIMM50	protein_coding	exon			hsa-miR-185-5p	miRNA	mir-185	TRUE	((((.((((.......(((...(((((....)))))...)))(((((...&.))))))))).)))).......	-21.2	FALSE	TRUE
287	CATCAATATTCTAATCCCCTGGGAAGGAGCAGTTGAGCCCACACTGTTGT	TTATCAGAATCTCCAGGGGTAC	TRUE	212	47	LBUB1	2	0.919172	X	24774567	24774616	+	POLA1	protein_coding	intron			hsa-miR-361-5p	miRNA	mir-361	TRUE	...............(((((((((...((((((((....)).))))))..&.........)).)))))))...	-21.5	FALSE	TRUE
288	GTTTGAGAACTCGTTCCCGAATGTGCTTTCCTCCCTCTCCCCTGCCCACC	AAGCTGGGTTGAGAGGGCGA	TRUE	240	46	LBUB1	33	15.16632	11	63758960	63759009	+	RTN3	protein_coding	three_prime_utr			hsa-miR-320a-3p|hsa-miR-320b	miRNA	mir-320	TRUE	(((((.(((....))).)))))..........((((((((((.((.....&....)).)))..)))))))...	-22.5	FALSE	TRUE
289	CCGGGGCATCTACTCAATGAAAAACCATGATAATTCTTTGTATATAAAAT	CAGTGCAATGATATTGTCAAAGC	TRUE	269	46	LBUB1	1068	490.836	14	49583594	49583643	-	RPS29	protein_coding	intron			hsa-miR-301b-3p	miRNA	mir-130	TRUE	..((....((........))....)).(((((((((.((((((.......&..)))))).)).)))))))....	-14	FALSE	TRUE
290	TCACTCCTGCCCCCTCTCCCTGACTTGGTGCTCACATGCACCTCACTAGG	GCTCGGTCTGAGGCCCCTCAGT	FALSE	144	46	LBUB1	108	49.63527	11	72097425	72097474	-	LRTOMT,AP000812.5,LAMTOR1	protein_coding	intron			hsa-miR-423-3p	miRNA	mir-423	TRUE	.....((.((........((((....(((((......)))))....))))&.))..)).(((((....))))).	-20.1	FALSE	TRUE
291	ATTAGGCACTTACTATGTGCTAGGCACTGTAAGCACTTTACATGCATAAT	TAAAGTGCTTATAGTGCAGGTAG	TRUE	229	46	LBUB1,LBUB3	425	163.58622	8	93732232	93732281	-	RBM12B	protein_coding	three_prime_utr	MIR	SINE	hsa-miR-20a-5p|hsa-miR-106a-5p|hsa-miR-20b-5p|hsa-miR-17-5p	miRNA	mir-17	TRUE	....(((((.......)))))..(((((((((((((((((..........&)))))))))))))))))......	-33.1	FALSE	TRUE
292	CATTGGGAGGAGAGCGCTTCCAGTCCCACGTCTTTACAGGAATCTTCCAG	TCCCTGAGACCCTTTAACCTGTGA	TRUE	193	46	LBUB1	3066	1409.088	9	105635156	105635205	-	FKTN	protein_coding	exon			hsa-miR-125a-5p|hsa-miR-125b-5p	miRNA	mir-10	TRUE	...(((((((((.....))))..))))).((((...((((..........&..))))))))..............	-18.1	FALSE	TRUE
293	AACAAAAGTTGGTCTTAAGCTTCCACCTTGAGCAGCCTTGGAAACCTAAC	TGGAAGACTAGTGATTTTGTTGTT	FALSE	181	46	LBUB1	99	45.4989	18	31548653	31548702	+	DSG2,DSG2-AS1	protein_coding,antisense	three_prime_utr			hsa-miR-7-5p	miRNA	mir-7	TRUE	(((((((.((((((((....(((((.((.....))...))))).......&...))))))))...)))))))...	-14.9	FALSE	TRUE
294	AGGAGAAGATGATGAGGAAGATGCTGGGAGTGATGAAGAAGGAGACAATC	TGTAAACATCCTACACTCTCAGC	TRUE	227	46	LBUB1	10	4.59586	X	71459650	71459699	+	TAF1	protein_coding	exon			hsa-miR-30c-5p	miRNA	mir-30	TRUE	......................((((((((((.......((((.......&........)))).))))))))))	-18	FALSE	TRUE
295	CCCCTCCGTGCCTCAGCTTTTTCCCCACAGACACCTACCTCACAGGGGCA	AAAAGCTGGGTTGAGAGGGCGA	FALSE	139	45	LBUB1	15	8938-06-01	5	157756684	157756733	+	LSM11	protein_coding	three_prime_utr			hsa-miR-320a-3p|hsa-miR-320b	miRNA	mir-320	TRUE	.(((((...(((.((((((((.((((...((........))...))))..&)))))))))))...)))))...	-28.4	FALSE	TRUE
296	CTCTCTCATTTTTCTGTAGTATGCCTGCCCTCCTACCCTGCTATTTCTTT	AAAGCTGGGTTGAGAGGGCG	TRUE	232	45	LBUB1	2	0.919172	10	49457576	49457625	-	AL138760.1,ERCC6	antisense,protein_coding	three_prime_utr	HAL1b	LINE	hsa-miR-320a-3p	miRNA	mir-320	TRUE	.........................(((((((..((((.(((........&...))).))))...))))))).	-23.7	FALSE	TRUE
297	TTTTTGCAATAATGCAGTATGGTACATTTTTCAACTTTGAATAAAGAATA	AAGCTGGGTTGAGAGGGCGA	TRUE	171	45	LBUB2	178	38.0952	7	148807395	148807444	-	EZH2	protein_coding	three_prime_utr			hsa-miR-320a-3p|hsa-miR-320b	miRNA	mir-320	TRUE	...(((((....))))).........(((((((((((.............&.......)))))))))))....	-12.2	FALSE	TRUE
298	CTGCTATAGTGGAGGCCGGAGCAGGAACAGGTTGAACAGTCTACCCTCCC	TATTGCACTTGTCCCGGCCTGT	FALSE	251	45	LBUB1,LBUB3	272	53.14799	MT	6247	6296	+	MT-CO1	protein_coding	exon			hsa-miR-92a-3p|hsa-miR-92b-3p	miRNA	mir-25	TRUE	((((....))))(((((((.(((((..(((((.((....)).))).....&...))..))))).)))))))..	-25.1	FALSE	TRUE
299	CGGCCGAGCGGGAAATCGTGCGTGACATTAAGGAGAAGCTGTGCTACGTC	TCACAGTGAACCGGTCTCTTT	FALSE	151	45	LBUB1	484	222.4398	7	5528426	5528475	-	NA	NA	NA			hsa-miR-128-3p	miRNA	mir-128	TRUE	..(((((........))).))........(((((((.((((((.......&.)))))).......)))))))	-15.9	FALSE	TRUE
300	TCTTTGCTTCCAAGATTTGGGTTGGGGGCACTAGGGGTTCAGAGCCTGGC	TCAGGCTCAGTCCCCTCCCGAT	FALSE	123	45	LBUB3	384	61.506	1	47377344	47377393	+	CMPK1	protein_coding	three_prime_utr			hsa-miR-484	miRNA	mir-484	TRUE	....(((((((((........)))))))))..(((((....((((((((.&))))))))...)))))......	-34.4	FALSE	TRUE
301	GGTATCCTAGTGGGTGAGGGGTGGCTTTGGAGTTGCAGTTGATGTGTGAT	TCAGGCTCAGTCCCCTCCCGAT	FALSE	175	45	LBUB2	21	4.49436	MT	16230	16279	-	NA	NA	NA			hsa-miR-484	miRNA	mir-484	TRUE	.........((.((.((((((((((((.((.((((((.......))))))&)))))).))..)))))))).))	-22.1	FALSE	TRUE
302	AAAGAAATCCATATCTTAAAGAAACAGCTTTCAAGTGCCTTTCTGCAGTT	TGCAGTGAAGGCACTTGTAG	TRUE	181	45	LBUB3	5752	921.312	10	17237318	17237367	+	VIM	protein_coding	three_prime_utr			hsa-miR-17-3p	miRNA	mir-17	TRUE	.((((........))))..............((((((((((((((((((.&))))))).)))))))))))...	-29	FALSE	TRUE
303	TGGCTATTAGATGGCACAAAGTTTGACTCCAGTCTGGATCGCAAGGACAA	TGTGCAAATCTATGCAAAACTGA	FALSE	193	45	LBUB1	15	6.89379	12	2797210	2797259	+	FKBP4,ITFG2-AS1,AC005841.1	protein_coding,antisense	exon			hsa-miR-19a-3p	miRNA	mir-19	TRUE	..((...(((((.(((((..((((((.((((...)))))))....)))..&)))))..))))).))........	-16.2	FALSE	TRUE
304	TTGAGTAAGCTGTATTCATTACAGAAGGAATCTTAAAGTGTTTGTAATAA	AAAAGCTGGGTTGAGAGGGCGA	TRUE	215	44	LBUB1	20	1917-09-01	12	1205566	1205615	+	ERC1	protein_coding	intron			hsa-miR-320a-3p|hsa-miR-320b	miRNA	mir-320	TRUE	.........(((((.....)))))......((((((...((((.......&..))))....))))))......	-11	FALSE	TRUE
305	TCTTCTGGTCACTGGTGTCTGAAACCAAATCCAGAGCAGCCTGTGGCCTG	CAGGCCATATTGTGCTGCCTC	FALSE	134	44	LBUB1	176	80.88707	5	6599827	6599876	-	NSUN2	protein_coding	three_prime_utr			hsa-miR-15a-3p	miRNA	mir-15	TRUE	...(((((....((((.......))))...)))))(((((.((((((((.&.))))))))....)))))....	-31	FALSE	TRUE
306	TTTTGGCTCGTAAGAAGGCCTAGATAGGGGATTGTGCGGTGTGTGATGCT	CGCATCCCCTAGGGCATTGGTG	FALSE	171	44	LBUB2,LBUB3	381	63.44871	MT	13927	13976	-	MT-ND5	protein_coding	exon			hsa-miR-324-5p	miRNA	mir-324	TRUE	.................((((...(((((((...((((............&))))))))))))))).......	-22.6	FALSE	TRUE
308	GCCGCCTCCATGCTGAGTTTGCTGCGGAACGAGACTGGGAACAGTTCCAT	TAAAGTGCTTATAGTGCAGGTA	FALSE	184	44	LBUB2	3	0.642054	16	30429116	30429165	-	ZNF771,DCTPP1	protein_coding	three_prime_utr			hsa-miR-20a-5p|hsa-miR-20b-5p	miRNA	mir-17	TRUE	...((((.(((..(((((..(((..(((((.............)))))..&...))))))))..))).))))..	-18.7	FALSE	TRUE
309	AGCCAAAAAGAGGAGAAGGGGAGAAACCAGGCAGTGGCAAACAGGTAAAT	TCCGAGCCTGGGTCTCCCTCTT	TRUE	219	44	LBUB1	80	36.76688	X	85270103	85270152	+	ZNF711	protein_coding	exon,intron			hsa-miR-615-3p	miRNA	mir-615	TRUE	..((.......))..(((((((((..((((((..(((.............&.))).)))))).)))))).)))	-27.3	FALSE	TRUE
310	CATTGGGAGGAGAGCGCTTCCAGTCCCACGTCTTTACAGGAATCTTCCAG	TGACCGATTTCTCCTGGTGTTC	TRUE	184	44	LBUB1	1022	469.696	9	105635156	105635205	-	FKTN	protein_coding	exon			hsa-miR-29c-5p	miRNA	mir-29	TRUE	...(((((((((.....))))..)))))........((((((((......&.....)))...)))))......	-17.2	FALSE	TRUE
311	TACCTGAAAGTGCAGCAGGAGCTCCCCCACCTCCCTCAGTCTGAGATCAA	TGAGGTAGTAGGTTGTATAGTT	TRUE	166	44	LBUB2	20	4.280355	5	150006504	150006553	+	HMGXB3	protein_coding	exon			hsa-let-7a-5p|hsa-miR-98-5p|hsa-let-7f-5p|hsa-let-7b-5p|hsa-let-7e-5p|hsa-let-7g-5p|hsa-let-7c-5p|hsa-let-7d-5p	miRNA	let-7	TRUE	.........(((((((....(((.....(((((.((((...)))).....&.))))))))..)))))))....	-16	FALSE	TRUE
312	TATCTCGGGGGAGTCCACCAAGTCTCGACAGATTTGCTACCAGTCGCTGC	AAAAGCTGGGTTGAGAGGGCGA	FALSE	183	43	LBUB1	64	29.41352	16	28107576	28107625	-	XPO6	protein_coding	exon			hsa-miR-320a-3p|hsa-miR-320b	miRNA	mir-320	TRUE	..(((((((....)))..(((((((....)))))))...(((((......&....)))))...))))......	-17.2	FALSE	TRUE
314	AAATGTGTGTGTGTGTTCTGTGTGTGTGTGAGAGAGAGAGTACTTGATTC	ACACAGAAATCGCACCCGT	FALSE	191	43	LBUB1	208	95.5936	1	224385948	224385997	-	WDR26	protein_coding	three_prime_utr	(CA)n	Simple_repeat	hsa-miR-342-3p	miRNA	mir-342	TRUE	.....((.(((((..(((((((((.....(((.(((......)))..)))&...)))))))))..))))).)).	-22.1	FALSE	TRUE
315	TTAGTAGAGGCGGGATTTCACCACGTTGGCCGGGCTGGTCTCGAACTCCT	TATTGCACTTGTCCCGGCCTGT	TRUE	206	43	LBUB2	147	31.4607	3	48557715	48557764	+	NA	NA	five_prime_utr	AluSq2	SINE	hsa-miR-92a-3p|hsa-miR-92b-3p	miRNA	mir-25	TRUE	........((((((......)).))))(((((((..(((...........&......)))...)))))))...	-21.4	FALSE	TRUE
316	ATCTAAGAAGAGGAAGAATAGCAAGAAGAAGAACCAGCCGGGCAAGTACA	TATTGCACTTGTCCCGGCCTGT	TRUE	204	43	LBUB1,LBUB2,LBUB3	75	17.82007	3	129315758	129315807	-	H1FX,H1FX-AS1	protein_coding,antisense	exon	(TTC)n	Simple_repeat	hsa-miR-92a-3p|hsa-miR-92b-3p	miRNA	mir-25	TRUE	..................................(((((((((((((.((&...)).))))).))))).))).	-20.5	FALSE	TRUE
317	AGAATCATGAGATGGAGGAGATTCGTAAGAAACTCGGGGGCGCCAACAAG	TGGCGCCACTAGGGTTGTG	FALSE	229	43	LBUB1	6	2.757516	X	53396471	53396520	-	SMC1A	protein_coding	intron,exon			hsa-miR-652-3p	miRNA	mir-652	TRUE	.(((((.............)))))......(((((.(((((((((.....&..))))))).)).)))))...	-24.7	FALSE	TRUE
318	GACGGGATTTGGTAGGCCAAGTATGCTAAGTGTACAATATATTTTTTAAT	AACTGGCCTACAAAGTCCCAGT	FALSE	125	42	LBUB1	58	26.656	X	115650442	115650491	+	PLS3	protein_coding	three_prime_utr			hsa-miR-193a-3p	miRNA	mir-193	TRUE	...(((((((.((((((((.((((((...))))))...............&...)))))))).)))))))...	-29.5	FALSE	TRUE
319	AAGTAGCTTATACTGAGGTGTGCTTCAAGGGAGCATTATAGGGCAGAAAA	ACTGCCCTAAGTGCTCCTTCTGG	TRUE	304	42	LBUB1,LBUB3	40	9.40102	13	41376585	41376634	+	NAA16	protein_coding	three_prime_utr			hsa-miR-18a-3p	miRNA	mir-17	TRUE	.((((.....))))((((....)))).((((((((((.((((((((....&.))))))))))))))))))....	-33.7	FALSE	TRUE
320	CTCGCTGTAGTAATTCCAGCGAGAGGCAGAGGGAGCGAGCGGGCGGCCGG	ACTGCCCTAAGTGCTCCTTCTGG	FALSE	201	42	LBUB1	54	24.81765	8	127736233	127736282	+	MYC	protein_coding	five_prime_utr	(AGCG)n	Simple_repeat	hsa-miR-18a-3p	miRNA	mir-17	TRUE	(((((((.........)))))))...(((((((((((...((((((....&.))))))....))))))))))).	-41.4	FALSE	TRUE
321	AACCCCAGGACGCCCTCACTGCAGGCTCCCCTCCTCGGCTTCCTTCCTCT	AGGAAGCCCTGGAGGGGCTGGA	TRUE	178	42	LBUB1,LBUB3	1190	193.59886	17	78971494	78971543	-	LGALS3BP	protein_coding	three_prime_utr			hsa-miR-671-5p	miRNA	mir-671	TRUE	....((((...(((.........))).(((((((..((((((((......&))))))))..)))))))))))..	-37.1	FALSE	TRUE
322	GATGCCTTCTGGTGAATTTGCACGTATATGCCGAGATCTCAGCCATATTG	CAGTGCAATAGTATTGTCAAAGC	TRUE	206	42	LBUB2	306	65.4894	20	5117589	5117638	-	PCNA	protein_coding	exon			hsa-miR-301a-3p|hsa-miR-301b-3p	miRNA	mir-130	TRUE	...(((....)))....((((((..((((((.((....)).)).))))..&..))))))...............	-12.9	FALSE	TRUE
324	TAAATGTTTTGGAATTCAATGGGTAAATAAATGCTGCTTTGGGGATATTA	TAGCAGCACGTAAATATTGGCG	TRUE	241	42	LBUB1	120	55.1502	22	31957554	31957603	+	YWHAH	protein_coding	three_prime_utr			hsa-miR-16-5p	miRNA	mir-15	TRUE	...............((((((..((......(((((((............&.)))))))..))..))))))..	-12.2	FALSE	TRUE
325	ATCATACTCTTTCACCCACAGCACCAATCCTACCTCCATCGCTAACCCCA	TGAGGTAGGAGGTTGTATAGTT	TRUE	163	42	LBUB1,LBUB3	690	115.90835	MT	14344	14393	+	MT-ND6	protein_coding	exon			hsa-let-7e-5p|hsa-let-7a-5p|hsa-let-7b-5p|hsa-let-7c-5p|hsa-let-7f-5p|hsa-miR-98-5p|hsa-let-7g-5p|hsa-let-7d-5p	miRNA	let-7	TRUE	....................(((((..(((((((((..............&.))))))))))).)))......	-19.3	FALSE	TRUE
326	TCTGACCCAGTTTCCACTTCCCAAGAACCTTCTGGCCAAGGTGATTCAGA	GCTACATCTGGCTACTGGGT	FALSE	125	41	LBUB1	24	11.03008	3	47841662	47841711	+	DHX30	protein_coding	exon			hsa-miR-222-3p	miRNA	mir-221	TRUE	....(((((((...(((((.(((.((....)))))...))))).......&(((((....))))))))))))	-20.9	FALSE	TRUE
327	ATAAACCTGGAGATATTATAAGGGAGAGCTGAGCCAGTTGTCCTATGGAC	GCTCAGTCCCCTCCCGAT	TRUE	212	41	LBUB1,LBUB3	210	37.22894	20	41123432	41123481	+	TOP1,PLCG1-AS1	protein_coding,antisense	three_prime_utr			hsa-miR-484	miRNA	mir-484	TRUE	.....................(((((.((((((((....((((...))))&...))))))))...)))))...	-27.3	FALSE	TRUE
329	TTGCTCCAGACATTGATGGAGATGAAGATTTGCCGGGACCTCCAGTAAGA	TATTGCACTTGTCCCGGCCTGT	TRUE	155	41	LBUB2	54	11.55696	4	67619024	67619073	-	UBA6	protein_coding	three_prime_utr			hsa-miR-92a-3p|hsa-miR-92b-3p	miRNA	mir-25	TRUE	...(((((........)))))..........((((((((...(((((...&))))).....))))))))....	-26.1	FALSE	TRUE
331	CTAATCAGCAAGTCCAGTGGCCACTTAGAGCCCAGCTCCTACCTCTTCAT	TGAGGTAGGAGGTTGTAT	TRUE	210	41	LBUB2	3	0.642054	16	23465305	23465354	-	GGA2	protein_coding	three_prime_utr			hsa-let-7e-5p|hsa-let-7c-5p	miRNA	let-7	TRUE	(((..((((.........(((........)))...((((((((((.....&.))))))))))))))..)))..	-25	FALSE	TRUE
332	CATCCTCCTCCCTGCCCCAGAGCTTTGCCAGAGTGACTACCTCCATGACC	TGAGGTAGTAAGTTGTATTGTT	TRUE	258	41	LBUB1	5	2.29793	1	44822544	44822593	-	PTCH2	protein_coding	intron			hsa-miR-98-5p	miRNA	let-7	TRUE	...........(((...)))(((..(((.((....((((((((.......&.))))))))...)))))..)))	-15.4	FALSE	TRUE
333	TGCCCCGGCCCAACCTCGCCCTCTCTCACCAGCCTTGAACTGTGGCCACC	AAGCTGGGTTGAGAGGGCGA	FALSE	180	40	LBUB1,LBUB3	26	5.96096	19	35040326	35040375	+	SCN1B	protein_coding	three_prime_utr			hsa-miR-320a-3p|hsa-miR-320b	miRNA	mir-320	TRUE	......((.....))((((((((((...(((((.................&....)))))...))))))))))	-30.9	FALSE	TRUE
334	TCCCTACCCGACGCTCCACCGCCGAGGCCTTCCAGATCGTGCTGTCCCAC	ACTCGGCGTGGCGTCGGTCGTG	FALSE	94	40	LBUB2	8	1.712144	16	28983202	28983251	+	SPNS1,AC109460.3	protein_coding,processed_transcript	exon			hsa-miR-1307-3p	miRNA	mir-1307	TRUE	.......(((((((..(((.((((((......(((......)))......&.)))))))))))))))).....	-29.4	FALSE	TRUE
335	ACTATTTGGATCCCAGTAGCCTGCTCCCAACCTCATTTCACCTGCTAAAT	CTACATCTGGCTACTGGGT	FALSE	222	40	LBUB1	4	1.838344	5	140541430	140541479	+	ANKHD1-EIF4EBP3,SRA1	protein_coding	intron			hsa-miR-222-3p	miRNA	mir-221	TRUE	...........((((((((((.............................&..........)))))))))).	-20.9	FALSE	TRUE
336	TGAACAGGAATAGAACTCGTATTTAGGGGAGAAATAGGGCTGGTGGCTCT	TCACCAGCCCTGTGTTCCCTAG	FALSE	124	40	LBUB3	390	62.467	19	44236992	44237041	+	ZNF227,ZNF235	protein_coding	three_prime_utr			hsa-miR-1226-3p	miRNA	mir-1226	TRUE	.......(((((.......))))).((((((..(((((((((((((....&))))))))))))).))))))..	-33.6	FALSE	TRUE
337	ATCCTCTGTTTCTCTGCTGCACCGACCTCGACGTCTTGCCTGTGTCCCAC	TGAGGGGCAGAGAGCGAGACTTT	TRUE	167	40	LBUB1	24	11.03008	9	83980520	83980569	-	HNRNPK	protein_coding	five_prime_utr			hsa-miR-423-5p	miRNA	mir-423	TRUE	................................(((((((((.((((((..&...)))))).)).)))))))...	-26.6	FALSE	TRUE
339	TAATGCTCGAAAGAGGAAACATTCGCCTTCGCCTCCCCCTCCGACACCAA	TGAGGTAGGAGGTTGTATAGTT	TRUE	205	40	LBUB1	3	1.378758	3	47706440	47706489	-	SMARCC1	protein_coding	exon			hsa-let-7e-5p|hsa-let-7a-5p|hsa-let-7b-5p|hsa-let-7c-5p|hsa-let-7f-5p|hsa-miR-98-5p|hsa-let-7g-5p|hsa-let-7d-5p	miRNA	let-7	TRUE	.....(((....)))...(((...(((((((((((...............&.))))).)))))))))......	-18.5	FALSE	TRUE
340	TGGCTGGGCTTGCTCTTCCGATCTGGGCCAGCTCAGCTGATTTCTGCTGG	TGAGGTAGTAGGTTGTATAGTT	TRUE	186	40	LBUB2	180	38.52324	12	93854148	93854197	+	CRADD	protein_coding	intron	MLT1H2	LTR	hsa-let-7a-5p|hsa-miR-98-5p|hsa-let-7f-5p|hsa-let-7b-5p|hsa-let-7e-5p|hsa-let-7g-5p|hsa-let-7c-5p|hsa-let-7d-5p	miRNA	let-7	TRUE	.(((((((((.((((.........)))).)))))))))....(((((((.&.....)))))))..........	-27.1	FALSE	TRUE
341	ACTGTACTTTAAATTTAAAGTGCTTATAGTACAGTTTTATTTTGGTTTGG	TGCATTATGAGCACTTAAAG	FALSE	120	40	LBUB1,LBUB2,LBUB3	1578	376.1006	2	77654015	77654064	-	AC084149.1	lincRNA	intron			hsa-miR-20a-3p	miRNA	mir-17	TRUE	.................(((((((((((((.((((...............&)))).)))))))))))))....	-20.7	FALSE	TRUE
342	ACTTCCGCCTCCCAGGTTTGAGCCATTCTTGTGCCTTAGCCTCCCAAGTA	TGCGGGGCTAGGGCTAACAGCA	TRUE	201	40	LBUB1	9	4.13628	5	177205117	177205166	+	NSD1	protein_coding	intron	AluSz6	SINE	hsa-miR-744-5p	miRNA	mir-744	TRUE	.(((..((((...))))..)))......(((((((((((((((.((....&)).)))))))))))..))))..	-26.4	FALSE	TRUE
343	GCCCTGAGCACTGTGTCAGTTCCTGCCTTTTCTCATCAGCAGAACAGAAT	TTCACAGTGGCTAAGTTCC	FALSE	185	40	LBUB1	4	1.838344	1	28538102	28538151	+	RCC1	protein_coding	three_prime_utr			hsa-miR-27a-3p	miRNA	mir-27	TRUE	...((.(((((((((((.((((.(((............))))))).))..&..)))))).))).))......	-17.7	FALSE	TRUE
344	TTGGGTAAGGTCATGAACATAAGGGCCTGGCACAAAGGGTGCACTGTAAA	TTGCACTTGTCCCGGCCTGT	TRUE	189	40	LBUB2	158	33.8148	2	119682050	119682099	+	TMEM177	protein_coding	intron	MIRb	SINE	hsa-miR-92a-3p	miRNA	mir-25	TRUE	......................(((((.((.(((...((((((.......&...))))))))))).)))))..	-21.6	FALSE	TRUE
345	AATTTCTGTGTTTTTTTGTCCCCCCAACCCCTGCCCTTTTAAAGACATAT	AAAGCTGGGTTGAGAGGGCGA	TRUE	184	39	LBUB1	3	1.378758	9	130784262	130784311	+	ABL1	protein_coding	intron			hsa-miR-320a-3p|hsa-miR-320b	miRNA	mir-320	TRUE	...............((((((...((((((..((................&....)).))))))...))))))	-18.3	FALSE	TRUE
346	CACAGGGGCTATCGAGGAGACCCAGTGAGAATGTAGCATTTTGTTCATCC	AGCTACATCTGGCTACTGGGT	FALSE	148	39	LBUB1	33	15.16636	15	40088084	40088133	-	BMF	protein_coding	three_prime_utr			hsa-miR-222-3p	miRNA	mir-221	TRUE	...................(((((((((((.((((((.............&.)))))))))...))))))))	-22.2	FALSE	TRUE
347	TAGTGTAATTGAAGTCCTTGTCTGGTCACACAGTTTAATTCTATTTTTGT	AGCTACATTGTCTGCTGGGTTTC	FALSE	118	39	LBUB1	21	6513-09-01	1	211575256	211575305	-	SLC30A1	protein_coding	three_prime_utr			hsa-miR-221-3p	miRNA	mir-221	TRUE	..........(((((((....(((......))).................&(((..........))))))))))	-7.8	FALSE	TRUE
348	CTAGGAATATGCACAGTGGGGCAGTGTGGGGGCTTCTCAGTAATGGAGAA	CCACTGCCCCAGGTGCTGCTGG	TRUE	149	39	LBUB2	38	8.13268	12	130876988	130877037	+	RAN	protein_coding	three_prime_utr			hsa-miR-324-3p	miRNA	mir-324	TRUE	((((......((((..((((((((((.((...((((........))))..&)))))))))))).))))..))))	-34.6	FALSE	TRUE
349	AAATGGAACTGAGTCTAGAGAATGTTACTGTTGAAGGAAATGCATGTAAA	CTAGACTGAAGCTCCTTGAGG	FALSE	202	39	LBUB1	14	4342-06-01	2	151465186	151465235	+	RIF1	protein_coding	exon			hsa-miR-151a-3p	miRNA	mir-28	TRUE	....(((.((.(((((((......(((((((..........))).)))).&)))))))..)).)))......	-16.4	FALSE	TRUE
350	TCGACTGCATAACTTGTGATAGTAGGGGACTGCGTTCGCGCTTTCCCCTG	TAAAGTGCTTATAGTGCAGGTAG	TRUE	183	39	LBUB2	675	144.462	1	144412691	144412740	+	RNVU1-15	snRNA	exon	U1	snRNA	hsa-miR-20a-5p|hsa-miR-106a-5p|hsa-miR-20b-5p|hsa-miR-17-5p	miRNA	mir-17	TRUE	....((((((............(((((((..(((....)))..)))))))&.............))))))....	-24.5	FALSE	TRUE
351	TGTAATCTAGCTTAAAGAAATGTTAACTGGGAGGGTGCTGAGGCCACTCA	TATTGCACTCGTCCCGGCCTCC	FALSE	130	39	LBUB1	130	59.746	11	13730755	13730804	+	FAR1	protein_coding	three_prime_utr			hsa-miR-92b-3p	miRNA	mir-25	TRUE	.......((((..........)))).((((((((((((((((....))))&....)))))).)))))).....	-23.9	FALSE	TRUE
352	GAGGTGCGGCGCGGCTTCAGGGGCTGCTATGGGAGGCAGGGCTTGGCCAC	TCACCAGCCCTGTGTTCCCTAG	TRUE	235	39	LBUB1	14185	6519.25	19	18435516	18435565	-	ISYNA1	protein_coding	intron,exon			hsa-miR-1226-3p	miRNA	mir-1226	TRUE	..........(((((((...)))))))...((((.((((((((.((....&...)))))))))).))))....	-33.4	FALSE	TRUE
353	TTCTCCAGGAATTGAGGGCTTGAGCCGTAGGAGGAAGAAACGCACCAGCA	TCAGGCTCAGTCCCCTCCCGAT	FALSE	152	39	LBUB1	16	7.35336	1	167398040	167398089	+	POU2F1	protein_coding	exon			hsa-miR-484	miRNA	mir-484	TRUE	.......((....(((((.(((((((...............((....)).&...)))))))..)))))))...	-21.2	FALSE	TRUE
355	CTGTAATACCAAGAAGAGGGAGCTGAAAAGGAAAATTTTCAGATTAATAA	TCCGAGCCTGGGTCTCCCTCTT	TRUE	180	39	LBUB2	70	14.98124	11	118600709	118600758	+	ARCN1	protein_coding	intron			hsa-miR-615-3p	miRNA	mir-615	TRUE	.............((((((((((((((((......)))))))........&((((....)))).)))))))))	-22.5	FALSE	TRUE
356	CATCATAAAGGATCCATTTACTGTGTGGCCTGGAGTCCTTGTGGGCAGTT	TGCCCTAAGTGCTCCTTCTGG	FALSE	96	39	LBUB3	56	9696-08-01	1	108983353	108983402	-	WDR47	protein_coding	exon			hsa-miR-18a-3p	miRNA	mir-17	TRUE	........(((..((((.......)))))))(((((.((((.(((((((.&))))))))))).)))))......	-29.4	FALSE	TRUE
357	GTAGCTCCTCAGCCCTGTGGACACAAAATTTGGACAGCTTATTAGGTTAC	TGCGGGGCTAGGGCTAACAGCA	FALSE	202	39	LBUB1	49	22.5197	4	138168681	138168730	-	SLC7A11-AS1,SLC7A11	processed_transcript,protein_coding	three_prime_utr			hsa-miR-744-5p	miRNA	mir-744	TRUE	.((((.(((.((((((((.................(((((...)))))..&.)))))))))))))))......	-24	FALSE	TRUE
359	AGCTCACAGTGCCTGCACTTTACCCCAGTAGCCCTGAAGTGTGGGCCCCG	TAAAGTGCTTATAGTGCAGGT	TRUE	216	38	LBUB1	20	9.19172	8	30544497	30544546	+	RBPMS	protein_coding	exon			hsa-miR-20a-5p	miRNA	mir-17	TRUE	.........((((((((((.((....((((((((........))))....&.....)))))).)))))))))).	-25.7	FALSE	TRUE
360	TTTTTATTTAAATTACAGAAACATGTTAAAGGCCGGACAAAGGAAAGACA	TATTGCACTTGTCCCGGCCTGT	TRUE	245	38	LBUB1	24	11.03008	3	131462230	131462279	-	MRPL3	protein_coding	three_prime_utr			hsa-miR-92a-3p|hsa-miR-92b-3p	miRNA	mir-25	TRUE	..............(((......)))...(((((((((((..........&........)))).)))))))..	-18.7	FALSE	TRUE
361	AACCATACAGCGATTAGCCTGTGCTGGGACCTAGTGTCAAGTACCCATAG	TATTGCACTTGTCCCGGCCTGT	TRUE	188	38	LBUB1	3	1.378758	5	142001996	142002045	-	GNPDA1	protein_coding	intron			hsa-miR-92a-3p|hsa-miR-92b-3p	miRNA	mir-25	TRUE	......(((((.....)).)))((((((((..((((.(((..........&..))))))).))))))))....	-24.8	FALSE	TRUE
362	ACCGATCTGGTCAAAAGCTGGAGGGGTCAGGGTGGAACAGGGACAGTTTG	TCCCTGAGACCCTTTAACCTGTGA	FALSE	145	38	LBUB1	44	20.22176	17	18970980	18971029	-	SLC5A10,FAM83G	protein_coding	three_prime_utr			hsa-miR-125a-5p|hsa-miR-125b-5p	miRNA	mir-10	TRUE	(((..((((((.....))))))..))).(((((....((((((.......&))))))..)))))...........	-25.1	FALSE	TRUE
363	ACTGCTGGACAGGATGGTTCACCTGCTGAGTCGAGGTTATGTACTTCCTG	TGTAAACATCCTACACTCTCAGC	TRUE	180	38	LBUB2	3	0.642054	20	58993641	58993690	+	NELFCD	protein_coding	exon			hsa-miR-30c-5p	miRNA	mir-30	TRUE	...(((((.((((........))))..((((..(((.....(((......&.))).....)))..)))))))))	-16.9	FALSE	TRUE
365	TCTTTCCAAAATTGTCCAGCAGCTTGAATGAGGCAGTGACAATTCTGAGG	CCACTGCCCCAGGTGCTGCTGG	TRUE	155	37	LBUB3	110	17.6189	1	167426776	167426825	+	POU2F1	protein_coding	three_prime_utr			hsa-miR-324-3p	miRNA	mir-324	TRUE	...............((((((((.....((.(((((((............&..))))))).))...))))))))	-30.4	FALSE	TRUE
366	GTTGGTGTATATATTGTAATTGAGATTGCTCGGGGGAATAGGTTATGTGA	GCCCCTGGGCCTATCCTAGAA	FALSE	161	37	LBUB3	672	107.6358	MT	14141	14190	-	MT-ND6	protein_coding	exon			hsa-miR-331-3p	miRNA	mir-331	TRUE	.......................(((.(((((((((..............&.)))))))))..)))......	-19.9	FALSE	TRUE
367	AGACCCCACTTATCTCCCAGCACCCTCAGCAGACTAGCTTCATCATGGCT	TACATTGTCTGCTGGGTTTC	FALSE	210	37	LBUB1	14	4342-06-01	12	57269857	57269906	-	AC137834.1,R3HDM2	protein_coding	three_prime_utr			hsa-miR-221-3p	miRNA	mir-221	TRUE	........................(((((((((((((((...........&)))))....))))))))))....	-21.3	FALSE	TRUE
368	ATTGGGAGGAGAGCGCTTCCAGTCCCACGTCTTTACAGGAATCTTCCAGG	TCCCTGTCCTCCAGGAGCTCACG	TRUE	171	37	LBUB1	2044	939.392	9	105635155	105635204	-	FKTN	protein_coding	exon			hsa-miR-339-5p	miRNA	mir-339	TRUE	..(((((((((.....))))..)))))..((((...((((......((((&..))))))))..)))).......	-17.1	FALSE	TRUE
369	GTGTACACACTGACTACTATGCCAAGTATGACCGCTACCTCAACAAGGAG	TGAGGTAGTAGGTTGTATAGTT	FALSE	170	37	LBUB3	70	11.21205	18	79715256	79715305	+	CTDP1	protein_coding	exon			hsa-let-7a-5p|hsa-miR-98-5p|hsa-let-7f-5p|hsa-let-7b-5p|hsa-let-7e-5p|hsa-let-7g-5p|hsa-let-7c-5p|hsa-let-7d-5p	miRNA	let-7	TRUE	(((....))).....(((((((.......(((((((((((((........&))))))))).))))))))))).	-24.7	FALSE	TRUE
370	CTTGTATCAGGACCACATGCAGTACATCGGAGAAGGCGCGAAGACAGGCA	TTATAATACAACCTGATAAGTG	TRUE	185	37	LBUB1	16	7.35336	3	55479404	55479453	-	WNT5A	protein_coding	exon			hsa-miR-374a-5p	miRNA	mir-374	TRUE	....(((((((......(((.((...(((.........)))..))..)))&...........)))))))....	-13.1	FALSE	TRUE
371	TACATATATATATATTTTTTTTTGGATGAAGGTTGCTGGGATTAAGGGGA	TTGCACTTGTCCCGGCCTGT	TRUE	141	37	LBUB1	36	16.54508	11	118751020	118751069	-	DDX6	protein_coding	three_prime_utr	(AT)n	Simple_repeat	hsa-miR-92a-3p	miRNA	mir-25	TRUE	.............((((((........)))))).((((((((.(((....&.......)))))))))))....	-15.9	FALSE	TRUE
372	GGAACCAGTACTATCAGAACCAGGGCCAGTGGCCGCCATACTACGGGAAC	AAAAGCTGGGTTGAGAGGGCG	TRUE	179	36	LBUB1	24	11.03007	19	41306462	41306511	+	HNRNPUL1,TGFB1	protein_coding	three_prime_utr			hsa-miR-320a-3p|hsa-miR-320b	miRNA	mir-320	TRUE	.......((.((.((((..((((((((...)))).((........))...&.....)))).)))).)).))..	-17.6	FALSE	TRUE
373	TGTCCTCTCACCCCTTCTTTCCCAGGGATACTGAGGAATGGCTTGTTTTC	AAAGCTGGGTTGAGAGGGCGA	TRUE	292	36	LBUB1,LBUB3	110	39.17671	12	6848944	6848993	-	CDCA3	protein_coding	intron			hsa-miR-320a-3p|hsa-miR-320b	miRNA	mir-320	TRUE	((((((((((.(((....(((((((.....))).)))).(((((......&..)))))))).)))))))))).	-32.8	FALSE	TRUE
374	CGATGCCCTCTCTCAGCTTTCTGAGTACGTCTCTTGGGGTCGCTGGAGGT	AAGCTGGGTTGAGAGGGCGA	TRUE	88	36	LBUB3	112	17.93928	14	90043916	90043965	+	TDP1	protein_coding	three_prime_utr			hsa-miR-320a-3p|hsa-miR-320b	miRNA	mir-320	TRUE	....((((((((((((((((((.(((((.((....)).)).))))))...&..)))))))...))))))))..	-30.6	FALSE	TRUE
375	ATGCCCCTGGCCACAAGAGTTTTGTCCCAAATATGATTGGTGGTGCCTCT	AGCAGCATTGTACAGGGCTATGA	FALSE	133	36	LBUB2	112	23.97003	16	11887591	11887640	-	AC007216.4,GSPT1	antisense,protein_coding	exon			hsa-miR-103a-3p|hsa-miR-107	miRNA	mir-103	TRUE	(((.(((((..(((((..((((((...)))).))..)))(((.(((....&.))).)))))..))))).)))..	-16.7	FALSE	TRUE
376	CCATTGTGCAGAGAAGCACCCTAATGCATAAGCTTTTTAATGCTGTAAAA	AGCAGCATTGTACAGGGCTATGA	TRUE	102	36	LBUB2	536	114.7136	9	128696103	128696152	+	SET	protein_coding	three_prime_utr			hsa-miR-103a-3p|hsa-miR-107	miRNA	mir-103	TRUE	.((((((((......))))...))))((((.(((((.(((((((((....&.)))))))))...))))))))).	-23.5	FALSE	TRUE
377	CTGTACTGCTGCCCCCTGTCATGCTGCTCATTGATGGCAATGTTGCTTAC	GCAGCATTGTACAGGGCTATCA	FALSE	128	36	LBUB1	18	8.27256	17	44012030	44012079	-	TMEM101	protein_coding	exon			hsa-miR-107	miRNA	mir-103	TRUE	.............((((((((((((((((((((....)))))........&))))))).)).))))))......	-25	FALSE	TRUE
378	GATGGCAGCTGGGTCTCATCCTCAGAAGGCTGGCTGGTCTGCATGTCAGC	TAAAGTGCTGACAGTGCAGAT	TRUE	184	36	LBUB1	8	3.676688	1	6657397	6657446	-	DNAJC11	protein_coding	intron	MLT1H1	LTR	hsa-miR-106b-5p|hsa-miR-17-5p|hsa-miR-106a-5p|hsa-miR-20a-5p	miRNA	mir-17	TRUE	.....((((..((((((.......)).)))).))))((((((((((((((&......))))))).)))))))	-30.3	FALSE	TRUE
379	GGAACTTAGATACAGGGACCCAGGTCTAGATAGCAGCACTTTAGATCCTC	TAAAGTGCTTATAGTGCAGGTA	TRUE	164	36	LBUB2	68	14.5532	9	92845606	92845655	-	ANKRD19P,ZNF484	transcribed_unprocessed_pseudogene,protein_coding	three_prime_utr			hsa-miR-20a-5p|hsa-miR-20b-5p	miRNA	mir-17	TRUE	...............((((....)))).......(((((((((.......&)))))))))..............	-15.2	FALSE	TRUE
380	ATACGGGATCAGTGCAATTGGATGTCTAGGAATGTTTTGTTTATTAAACT	TATTGCACTTGTCCCGGCCT	TRUE	146	36	LBUB3	30	4.80516	5	144162324	144162373	-	YIPF5	protein_coding	exon			hsa-miR-92a-3p|hsa-miR-92b-3p	miRNA	mir-25	TRUE	...((((((.((((((((...............((((........)))).&.)))))))).))))))......	-22.9	FALSE	TRUE
381	GCCGGGTACCCCTCTGAGACGAAACTTCCAGAGGAATGATGAGGCAGCAA	TATTGCACTTGTCCCGGCCTG	TRUE	221	36	LBUB1	1	0.459586	5	80428234	80428283	+	ZFYVE16	protein_coding	five_prime_utr	L1PA5	LINE	hsa-miR-92a-3p	miRNA	mir-25	TRUE	(((((.....((((((.((.......))))))))...((((((((((...&..)))).)))))))))))....	-27	FALSE	TRUE
382	TGTGTATGTAACTTGGTAAATGACGGTGGGGGATGGATCTAGCATCTGAA	TCAGGCTCAGTCCCCTCCCGAT	TRUE	161	36	LBUB2	58	12.41304	17	58003234	58003283	-	AC015813.2	protein_coding	three_prime_utr			hsa-miR-484	miRNA	mir-484	TRUE	.......................(((.(((((((.((....((..((((.&)))))))).))))))).)))..	-21.9	FALSE	TRUE
383	GGTGATGTTACTGTAGTGGTCTCAGGGAAAGGATTGTCCAGTTACTTTAG	TCCCTGAGACCCTAACTTGTGA	FALSE	120	36	LBUB3	66	10.57134	3	13317253	13317302	-	NUP210	protein_coding	three_prime_utr			hsa-miR-125b-5p	miRNA	mir-10	TRUE	.......((((..(((.(((((((((((..(((...)))...........&))))))))))))))....))))	-27.7	FALSE	TRUE
384	CCACAAAAGGAAAACCGGAGGAGCAATTGGGGATCCAGGTGTCAGAGGTA	TCCGAGCCTGGGTCTCCCTCTT	TRUE	154	36	LBUB1	12	5.51504	16	30947692	30947741	+	FBXL19	protein_coding	three_prime_utr			hsa-miR-615-3p	miRNA	mir-615	TRUE	((......))........(((((.....((((((((((((.((.((....&)).)))))))))))))))))))	-26.4	FALSE	TRUE
385	CCGGCCATGTACGTGGCCATCCAGGCCGTGCTGTCCCTCTACGCCTCTGG	TGCACGGCACTGGGGACACG	FALSE	159	36	LBUB2	812	173.7824	17	81511553	81511602	-	ACTG1	protein_coding	exon			hsa-miR-3177-3p	miRNA	0	TRUE	..((((((....)))))).((((((((((((...................&.))))))).))))).......	-32.2	FALSE	TRUE
386	TCGCCCCTACAGCCATGCTCTGGTGGCTGGAATTGACCGCTACCCCCGCA	TGCGGGGCTAGGGCTAACAGCA	FALSE	111	36	LBUB1	735	337.797	17	42999956	43000005	+	RPL27	protein_coding	exon			hsa-miR-744-5p	miRNA	mir-744	TRUE	..((((...(((((((......)))))))..............((((((.&.))))))...))))........	-31.3	FALSE	TRUE
387	TTAACTTCCCAGGAAGTGAGTTAAAAACAATAAAAGCCCTTTCTTGAGTT	TTCAAGTAATCCAGGATAGGCT	TRUE	208	36	LBUB1	20	1917-09-01	17	3860331	3860380	-	CAMKK1	protein_coding	three_prime_utr			hsa-miR-26a-5p|hsa-miR-26b-5p	miRNA	mir-26	TRUE	...(((((....))))).................((((...(((((....&...........)))))..))))	-15	FALSE	TRUE
388	ACAGATGGCAGAAGGAATGGAATGCTACAGGGGCCAGCAGGAGTGACCAC	AACTGGCCCTCAAAGTCCCGCT	TRUE	173	35	LBUB2	4	0.856072	15	67201389	67201438	-	AAGAB	protein_coding	three_prime_utr			hsa-miR-193b-3p	miRNA	mir-193	TRUE	.....(((((............)))))..((((((((..((.....))..&..))))))))............	-20.2	FALSE	TRUE
389	TATTGGATGATTATCCGAAATGTTTCATTGTGGGAGCAGACAATGTGGGC	AGCTACATTGTCTGCTGGGTTTC	FALSE	88	35	LBUB3	1160	185.799	12	120199432	120199481	-	RPLP0	protein_coding	exon			hsa-miR-221-3p	miRNA	mir-221	TRUE	..((((((....))))))................((((((((((((((..&..)))))))))))))).......	-28.3	FALSE	TRUE
390	GCTGTTACGAAAGTGCAGAAGAAGGACGGCAAGAAGCGCAAGCGCAGCCG	CCGCACTGTGGGTACTTGCTGC	TRUE	137	35	LBUB1	348	159.936	1	149812223	149812272	-	HIST2H2BF	protein_coding	exon			hsa-miR-106b-3p	miRNA	mir-17	TRUE	.((((.((....))))))........(((((((..((.((((.((.....&..)).)).)).)).))))))).	-21.4	FALSE	TRUE
392	AATAGGACAAGACAAATTACAGATTGTCTCAGAGAAAACAAATGAGTTAC	CTCTCGGACAAGCTGTAGGTC	TRUE	41	35	LBUB2,LBUB3	410	81.8243	7	139044122	139044171	-	ZC3HAV1	protein_coding	three_prime_utr			hsa-miR-10399-3p	miRNA	0	TRUE	..........(((...((((((.((((((.((((................&)))).)))))).)))))))))	-19.6	FALSE	TRUE
394	GCACAGAGCCAGGGCCAGCCGGTGCCCACCGCCCCCGCGCGGAGCCGCAG	GCTCGGTCTGAGGCCCCTCAGT	TRUE	172	35	LBUB2	8	1.712142	7	151245460	151245509	-	SMARCD3	protein_coding	exon	(CTGGCC)n	Simple_repeat	hsa-miR-423-3p	miRNA	mir-423	TRUE	.....(((...(((((((((((.((...((((......))))........&.)))))).))..))))))))...	-26.2	FALSE	TRUE
395	CAAACTAACACTCCCCCTCCTCCACCCCAGCCTGCTGCTGCTACTGCTGC	GGGGTGCTATCTGTGATTGA	FALSE	152	35	LBUB1	148	68.0188	11	65021941	65021990	+	ARL2,ARL2-SNX15	protein_coding	three_prime_utr	(CTG)n	Simple_repeat	hsa-miR-342-5p	miRNA	mir-342	TRUE	......................(((((((((..((....))....)))..&.))))))..............	-15.4	FALSE	TRUE
396	ATTAGGTGACGTGTTGCGTTGCATTACGTGTTACCGGGGGACCAGTAAGT	TCCCTGTCCTCCAGGAGCTCA	TRUE	265	35	LBUB1	8	3.67668	14	102027548	102027597	+	DYNC1H1	protein_coding	intron			hsa-miR-339-5p	miRNA	mir-339	TRUE	.....(((((((...)))))))....((((...(((((((((.((.....&...))))))))).))....))))	-25.2	FALSE	TRUE
397	CTGACCTTAGTGTTTGTGGAGACCAAAAAGGGTGCAGATTCTCTGGAGGA	TCCGAGCCTGGGTCTCCCTCTT	TRUE	145	35	LBUB2	70	14.98124	X	41346240	41346289	+	DDX3X	protein_coding	exon			hsa-miR-615-3p	miRNA	mir-615	TRUE	.................(((((((..........(((...(((.(((...&)))))).)))))))))).....	-18.5	FALSE	TRUE
398	TGGAGCAGACCCTGAGTGACCTGGAGCAGTCCAAGTGCATCAGCATCGAG	TCCTGACTCCAGGTCCTGTGT	FALSE	127	35	LBUB2	117	25.0401	2	96278620	96278669	-	SNRNP200	protein_coding	exon			hsa-miR-378a-5p	miRNA	mir-378	TRUE	.....(((...)))((.((((((((((((.....((((....))))....&...))).)))))))))))....	-26	FALSE	TRUE
400	CAGACTCAGCAGGGATGACTCAGCACTGCCCCTCAACAGACATGACTCAG	TGAGGGGCAGAGAGCGAGACTTT	FALSE	77	35	LBUB1	10	4.59586	16	89996003	89996052	+	AFG3L1P	transcribed_unitary_pseudogene	intron			hsa-miR-423-5p	miRNA	mir-423	TRUE	((..((.....))..)).(((.((.((((((((((...............&))))))))))...))))).....	-26.5	FALSE	TRUE
401	CCTTCTTAGATGGCCTAAATCTGTCTCTTCATTTACCTCAAACTCAAATT	TGAGGTAGTAGGTTGTATAGTT	FALSE	166	35	LBUB1	7	3.217102	3	132680820	132680869	-	NPHP3-ACAD11	protein_coding	three_prime_utr			hsa-let-7a-5p|hsa-miR-98-5p|hsa-let-7f-5p|hsa-let-7b-5p|hsa-let-7e-5p|hsa-let-7g-5p|hsa-let-7c-5p|hsa-let-7d-5p	miRNA	let-7	TRUE	.........((((((((...............((((((((..........&))))))))))))))))......	-15.2	FALSE	TRUE
402	GAGATAGAAAGCACAGAAGGAGCGTGGATCGGAAGAGAAGGGATACTTCA	TGCCCTAAGTGCTCCTTCTGG	FALSE	149	35	LBUB1	42	19.3026	14	39181634	39181683	+	PNN	protein_coding	exon			hsa-miR-18a-3p	miRNA	mir-17	TRUE	.............((((((((((((((..(((....((((.....)))).&.)))..)))..))))))))))).	-26.3	FALSE	TRUE
404	TGCCTCTCTGTCAATGCTGAACCTTAAGACATTTTAAGTAAACATCCTCC	AGCAGCATTGTACAGGGCTATGA	FALSE	184	34	LBUB1	77	35.38808	12	121003444	121003493	-	C12orf43	protein_coding	three_prime_utr			hsa-miR-103a-3p|hsa-miR-107	miRNA	mir-103	TRUE	.(((...((((((((((((...((((((....))))))............&..)))))))).))))))).....	-22.4	FALSE	TRUE
405	CAAACCTAAATGAGAAAATGGAATCCCTGACAGCTGTGTCCGTATCAAGC	ATCACATTGCCAGGGATTACCAC	TRUE	179	34	LBUB1	30	13.78758	15	45485048	45485097	-	AC025580.2,SLC30A4	antisense,protein_coding	three_prime_utr			hsa-miR-23b-3p|hsa-miR-23c|hsa-miR-23a-3p	miRNA	mir-23	TRUE	..................(((((((((((.(((.((((............&..))))))).)))))))).))).	-22.1	FALSE	TRUE
407	ATGCTCATTCATTTTTGGGGGCACATATTGGAAGCAAATAATTCTGACTT	TAATGCCCCTAAAAATCCTTAT	FALSE	120	34	LBUB1	45	20.68135	7	114947234	114947283	+	MDFIC	protein_coding	intron			hsa-miR-365a-3p|hsa-miR-365b-3p	miRNA	mir-365	TRUE	..........(((((((((((((....((((((........))))))...&...)))))))))))))......	-21.5	FALSE	TRUE
409	GTCTAGTCTCGAGCATCAGGGTCAGGCTCGGGGCAGGGCTGGGTTAGGCT	TATTGCACTTGTCCCGGCCTGT	FALSE	160	34	LBUB1	16	7.35336	1	1234278	1234327	+	B3GALT6	protein_coding	three_prime_utr	G-rich	Low_complexity	hsa-miR-92a-3p|hsa-miR-92b-3p	miRNA	mir-25	TRUE	.....(((((((((...........))))))))).((((((((..((((.&....)).))...))))))))..	-32.5	FALSE	TRUE
410	TAATCTAGTTGTCAATAAATGGCCCGGACATGTCTTGCTAACAGGATATG	TATTGCACTTGTCCCGGCCTGT	TRUE	146	34	LBUB1	28	8684-12-01	2	222200727	222200776	-	PAX3	protein_coding	three_prime_utr			hsa-miR-92a-3p|hsa-miR-92b-3p	miRNA	mir-25	TRUE	....................((((.((((((((((((....)))))))).&..........)))).))))...	-22.5	FALSE	TRUE
411	GCTCGCTGCCCCTACCCACTATGCCGGGGACGCCGAGTGGCTCAGTGACA	TGAGGGGCAGAGAGCGAGACTTT	FALSE	127	34	LBUB1	2	0.919172	9	128435713	128435762	+	CERCAM	protein_coding	exon			hsa-miR-423-5p	miRNA	mir-423	TRUE	((((.((((((((...((((..((((((....))...))))..))))...&..)))))))).))))........	-36.8	FALSE	TRUE
412	TCTTTTTGTAAAGCAAGCAACCTCCCTCCACTTTAGCTGTTTTGACTATT	TGAGGTAGGAGGTTGTATAGTT	TRUE	165	34	LBUB2	60	12.84106	5	138349281	138349330	+	AC104116.1	antisense	intron,exon			hsa-let-7e-5p|hsa-let-7a-5p|hsa-let-7b-5p|hsa-let-7c-5p|hsa-let-7f-5p|hsa-miR-98-5p|hsa-let-7g-5p|hsa-let-7d-5p	miRNA	let-7	TRUE	.....((((...))))(((((((((..((.....................&...))..)))))))))......	-20.3	FALSE	TRUE
413	GGCTGTAAAATGAGAATTCTGCCCCCTCACCTCTTACCCCAGTACTATTC	TGAGGTAGTAGATTGTATAGTT	FALSE	201	34	LBUB1	18	8.27254	2	135784899	135784948	+	UBXN4	protein_coding	three_prime_utr	L1ME4b	LINE	hsa-let-7f-5p|hsa-let-7a-5p	miRNA	let-7	TRUE	.((((((..........(((((..(((((.....................&)))))..)))))...)))))).	-15.5	FALSE	TRUE
414	AGAAGCCCAACACAACCCAAAGGCTCTTTTCAGAGCCACCCACCGCTCTC	TGAGGTAGTAGGTTGTATAGTT	FALSE	147	34	LBUB2	6688	1431.352	6	26157074	26157123	+	HIST1H1E	protein_coding	three_prime_utr			hsa-let-7a-5p|hsa-miR-98-5p|hsa-let-7f-5p|hsa-let-7b-5p|hsa-let-7e-5p|hsa-let-7g-5p|hsa-let-7c-5p|hsa-let-7d-5p	miRNA	let-7	TRUE	...........((((((....((((((....))))))....((.((.(((&.))))).)).))))))......	-18.4	FALSE	TRUE
415	GTGAGACCCACGAGACAGGCACCACCAACACCGCCACTACCTCGAATGCA	TGAGGTAGTAGGTTGTGTG	TRUE	160	34	LBUB2	3	0.642053	X	153954469	153954518	-	HCFC1	protein_coding	exon			hsa-let-7b-5p	miRNA	let-7	TRUE	(((.....)))............((((.(((.((((((((((((......&))))))))).))).))))))).	-28.3	FALSE	TRUE
416	GGCAATGCTGTGTGCGAAGTAAACTACCTCAAGGTATGAAGTTACCTCAG	TGAGGTAGTAGTTTGTACAGTT	TRUE	130	34	LBUB3	438	70.1556	17	49051053	49051102	+	IGF2BP1	protein_coding	three_prime_utr			hsa-let-7g-5p|hsa-let-7a-5p|hsa-let-7f-5p	miRNA	let-7	TRUE	(((...))).((((((((.((..(((((((((((((......)))))...&)))))))))).))))))))...	-27.3	FALSE	TRUE
418	TATCGAGGGCCGGGTAACCCGGTGCCTGGCCCTCTAGCCCCGCTACCGGA	TGCGGGGCTAGGGCTAACAGCA	FALSE	116	34	LBUB1	50	22.9793	17	1684504	1684553	-	PRPF8	protein_coding	exon			hsa-miR-744-5p	miRNA	mir-744	TRUE	....((((((((((((......))))))))))))(((((((((.......&.)))))))))..(((...))).	-45.5	FALSE	TRUE
419	AAGACTATCGACTTGAGCAAACTTGGACCTGGGATGAGGATGTCTGTGGG	TTGCACTTGTCCCGGCCTGT	TRUE	96	34	LBUB2	3	0.642054	3	49510502	49510551	+	DAG1	protein_coding	five_prime_utr,exon			hsa-miR-92a-3p	miRNA	mir-25	TRUE	........................((.((.((((((((............&.......))))))))))))...	-17	FALSE	TRUE
420	AAAAAAAACCCCTGAGAATATTCACCACACCAGCGAACAGAATATCCCTC	AGCTGGTGTTGTGAATCAGGCCG	FALSE	133	33	LBUB1	444	204.0564	6	1612204	1612253	+	FOXC1	protein_coding	three_prime_utr			hsa-miR-138-5p	miRNA	mir-138	TRUE	..........(((((.....(((((.((((((((................&.)))))))).))))))))))...	-26.7	FALSE	TRUE
421	TGTCCGTACCTGCTGGAGCCTGGGCCCTCCTTCCCCAGCCCAGACATTGA	AGGGTTGGGTGGAGGCTCTCC	FALSE	140	33	LBUB1	27	12.40881	16	29819784	29819833	+	AC009133.1,AC009133.6,PAGR1,AC120114.4	antisense,protein_coding	three_prime_utr			hsa-miR-296-3p	miRNA	mir-296	TRUE	.((((((.((....)).))..))))(((((...((((((((.........&..)))))))).)))))......	-31.3	FALSE	TRUE
422	ACAAATAATGAAAAGTCTCCCATTATAAAGCCTCTGATTCCAAAGCCGAA	CGGCTCTGGGTCTGTGGGGA	FALSE	106	33	LBUB1	24	11.03004	14	54957044	54957093	-	WDHD1	protein_coding	exon			hsa-miR-760	miRNA	mir-760	TRUE	....((((((..........))))))....((((.(((.(((.(((((..&))))).))))))...)))).	-21.1	FALSE	TRUE
423	ATAAAGAAAAATGGCCGGGCCAGGTCATTGGCTGGGAAGTCTCAGCCATG	TATTGCACTTGTCCCGGCCTGT	FALSE	148	33	LBUB1	88	40.44352	20	57170660	57170709	-	BMP7	protein_coding	three_prime_utr			hsa-miR-92a-3p|hsa-miR-92b-3p	miRNA	mir-25	TRUE	............(((((((.(((((((.((((((((....))))))))..&...)).))))).)))))))...	-36.4	FALSE	TRUE
424	ATTTGGGACTCTTTGCTGCGGGAGTTTGGCTGGCCAGGAACTTGAGTGAC	TCAGGCTCAGTCCCCTCCCGAT	TRUE	252	33	LBUB1	12	5.51502	6	41789246	41789295	+	AL365205.1,TOMM6	protein_coding	three_prime_utr			hsa-miR-484	miRNA	mir-484	TRUE	..................((((((...((((((((..((...........&)).))).)))))..))))))..	-24.1	FALSE	TRUE
425	CAGGGAGGAGGCTTCTTTGTGGGTCTCTCCTGCAGAGGGTGGGGGTCTCA	TCCCTGAGACCCTAACTTGTGA	FALSE	98	33	LBUB3	108	17.2986	11	252776	252825	+	PSMD13	protein_coding	three_prime_utr			hsa-miR-125b-5p	miRNA	mir-10	TRUE	((((..((((((((......))))))))))))((.(((...(((((((((&....)))))))))..))).)).	-33	FALSE	TRUE
426	ATCAACAAAAGAAGAAGTATTTGGGGAGAATGACTGAGGAGCCATTGATG	TCTGGCTCCGTGTCTTCACTCCC	FALSE	100	33	LBUB3	3	0.480516	1	75734819	75734868	+	ACADM	protein_coding	exon			hsa-miR-149-5p	miRNA	mir-149	TRUE	.......................(((((...(((...(((((((......&..)))))))..)))....)))))	-25.2	FALSE	TRUE
427	TGTAGCGGAGTGGTGTGGTCGCGGCTCACTACAACCTCCATCTCCCATGC	TGAGGTAGGAGGTTGTATAGTT	TRUE	126	33	LBUB2	2238	478.971	1	44721650	44721699	-	ARMH1	protein_coding	intron	AluJb	SINE	hsa-let-7e-5p|hsa-let-7a-5p|hsa-let-7b-5p|hsa-let-7c-5p|hsa-let-7f-5p|hsa-miR-98-5p|hsa-let-7g-5p|hsa-let-7d-5p	miRNA	let-7	TRUE	.......((((.(((....))).))))..(((((((((((((((......&.))))).)))))))))).....	-32.2	FALSE	TRUE
428	CCCATGGAAATTGGTGAAAGTTTAGATGGAACTCTCAAATCCCGAAAACG	TGAGGTAGTAGGTTGTGTGGTT	TRUE	172	33	LBUB1	64	29.41348	6	111375464	111375513	-	REV3L	protein_coding	three_prime_utr			hsa-let-7b-5p|hsa-let-7c-5p|hsa-let-7e-5p|hsa-miR-4510|hsa-let-7a-5p|hsa-let-7i-5p	miRNA	let-7	TRUE	.(((((.((.(((((((.(((((.....))))).)))....)))).....&............)).)))))..	-11.5	FALSE	TRUE
429	GCTATTCGTCCACCAACCTGACTTGATCCTCTCTTCCCTCCTCCCAGGTG	TGGGGGAGGAAGGACAGGCCAT	FALSE	108	33	LBUB1	30	13.78758	6	35470533	35470582	+	RPL10A	protein_coding	exon			hsa-miR-7111-5p	miRNA	0	TRUE	..................((.((((.((((.(((((((((..........&.))))))))))))))))).)).	-24.4	FALSE	TRUE
432	TCATCCAACCCGCCTCTCCCTTGTCTTTTACCAGCACAAAAACCTAAATA	TTGTGCTTGATCTAACCATGT	TRUE	110	33	LBUB1	40	18.38344	10	68691520	68691569	+	TET1	protein_coding	exon			hsa-miR-218-5p	miRNA	mir-218	TRUE	................................(((((((...........&)))))))..............	-9.1	FALSE	TRUE
433	TTTCTCCCCAGCTTAGTCCACAACTTGTAAGGCAACAAATAGCCATGGCC	AAGCTGGGTTGAGAGGGCGA	FALSE	111	32	LBUB1	21	9.65132	2	199348932	199348981	-	SATB2	protein_coding	exon			hsa-miR-320a-3p|hsa-miR-320b	miRNA	mir-320	TRUE	((((((((((((((................(((........)))......&..))))))))..))))))....	-23.3	FALSE	TRUE
434	TTTAAAGATAACGTGTATCTTTTAAAAAATTGCCCAAGCTGATTAGAACA	AGGCGGAGACTTGGGCAATTG	TRUE	123	32	LBUB1	42	19.3026	17	29256810	29256859	-	NUFIP2	protein_coding	three_prime_utr			hsa-miR-25-5p	miRNA	mir-25	TRUE	...(((((((.....))))))).....(((((((((((((..........&......)).))))))))))).	-22.3	FALSE	TRUE
435	AGTGTTGGGGGGGCCTGTGTCCTGGTGGCTTGAAGCCACATGGAGGGAGT	AGGGCCCCCCCTCAATCCTGT	FALSE	108	32	LBUB1	396	181.9959	11	8685774	8685823	+	NA	NA	NA			hsa-miR-296-5p	miRNA	mir-296	TRUE	......((((((((((...(((..((((((...))))))..)))......&.))))))))))..........	-39.4	FALSE	TRUE
436	AGACATTAATCCCCACCCCAACAGAGCCACTGGCACAAGTGCCCTTAGTG	CGGCTCTGGGTCTGTGGGGA	TRUE	125	32	LBUB3	108	17.2986	17	29574588	29574637	-	ABHD15-AS1,GIT1	antisense,protein_coding	three_prime_utr			hsa-miR-760	miRNA	mir-760	TRUE	.........(((((((.....((((((((((((((....))))...))).&.))))))).....)))))))	-31.9	FALSE	TRUE
437	AGTGGATGATCGTGGAAGATCTACAGGGAAAGGCATTGTTGAATTTGCTT	TACCCTGTAGATCCGAATTTGTG	TRUE	121	32	LBUB3	369	59.10345	1	35190755	35190804	-	NA	NA	NA			hsa-miR-10a-5p|hsa-miR-100-5p|hsa-miR-10b-5p	miRNA	mir-10	TRUE	.........(((.....(((((((((((..(((((..........)))))&..)))))))))))))).......	-23.1	FALSE	TRUE
438	AACTAAATCAGTGTGCTGCTAGAGGGTTCTTTTTCACTTGACATGCTTAT	TAGCAGCACGTAAATATTGGCG	FALSE	98	32	LBUB3	138	22.10373	16	74305780	74305829	+	PSMD7,AC009120.2	protein_coding,processed_transcript	three_prime_utr			hsa-miR-16-5p	miRNA	mir-15	TRUE	..((((.....(((((((((((((.((((..........)).)).)))..&))))))))))......))))..	-18.6	FALSE	TRUE
439	CAAGGCAAGGTCATACACTGAGAAGGAGGGATGAGGCAGTGTAGATTTGC	TATTGCACTTGTCCCGGCCTGT	TRUE	114	32	LBUB1	3	1.378758	3	40465572	40465621	+	RPL14	protein_coding	three_prime_utr	L2	LINE	hsa-miR-92a-3p|hsa-miR-92b-3p	miRNA	mir-25	TRUE	....(((.((((.....((....))..((((((((((((((.........&)))))).)))))))))))))))	-23.5	FALSE	TRUE
441	GACAACATCTACAAGTTGTTTGAGAACATCGGGAAGGGGAGCTACGCCAT	TCAGGCTCAGTCCCCTCCCGA	FALSE	126	32	LBUB3	15	2.40258	19	1221250	1221299	+	NA	NA	NA			hsa-miR-484	miRNA	mir-484	TRUE	((((((........)))))).......(((((((.(((((.((..(((..&...)))..))))))))))))))	-32.1	FALSE	TRUE
442	CTTTATACAAAAGACATGATAGAGAAAAGATGAGAGAGGGGACTAATTAT	TCAGGCTCAGTCCCCTCCCGAT	TRUE	135	32	LBUB2	96	20.5458	2	201379076	201379125	-	TRAK2	protein_coding	three_prime_utr			hsa-miR-484	miRNA	mir-484	TRUE	((((((.((.......))))))))...........(((((((((......&........))))))))).....	-20.8	FALSE	TRUE
443	TTGTTACAATTCATAGGAAATATTTTTGGGGGGGAATGGCCAAATCACCT	TCAGGCTCAGTCCCCTCCCGAT	TRUE	181	32	LBUB1,LBUB3	668	184.8426	20	36049658	36049707	-	NORAD	lincRNA	exon			hsa-miR-484	miRNA	mir-484	TRUE	.........................((((((((((.(((((.........&...))).)).))))).))))).	-25.2	FALSE	TRUE
444	CTAGAAGTATTTGTGGGAGGAGTGACATGAAGCATGAGTTATCTGATTTT	TCAGGCTCAGTCCCCTCCCGAT	FALSE	117	32	LBUB3	1368	219.1152	5	179729834	179729883	+	CANX	protein_coding	three_prime_utr			hsa-miR-484	miRNA	mir-484	TRUE	.............(((((((...(((.(((.((.(((.............&))).)))))))).)))))))..	-22.4	FALSE	TRUE
445	TGCGAGTGACGTGTGGGCCTTTGGTGTGACCCTGTGGGAGGTGCTGATGC	TCAGGCTCAGTCCCCTCCCGAT	FALSE	74	32	LBUB3	18	2.883096	6	30898902	30898951	+	DDR1	protein_coding	exon			hsa-miR-484	miRNA	mir-484	TRUE	.(((.....)))..(((............)))..(((((((.(((((.((&....)))))))..)))))))..	-22.6	FALSE	TRUE
446	GAGACAGAAGCCCGGAAATACGTTCGCAAGTGAGGGGAGCCTGAATACTG	TCAGGCTCAGTCCCCTCCCGAT	FALSE	76	32	LBUB3	2	0.320344	7	73683776	73683825	+	BUD23	protein_coding	exon			hsa-miR-484	miRNA	mir-484	TRUE	.........((.((......))...))....(((((((((((((......&))))))....))))))).....	-25.1	FALSE	TRUE
448	CTGTCTCTGTAATCCCTCCTACCATTAAGAAAAACTTATTTCTTAGACAT	TGAGGTAGGAGGTTGTATAGTT	TRUE	193	32	LBUB1	102	46.877772	21	34097752	34097801	+	MRPS6,SLC5A3,AP000317.2	protein_coding,processed_transcript	three_prime_utr			hsa-let-7e-5p|hsa-let-7a-5p|hsa-let-7b-5p|hsa-let-7c-5p|hsa-let-7f-5p|hsa-miR-98-5p|hsa-let-7g-5p|hsa-let-7d-5p	miRNA	let-7	TRUE	......(((((...(((((((((..(((((((......))))))).....&...)))))))))...)))))..	-25.9	FALSE	TRUE
449	GCTCACCACAACCTCCGCCTCCCAGGTTCAAGCGATTCCCCTGCCTCAGC	TGAGGTAGGAGGTTGTATAGTT	TRUE	224	32	LBUB1	3	1.378758	5	134747932	134747981	+	CAMLG	protein_coding	intron	AluSc	SINE	hsa-let-7e-5p|hsa-let-7a-5p|hsa-let-7b-5p|hsa-let-7c-5p|hsa-let-7f-5p|hsa-miR-98-5p|hsa-let-7g-5p|hsa-let-7d-5p	miRNA	let-7	TRUE	.......((((((((((((((.((((.............)))).......&.))))).)))))))))......	-25.8	FALSE	TRUE
450	TCTGCCGGATAGGCAGAGTTTTGTATGCTTTTTTGAAATATGTAAAAATT	TGAGGTAGTAGGTTGTATAGTT	TRUE	120	32	LBUB2	32	6.84858	1	212360788	212360837	+	PPP2R5A	protein_coding	three_prime_utr			hsa-let-7a-5p|hsa-miR-98-5p|hsa-let-7f-5p|hsa-let-7b-5p|hsa-let-7e-5p|hsa-let-7g-5p|hsa-let-7c-5p|hsa-let-7d-5p	miRNA	let-7	TRUE	((((((.....))))))........((((((...................&.))))))...............	-13.9	FALSE	TRUE
451	TAGATTGTTCCTTTTACAAAAGTGTTTAGCTTCAAGACTGGAAAGGGAAT	TTCCCTTTGTCATCCTATGCCT	FALSE	94	32	LBUB3	320	51.2552	12	95300700	95300749	+	VEZT	protein_coding	three_prime_utr			hsa-miR-204-5p	miRNA	mir-204	TRUE	....((((.......))))((((.....))))...(((...((((((((.&)))))))))))...........	-13.5	FALSE	TRUE
452	AGATATGTATTCAGCTTGTCTTCAAATACGGCCAAGCAGAAAATGTTTTA	ACTGCATTCCTGCTTGGCCCAG	TRUE	154	31	LBUB1	60	27.57516	1	220147919	220147968	+	IARS2	protein_coding	three_prime_utr			hsa-miR-6807-3p	miRNA	0	TRUE	(((((.((.....)).)))))........((((((((((..(((((....&....))))).))))))))))...	-26.3	FALSE	TRUE
453	ATGGTGGAATTTAACGGGAAGCTGTTAGCCAGCATCAATAGCACGGTGAG	ACTGCTGAGCTAGCACTTC	TRUE	118	31	LBUB2	40	5607-08-01	11	61308978	61309027	-	DDB1	protein_coding	intron,exon			hsa-miR-93-3p	miRNA	mir-17	TRUE	..............(((((((.((((((((((((................&..))))).))))))))))))))	-30.7	FALSE	TRUE
454	CACTTTATTTGCATATTAGGTTCAGAAGCTGCCAGCAGACAGGGTACAGA	AGCTACATTGTCTGCTGGGTTTC	TRUE	96	31	LBUB1	228	104.7856	X	108720522	108720571	-	AL035425.3	sense_overlapping	exon			hsa-miR-221-3p	miRNA	mir-221	TRUE	........................(((((..(((((((((((.(((....&...))).))))))))))))))))	-24.6	FALSE	TRUE
455	ACGTGCCCACTTGGGATGCAGAATGCAGCGGAGCTAGGACCCCCTCCACG	CGCATCCCCTAGGGCATTGGTG	FALSE	73	31	LBUB3	90	14.41548	1	6634643	6634692	-	THAP3,DNAJC11	protein_coding	three_prime_utr			hsa-miR-324-5p	miRNA	mir-324	TRUE	..((((((....(((((((..........((((...((...))))))...&.)))))))...)))))).....	-27.9	FALSE	TRUE
456	TGGCGTTGGCTTGCCATGATTGTGAGGGGTAGGAGTCAGGTAGTTAGTAT	CTGGCTCCGTGTCTTCACTCCC	FALSE	128	31	LBUB1	45	20.68135	MT	10958	11007	-	MT-ND4	protein_coding	exon			hsa-miR-149-5p	miRNA	mir-149	TRUE	(((((......))))).....(((((((...(((((((((..........&)))))))))...)))))))....	-30.8	FALSE	TRUE
457	GGTTAGTTGATCAAGAATTTTGGGGGTGGGGGTTGCGGAGAAATCAAGTT	GGGCCCCCCCTCAATCCTGT	TRUE	150	31	LBUB1	46	21.141	2	111166746	111166795	+	MIR4435-2HG,BCL2L11	lincRNA,protein_coding	three_prime_utr			hsa-miR-296-5p	miRNA	mir-296	TRUE	((((....)))).......(((((((.((((.((................&.)).)))))))))))......	-21.3	FALSE	TRUE
459	TGAGCCTGAGGCCCGATACTACCTACGGCAAATTGTGCTTGGCTGCCAGT	TCAGGCTCAGTCCCCTCCCGAT	TRUE	107	31	LBUB2	8	1.712142	16	23680122	23680171	+	PLK1	protein_coding	exon			hsa-miR-484	miRNA	mir-484	TRUE	(((((((((((((((((((...............))).))))..)))...&))))))))).............	-23.8	FALSE	TRUE
460	TAGATCACATCACCAATAACCAGGATTTTAAAGGGTCTGCAGGAGCACCT	TCCCTGAGACCCTAACTTGTGA	FALSE	68	31	LBUB3	45	7.20774	14	60282930	60282979	+	PPM1A	protein_coding	exon			hsa-miR-125b-5p	miRNA	mir-10	TRUE	....(((((...((........)).......(((((((.((((.......&..)))))))))))....)))))	-22.1	FALSE	TRUE
461	TCAAACTTCACCCAAGCAGGAGAATGGGACCTTGGCTCTACTTCCAGGGG	TCCGAGCCTGGGTCTCCCTCTT	TRUE	130	31	LBUB2	55	11.771	1	944075	944124	+	SAMD11	protein_coding	three_prime_utr			hsa-miR-615-3p	miRNA	mir-615	TRUE	.................(((((...(((((((.(((((............&...))))).))))))).)))))	-25.7	FALSE	TRUE
462	CCGGGGTCTTTCTGCCGGGGCCCCGTCCTCTCAGCCGGGACGCCAGCGGC	TCCGAGCCTGGGTCTCCCTCTT	TRUE	140	31	LBUB1	3	1.378758	13	113208812	113208861	+	CUL4A	protein_coding	five_prime_utr			hsa-miR-615-3p	miRNA	mir-615	TRUE	.(((((((((......)))))))))...........(((((.(((((((.&.)))...)))))))))......	-29.8	FALSE	TRUE
463	ATTGCAAAAAATGTATCTACCTCCAAACCTGAGTTTGAATTTACCACACT	TGAGGTAGGAGGTTGTATAGTT	TRUE	177	31	LBUB1	6	2.757516	9	89328698	89328747	+	SECISBP2	protein_coding	exon			hsa-let-7e-5p|hsa-let-7a-5p|hsa-let-7b-5p|hsa-let-7c-5p|hsa-let-7f-5p|hsa-miR-98-5p|hsa-let-7g-5p|hsa-let-7d-5p	miRNA	let-7	TRUE	...........(((((..((((((..((((....................&..)))).)))))).)))))...	-16.9	FALSE	TRUE
464	ATTGGCCGCATCTACCTCTACCTCACGAAGGTTGGAATATCTCCAGATAA	TGAGGTAGTAGGTTGTATAGTT	FALSE	93	31	LBUB3	48	7.68825	7	30617147	30617196	+	GARS	protein_coding	exon			hsa-let-7a-5p|hsa-miR-98-5p|hsa-let-7f-5p|hsa-let-7b-5p|hsa-let-7e-5p|hsa-let-7g-5p|hsa-let-7c-5p|hsa-let-7d-5p	miRNA	let-7	TRUE	.......(((...((((((((((((......(((((.....)))))....&)))))))).)))))))......	-21.8	FALSE	TRUE
465	GTGAAGAGAATAACTTGGTGGGCACCTTGAAAATTTCAGGCTATGTTCGA	TGCCGGTGCCTGCCCT	TRUE	133	31	LBUB2	62	13.2691	17	2334616	2334665	-	TSR1	protein_coding	exon			hsa-miR-1909-5p	miRNA	mir-1909	TRUE	................((((((((((.((((...))))(((.........&.....)))))))))))))...	-22.7	FALSE	TRUE
466	TTGTGGTTCCTAAGCCCCGCAGTGAATGTTCAAAGCCAGAGCAGCTGGTT	TGCGGGGCTAGGGCTAACA	FALSE	120	31	LBUB2,LBUB3	393	80.555	12	98600053	98600102	+	SLC25A3	protein_coding	exon			hsa-miR-744-5p	miRNA	mir-744	TRUE	(((((((.((((.((((((((............((((((.....))))))&))))))))))))))).))))..	-32.8	FALSE	TRUE
467	TGCCCCCGAGATCCTACTGCACCCCTGGTTTGAGTCCGTCTTGGAACCCG	TGGGATCTCCGGGGTCTTGGT	FALSE	117	31	LBUB1	2	0.919172	8	125436336	125436385	+	TRIB1	protein_coding	exon			hsa-miR-769-3p	miRNA	mir-769	TRUE	.(((((.(((((((((..........(((((.((......)).)))))..&.))))))))).))))).......	-29.5	FALSE	TRUE
468	GATACCTTACCTGTGGCAGTTGCCCTTACAGAATCTGTTAATGCCTACTT	TTGCAGCTGCCTGGGAGTGACTTC	FALSE	99	31	LBUB3	48	7.68824	5	73074783	73074832	+	FCHO2	protein_coding	exon			hsa-miR-1301-3p	miRNA	mir-1301	TRUE	......((((((..(((((((((....((((...))))............&..)))))))))..)).))))....	-22.3	FALSE	TRUE
469	AGTGTACCCACACATAGAAAGCACAAGACTAATAGTATTCTCTGTATCCC	TTGTGCTTGATCTAACCATGT	FALSE	72	31	LBUB3	54	8.64928	21	34103594	34103643	+	MRPS6,SLC5A3,AP000317.2	protein_coding,processed_transcript	three_prime_utr			hsa-miR-218-5p	miRNA	mir-218	TRUE	.((((....)))).((((((((((((.....((((......)))).....&))))))))..)))).......	-16.1	FALSE	TRUE
470	GAGGCCGAGGTGGGACGATTGCTTGCGCCTGGGAGTTTGAGACCAGCCTG	AACTGGCCCTCAAAGTCCCGCT	FALSE	164	30	LBUB1	39	17.92386	1	119960874	119960923	-	NOTCH2	protein_coding	intron	AluJr	SINE	hsa-miR-193b-3p	miRNA	mir-193	TRUE	.((((..((((((.....))))))..))))((((.((((((.((((....&..))))..)))))).))))...	-31.3	FALSE	TRUE
471	TAGGGTGGCGCTTCCAATTAGGTGCATGAGTAGGTGGCCTGCAGTAATGT	AGGGCCCCCCCTCAATCCTGT	TRUE	117	30	LBUB1	24	11.03008	MT	9014	9063	-	MT-ATP6	protein_coding	exon			hsa-miR-296-5p	miRNA	mir-296	TRUE	((((((.((((((......)))))).((((..((.(((((..........&.)))))))..)))))))))).	-26.1	FALSE	TRUE
472	TTTGGGTACCACCCAAGTATTGACTCACCCATCAACAACCGCTATGTATT	AGGGTTGGGTGGAGGCTCTCC	TRUE	117	30	LBUB2	764	163.5096	MT	16044	16093	+	NA	NA	NA			hsa-miR-296-3p	miRNA	mir-296	TRUE	...((((.(((((((...........((((.((.................&)))))))))))))..))))...	-22.8	FALSE	TRUE
473	GAGGCATGCCAGGAGGAATGCCTGGGGGATTTCCTGGTGGTGGAGCTCCT	CGCATCCCCTAGGGCATTGGTG	TRUE	124	30	LBUB2	1287	275.4408	11	123057782	123057831	-	HSPA8	protein_coding	exon			hsa-miR-324-5p	miRNA	mir-324	TRUE	.......((((......(((((((((((((((((.......)))).....&...)))))))).))))))))).	-26.1	FALSE	TRUE
474	TACATATTGATATAATGTACCAAAACACAATTGCCTAGAGATGCTTTAGC	CGCATCCCCTAGGGCATTGGTG	TRUE	159	30	LBUB2	45	9.63081	13	42234200	42234249	+	DGKH	protein_coding	three_prime_utr			hsa-miR-324-5p	miRNA	mir-324	TRUE	(((((.........))))).....((.((((..(((((.(((((......&.)))))..)))))..)))))).	-19.5	FALSE	TRUE
476	AGCTATTATCATGCCACTGTACAGCCTGGGTGTTCACAGATCTTGTGTCT	GTTCTGTTATACACTCAGGC	FALSE	99	30	LBUB3	28	4848-04-01	7	44801996	44802045	+	PPIA	protein_coding	intron	AluJr	SINE	hsa-miR-148b-5p	miRNA	mir-148	TRUE	.((.........)).........((((((((((..(((((.(((......&))).)))))...))))))))))	-24.7	FALSE	TRUE
477	TGATTTCGGCGTAAACATCGAGGGAGTCAGGGAGAAGTTAGACACCTTTC	TCCCTGAGACCCTTTAACCTGTGA	FALSE	175	30	LBUB1	93	42.7416	X	24006222	24006271	-	KLHL15	protein_coding	exon			hsa-miR-125a-5p|hsa-miR-125b-5p	miRNA	mir-10	TRUE	...................(((((..(((((((.................&)))))))..)))))..........	-21.5	FALSE	TRUE
478	TGTCACTCTATAGAAGGCTGTTAAAGTGACTCAGGCAGGAATTAATTATT	TCCGAGCCTGGGTCTCCCT	FALSE	86	30	LBUB3	716	114.6832	15	65576778	65576827	+	HACD3	protein_coding	three_prime_utr			hsa-miR-615-3p	miRNA	mir-615	TRUE	.((((((..((((....))))...))))))((((((.(((..........&)))..))))))...........	-22.4	FALSE	TRUE
479	CCTTCCTGCAGGGGGACCCGAGGACCACCTCAAGAGGCTGCTACGTGATG	TCCGAGCCTGGGTCTCCCTCTT	TRUE	93	30	LBUB3	30	4.80516	19	2430914	2430963	-	LMNB2	protein_coding	exon,intron			hsa-miR-615-3p	miRNA	mir-615	TRUE	.........((((((((((((((....))))...(((((...........&....)))))))))))))))...	-31.5	FALSE	TRUE
480	AGCTGGAGTGCAGTGGCAGGATCTCGGCTCACTGCAACCTCTACCTCCCT	TGAGGTAGTAGGTTGTATAGTT	TRUE	206	30	LBUB1	5	2.29793	3	195510150	195510199	-	NA	NA	NA	AluSx	SINE	hsa-let-7a-5p|hsa-miR-98-5p|hsa-let-7f-5p|hsa-let-7b-5p|hsa-let-7e-5p|hsa-let-7g-5p|hsa-let-7c-5p|hsa-let-7d-5p	miRNA	let-7	TRUE	(((((((.(((....)))...)).)))))...(((((((((((((((...&.))))))).)))))))).....	-31.2	FALSE	TRUE
481	AGTGCACTTACTTGCACACACAGTTCGCCATACTTGTTGAATTTTAGATG	TGAGGTAGTAGGTTGTATAGTT	TRUE	197	30	LBUB1	2080	955.94	X	23987216	23987265	-	KLHL15	protein_coding	three_prime_utr			hsa-let-7a-5p|hsa-miR-98-5p|hsa-let-7f-5p|hsa-let-7b-5p|hsa-let-7e-5p|hsa-let-7g-5p|hsa-let-7c-5p|hsa-let-7d-5p	miRNA	let-7	TRUE	.(((((((((((.((......((((((.((....)).)))))).......&....)))))))).)))))....	-14.5	FALSE	TRUE
482	CCCAGTTTATGGCTTCCAGTGGAGGCATTTTGGGGCAGAATACAGAGATA	TGCCCCAGGTGCTGCTGG	FALSE	89	30	LBUB3	152	24.34612	18	662262	662311	+	TYMS	protein_coding	exon			hsa-miR-324-3p	miRNA	mir-324	TRUE	.(((.....)))...(((((...(((((((.(((((((............&....)))))))))))))))))))	-30.4	FALSE	TRUE
483	GACAGAGGGACGTTCTAGGAGCAATTGGGGCAAGAAGAGGACAGTGATAT	TGCCCTAAGTGCTCCTTCTGG	TRUE	107	30	LBUB3	140	22.42405	1	116986987	116987036	+	PTGFRN	protein_coding	three_prime_utr			hsa-miR-18a-3p	miRNA	mir-17	TRUE	..((((..........(((((((.((((((((..................&..)))))))).))))))))))).	-28.3	FALSE	TRUE
484	TAGCACCTAGACCCCTGATGTTAGCATCTAGACGTTCTATGATGATGTCC	TGCGGGGCTAGGGCTAACAG	FALSE	124	30	LBUB1	22	10.11088	21	33552188	33552237	+	SON	protein_coding	exon			hsa-miR-744-5p	miRNA	mir-744	TRUE	((((.(((((.((((.((((....))))..((((((.......)))))).&...)))))))))))))......	-28.2	FALSE	TRUE
485	ATAAGTCAAAAAATTAATACACCAAGGATATCGGCACCATTACACAAAAT	TGTGCAAATCCATGCAAAACTGA	FALSE	139	30	LBUB2	32	6.84856	3	180610526	180610575	+	TTC14	protein_coding	three_prime_utr			hsa-miR-19b-3p|hsa-miR-19a-3p	miRNA	mir-19	TRUE	......................((.((((....((((.............&.))))..)))).)).........	-9.7	FALSE	TRUE
486	GATTACCGTTGCGGGACTAGAATGGGCGACTGCTTGGAGCCAGTGCTTGT	AACTGGCCCTCAAAGTCCCGCT	FALSE	73	29	LBUB3	93	14.89599	17	37518561	37518610	-	SYNRG	protein_coding	three_prime_utr			hsa-miR-193b-3p	miRNA	mir-193	TRUE	..........((((((((.....((((....))))((.((((((......&.))))))))....)))))))).	-30	FALSE	TRUE
487	AATTTAAACAGTTATTGCATGAAGTAGCGTGGAGGCCCTGGACTGCTGCT	AGCAGCATTGTACAGGGCTATGA	FALSE	71	29	LBUB3	380	60.8653	15	42210726	42210775	-	AC036103.1,TMEM87A	antisense,protein_coding	three_prime_utr			hsa-miR-103a-3p|hsa-miR-107	miRNA	mir-103	TRUE	........((((((((......)))))).))..(((((((.((((((((.&.))))))..)).)))))))....	-29	FALSE	TRUE
488	CCACAGAACAAACACTACTCTAGCAGAGCCTTTCTTGCACTTTAAAGTGA	CAAAGTGCTTACAGTGC	TRUE	199	29	LBUB1	40	18.38344	5	176346594	176346643	-	KIAA1191	protein_coding	three_prime_utr			hsa-miR-17-5p	miRNA	mir-17	TRUE	..............((((.((.(((((((((((....((((....)))).&.)))).))))....)))))))))	-15.4	FALSE	TRUE
489	TAAAGCCAAAGTGACTTTGCAGAAACCTGGGGAAAGTAGTGGAGAAGGGC	CACTGCCCCAGGTGCTGCTGG	FALSE	99	29	LBUB3	48	7.68824	17	39407960	39408009	-	MED1	protein_coding	intron			hsa-miR-324-3p	miRNA	mir-324	TRUE	..................((((..((((((((....((((((........&.)))))))))))))).))))...	-30.5	FALSE	TRUE
490	ACACAGCTTTGGGCACGGTCCAGGGCAAACTGAAATGTACGCCTGAATTT	CCCTGTAGATCCGAATTTGTG	FALSE	119	29	LBUB2	112	23.97	19	4360403	4360452	-	SH3GL1	protein_coding	three_prime_utr			hsa-miR-10a-5p	miRNA	mir-10	TRUE	.(((((.((((((((.(((.((((....((......))...)))).....&.))).)))....))))).)))))	-18.7	FALSE	TRUE
491	AAAATTAAGGCAGACTGTTTGGATTCTTCCAGTGGCCAGATGAGCTAAAT	CTACATCTGGCTACTGGGT	FALSE	82	29	LBUB3	28	4.48482	7	90236760	90236809	+	NA	NA	NA			hsa-miR-222-3p	miRNA	mir-221	TRUE	..((((.(((((...))))).))))..(((((((((((((((((((....&)))).))))))))))))))).	-34.6	FALSE	TRUE
492	CTACTCCATCTACGTGTACAAGGTGCTGAAGCAGGTCCACCCCGACACCG	CTAGACTGAAGCTCCTTGAGG	TRUE	156	29	LBUB1	408	187.5111	1	149886481	149886530	-	HIST2H2BE	protein_coding	exon			hsa-miR-151a-3p	miRNA	mir-28	TRUE	..................(((((.(((..((...(((......)))....&.....))..))).)))))...	-15.2	FALSE	TRUE
493	CATCCAAAACTAATCAATGCTGAGGTGGCTAAATACCTAGCCTTTTACAT	CTCGGTCTGAGGCCCCTCAGT	TRUE	87	29	LBUB3	740	118.5275	10	28619882	28619931	+	WAC	protein_coding	three_prime_utr			hsa-miR-423-3p	miRNA	mir-423	TRUE	..................(((((((.((((....(((.(((.........&.))).)))....)))))))))))	-25.5	FALSE	TRUE
494	CAGTGTGAGTAAGGGAGCTGGCGGGACGGAGGGGGCCGGGACGCCTCTGG	CTGGCCCAGACCTCA	TRUE	109	29	LBUB1,LBUB2	1657	415.775	19	35782514	35782563	+	ARHGAP33	protein_coding	exon,intron			hsa-miR-631	miRNA	mir-631	TRUE	...(((.(((......))).))).....((((((((((((..........&...))))))))...))))...	-27.7	FALSE	TRUE
495	CTCTGCTATCAGTGCTAAAGTGAATGGCGAACACAAAGAGAAGGACCTGG	GCATCCCCTAGGGCATTGGTG	FALSE	86	29	LBUB3	6	0.961032	12	111525254	111525303	-	ATXN2	protein_coding	exon			hsa-miR-324-5p	miRNA	mir-324	TRUE	......((((((((((..........(((.....................&))).........))))))))))	-15.1	FALSE	TRUE
496	AGATTACTATGGAACCAGACTTACAAGACTGAGTATTACTAATGAAACAT	TAGGTAGTTTCATGTTGTTGGG	FALSE	74	29	LBUB3	70	11.21204	1	61683462	61683511	-	TM2D1	protein_coding	three_prime_utr			hsa-miR-196a-5p|hsa-miR-196b-5p	miRNA	mir-196	TRUE	..............(((((((((......))))).......(((((((..&......)))))))....)))).	-10.9	FALSE	TRUE
497	AGTGAGGCACAGTGTTGGACTATGGCACATTTAGTTGGAGTCGGGGGGAG	TCAGGCTCAGTCCCCTCCCGA	TRUE	114	29	LBUB2	18	3.85233	12	46184542	46184591	-	SLC38A1	protein_coding	three_prime_utr			hsa-miR-484	miRNA	mir-484	TRUE	.(((...)))....((.(((((.........))))).))(((((((((..&.............)))))))))	-21.3	FALSE	TRUE
498	GCTGTAGATAGATGGCAATATGGAGACTCAGCAGTTGGAAGACACAGGAA	TCCGAGCCTGGGTCTCCCTCTT	TRUE	115	29	LBUB2	144	30.8187	X	123885867	123885916	+	XIAP	protein_coding	exon			hsa-miR-615-3p	miRNA	mir-615	TRUE	(((((......))))).....((((((((((...(((((...........&)))))..)))))))))).....	-26.4	FALSE	TRUE
499	CTTGGTTCTGCGGCACGTGACGGTCGGGCCGCCTCCGCCTCTCTCTTTAC	TGAGGTAGGAGGTTGTATAGTT	FALSE	163	29	LBUB1	6	2.75752	5	179698984	179699033	+	CANX	protein_coding	five_prime_utr			hsa-let-7e-5p|hsa-let-7a-5p|hsa-let-7b-5p|hsa-let-7c-5p|hsa-let-7f-5p|hsa-miR-98-5p|hsa-let-7g-5p|hsa-let-7d-5p	miRNA	let-7	TRUE	...((((...((((.((...))))))))))(((((((((((.........&.))))).)))))).........	-25.7	FALSE	TRUE
500	AAATATTTTTTTAAATTCTATACTTTCTCCTAGTGTCTTCTTGACACGTC	TGAGGTAGTAGGTTGTATA	FALSE	164	29	LBUB1	228	104.7858	X	73852529	73852578	-	XIST	lincRNA	exon			hsa-let-7a-5p|hsa-let-7c-5p|hsa-let-7e-5p	miRNA	let-7	TRUE	.................((((((..(((.((((((((.....)))))...&.....))).)))..))))))..	-15.9	FALSE	TRUE
501	CGACAGTAGCATTCTGACCACACTTGTACGCTGTAACCTCATCTACTTCT	TGAGGTAGTAGGTTGTGTGGTT	FALSE	125	29	LBUB3	1460	233.851	2	20448964	20449013	+	RHOB	protein_coding	three_prime_utr			hsa-let-7b-5p|hsa-let-7c-5p|hsa-let-7e-5p|hsa-miR-4510|hsa-let-7a-5p|hsa-let-7i-5p	miRNA	let-7	TRUE	...(((.......)))(((((((...........(((((...(((((((.&.))))))).)))))))))))).	-23	FALSE	TRUE
502	TATGACAAGTTCTGGCCCTGCAGCATGCAAGCACTTTTAAAGAGCATTTA	TGCGGGGCTAGGGCTAACAGCA	FALSE	127	29	LBUB3	5364	859.164	X	23986890	23986939	-	KLHL15	protein_coding	three_prime_utr			hsa-miR-744-5p	miRNA	mir-744	TRUE	.......(((((((((((((((..((((...............))))...&))))))))))))))).......	-28.8	FALSE	TRUE
504	CGGGCTCGATGCCGGAAAAACACCTTGGCCCGCCGGAAGGGCAGGCACAT	TTTCCGGCTCGCGTGGGTGTGT	FALSE	81	29	LBUB2	135	28.8924	17	39202382	39202431	+	RPL19	protein_coding	exon			hsa-miR-1180-3p	miRNA	mir-1180	TRUE	((.(((((..((((((((.......(((((.(((.....))).))).)).&)))))))).....))))).)).	-31.3	FALSE	TRUE
505	ATCTAATGTAGTTCTGAAGACTGTTTTTAGCAGTTGCCAAATCTAGGAAA	TTTGGCACTAGCACATTTTTGCT	FALSE	87	29	LBUB3	172	27.5496	6	49492434	49492483	+	CENPQ	protein_coding	three_prime_utr			hsa-miR-96-5p	miRNA	mir-96	TRUE	..................(((((((...)))))))((((((.........&))))))...((((......))))	-15.1	FALSE	TRUE
506	CGCTCCCCTCTCCTCCGCCACCCCCGCCGTGGGGCTCCGGAGGGGACCCA	AAAAGCTGGGTTGAGAGGGCGA	FALSE	61	28	LBUB3	18	8831-02-01	1	43622008	43622057	+	PTPRF	protein_coding	three_prime_utr			hsa-miR-320a-3p|hsa-miR-320b	miRNA	mir-320	TRUE	(((.((.((((((((((...((((......))))...)))))))((((((&......))))))))).))))).	-35.3	FALSE	TRUE
508	CCAGCAGCCGGGCTCGCCTCCACCCGGGTCTCCTCCTCCCTCGCGCCCCT	AAGCTGGGTTGAGAGGGCGA	TRUE	193	28	LBUB1,LBUB2,LBUB3	527	155.8662	1	231040386	231040435	+	NA	NA	NA			hsa-miR-320a-3p|hsa-miR-320b	miRNA	mir-320	TRUE	.......(((((..........)))))((((.(((..(((..((......&....)).)))..))).))))..	-24.9	FALSE	TRUE
509	AGCCCATCCTAGAGAAGCTGACCCAGGACCAGGATGTGGACGTCAAATAC	AGCTACATCTGGCTACTGGGT	TRUE	146	28	LBUB3	28	4848-04-01	19	52225737	52225786	+	PPP2R1A,AC010320.2	protein_coding,antisense	exon			hsa-miR-222-3p	miRNA	mir-221	TRUE	(((...((...))...))).((((((..((((.((((((...........&..))))))))))...))))))	-24.3	FALSE	TRUE
511	GTAAACTTGCCAAGTAAGCGTCTTAAAGCCCAACCCCAAAGGCTCTTTTA	AGGGTTGGGTGGAGGCTCTCC	TRUE	164	28	LBUB1	5624	2584.712	6	27146372	27146421	-	HIST1H2BK	protein_coding	exon			hsa-miR-296-3p	miRNA	mir-296	TRUE	.....(((((...))))).(((((...(((((((((..............&..))))))))).))))).....	-25.1	FALSE	TRUE
512	AGATAGAAGCCTCAGGCCTGAAACCAACAAAAGCCTCAAGAGCCAAGAAA	CTCGGTCTGAGGCCCCTCAGT	FALSE	109	28	LBUB1	172	79.0488	X	73826974	73827023	-	TSIX,XIST	lincRNA	exon			hsa-miR-423-3p	miRNA	mir-423	TRUE	........(((((((((((((..............))).((((.......&.))))))))))))))........	-23.3	FALSE	TRUE
513	TTTGTGTTAGACAGTTGAAACTGTTAGAGTTGGGGGCTCTGCTTTTTCCC	TAATGCCCCTAAAAATCCTTAT	TRUE	86	28	LBUB3	485	77.6835	12	56596628	56596677	-	BAZ2A	protein_coding	three_prime_utr			hsa-miR-365a-3p|hsa-miR-365b-3p	miRNA	mir-365	TRUE	.........((((((....))))))....((((((((.............&....))))))))..........	-19.7	FALSE	TRUE
514	GGGGCGATTCAACCTGTGTGCTGCGAAGGACGAGACTTCCTCTTGAACAG	TAGCAGCACATAATGGTTTG	TRUE	127	28	LBUB2	222	47.5119	19	14091746	14091795	-	PRKACA	protein_coding	three_prime_utr			hsa-miR-15a-5p	miRNA	mir-15	TRUE	...((((.(((...((((((((((((((.......))))...........&..)))))))))).))).)))).	-24.3	FALSE	TRUE
515	TGTTCTGTTGGCAAGTAAATGCAGTACTGTTCTGATCCCGCTGCTATTAG	TAGCAGCGGGAACAGTTCTGCAG	FALSE	76	28	LBUB3	702	112.4408	11	65504366	65504415	+	MALAT1	lincRNA	intron			hsa-miR-503-5p	miRNA	mir-503	TRUE	...................(((((.(((((.....(((((((((((....&)))))))))))))))).))))).	-34.2	FALSE	TRUE
516	TGCAGCAAGAGAAACTGTGTGTGAGGGGAAGAGGCCTGTTTCGCTGTCGG	TCAGGCTCAGTCCCCTCCCGAT	TRUE	104	28	LBUB3	80	12.81375	6	21593760	21593809	+	AL512380.2,SOX4	antisense,protein_coding	five_prime_utr			hsa-miR-484	miRNA	mir-484	TRUE	.((((.........)))).((.(((((((...((((((............&.))))))...))))))).))..	-26.6	FALSE	TRUE
517	ACAAGTACATCAATGTGAAGAAGGGGAGCATCTCGGGGATTACCATGGTG	TCCCTGAGACCCTAACTTGTGA	FALSE	119	28	LBUB3	108	17.29857	7	99459196	99459245	-	ATP5MF-PTCD1,PTCD1,ATP5MF	protein_coding	five_prime_utr			hsa-miR-125b-5p	miRNA	mir-10	TRUE	(((((((((....)))......((((....(((((((((...........&))))))))))))).))))))..	-23.2	FALSE	TRUE
518	ATAATTTATTTTCCCCTCTCAGGACAAATTCTGTCTTGCTCCATCTTACA	TCCGAGCCTGGGTCTCCCTCTT	TRUE	142	28	LBUB1	42	19.3026	17	37517582	37517631	-	SYNRG	protein_coding	three_prime_utr			hsa-miR-615-3p	miRNA	mir-615	TRUE	............((((((.(((((((.....)))))))............&...)))...)))..........	-12.7	FALSE	TRUE
519	ATCAGATGGGGTATTCGATATTTAAAACAAACTGCAGTTCCAACAATATT	TGATTGTCCAAACGCAATTCT	FALSE	107	28	LBUB1	27	12.40884	7	108565852	108565901	-	PNPLA8,THAP5	protein_coding	intron			hsa-miR-219a-5p	miRNA	mir-219	TRUE	(((.((........))))).............(((.(((...(((((...&..)))))...)))))).....	-7.5	FALSE	TRUE
520	ACAGTCCTGACAGCCCCGTCACCAGTGCCGCCAAGGGCATCCCAGGCTTT	TGCGGGGCTAGGGCTAACAGCA	FALSE	88	28	LBUB3	20	3.20344	17	63817830	63817879	+	DDX42	protein_coding	exon			hsa-miR-744-5p	miRNA	mir-744	TRUE	..((((((...((((((((.....(((((......)))))..........&.)))))))))))))).......	-31.2	FALSE	TRUE
521	AGAGTGTTCTGCGTGGGTGGTGATGGGGGTTCACCTGAACACAGAGTGTA	TGCGGGGCTAGGGCTAACAGCA	FALSE	71	28	LBUB3	50	1986-08-01	X	47248212	47248261	+	USP11	protein_coding	three_prime_utr			hsa-miR-744-5p	miRNA	mir-744	TRUE	.....((((((((((...(((((.......)))))....)))........&.)))))))....(((...))).	-20.9	FALSE	TRUE
522	AAACCTTTTCACCTACAAAATTTCACCTGCAAACCTTAAACCTGCAAAAT	TGGAAGACTAGTGATTTTGTTGT	FALSE	70	28	LBUB2	12392	2652.112	8	98041753	98041802	-	RPL30,AP003352.1	protein_coding,antisense	exon			hsa-miR-7-5p	miRNA	mir-7	TRUE	..........((..((((((..((((.((((...........))))....&..........)))))))))).)).	-8.9	FALSE	TRUE
523	CCCTCACCCAGGCCTGGCTGGGCCCTGGAGAGTCCTGTTTGCACAGCCCA	TGGGATCTCCGGGGTCTTGGTT	FALSE	144	28	LBUB2	104	22.2578	19	13930594	13930643	+	CC2D1A	protein_coding	three_prime_utr			hsa-miR-769-3p	miRNA	mir-769	TRUE	......(((((......)))))(((((((((.((((..............&..)))))))))))))........	-31.4	FALSE	TRUE
524	TTAGGAGTCCTCAGAGAGCCTTCTGTGCCCCTGGCCAGCTGATAATCCTA	TTATCAGAATCTCCAGGGGTAC	FALSE	57	28	LBUB3	36	5.76618	12	6731094	6731143	+	COPS7A	protein_coding	three_prime_utr			hsa-miR-361-5p	miRNA	mir-361	TRUE	..(((((..(((...))).)))))((((((((((....(((((((.....&))))))).....))))))))))	-30.9	FALSE	TRUE
526	GGATATATGAAAGAAAAGTGGCACCACTGTTCACCTTAGCCTCCATCACC	TTGGAGGCGTGGGTTTT	TRUE	188	28	LBUB2	16	3.42428	22	46712181	46712230	-	CERK	protein_coding	exon			hsa-miR-4443	miRNA	0	TRUE	............(((.((((....)))).)))((((..(((((((.....&.)))))))..))))...	-24.7	FALSE	TRUE
527	CATTTGCCATCAGGCCGAGCTTTTAAAGAAAAATTGTTCTCTAACCAGGA	AGCTCGGTCTGAGGCCCCTCAGT	FALSE	73	27	LBUB3	856	137.1072	19	47064402	47064451	-	ZC3H4	protein_coding	three_prime_utr			hsa-miR-423-3p	miRNA	mir-423	TRUE	.....(((.((((((((((((.(((.((((......)))).)))......&)))))))))))))))........	-28.4	FALSE	TRUE
529	TGCGAGCTTCCAGAGTGCAATCTATGTGATGTCTTCCAACGTTAATAAAT	CAAGCTCGTGTCTGTGGGTCCG	TRUE	138	27	LBUB1	6	2.757516	1	1328812	1328861	+	CPTP	protein_coding	three_prime_utr			hsa-miR-99b-3p	miRNA	mir-10	TRUE	.((((((((..(((......)))...((((((......))))))......&.)))))))).............	-15.1	FALSE	TRUE
530	CTGTACTGGACAGACTGGCAGACCCGCTCCATCCATGCCTGCAACAAGCG	CTGCAGGCAGAAGTGGGGCTGACA	FALSE	97	27	LBUB3	9	1.441548	11	68363808	68363857	+	LRP5	protein_coding	exon			hsa-miR-6511a-5p|hsa-miR-6511b-5p	miRNA	mir-6511	TRUE	((((.....))))............(((((((...((((((((.......&.))))))))...))))))).....	-30	FALSE	TRUE
531	TGAACCTGACTGGGGAGGCTTTCTAGGGATTTAGGTTGGCCCAGGGTGGA	GCCCCTGGGCCTATCCTAGAA	FALSE	80	27	LBUB3	21	3636-03-01	1	217609933	217609982	-	GPATCH2	protein_coding	intron			hsa-miR-331-3p	miRNA	mir-331	TRUE	..((((((((((((((...)))))))....)))))))(((((((((....&..)))))))))..........	-32.2	FALSE	TRUE
532	ACCTCTGTTTTCAAGAGAGATGCCTGTCCTGTGCTTGGATAGTCAGTCAA	TAATTCAGGATAGGT	FALSE	137	27	LBUB2	18	3.85232	1	1786140	1786189	-	GNB1	protein_coding	three_prime_utr			hsa-miR-26b-5p	miRNA	mir-26	TRUE	..((((.((...)).))))..((((((((((((((((((...........&))))))))...))))))))))	-27.4	FALSE	TRUE
533	TAATTCATGAAACATGAGAGTTTCATGAACTGCAGATGTGAAACGCTGCT	TAGCAGCGGGAACAGTTCTGCAG	FALSE	67	27	LBUB3	618	98.9862	3	120329518	120329567	-	LRRC58	protein_coding	three_prime_utr			hsa-miR-503-5p	miRNA	mir-503	TRUE	...((((((((((......))))))))))(((((((..((...(((((((&.)))))))....))..)))))))	-36.2	FALSE	TRUE
534	GACGGGCGAGATATGAACTTAATGATTACACATGTAACATCACTGCAGAA	TAGGTAGTTTCATGTTGT	TRUE	86	27	LBUB2	8	1.712142	13	19993688	19993737	+	ZMYM2	protein_coding	exon			hsa-miR-196a-5p	miRNA	mir-196	TRUE	......(((((((((((....(((.((((....))))))).(((((....&...))))))))))))).)))..	-12	FALSE	TRUE
535	ATGTAATTTGAATTGATGGTAAAAATTGTATACAGGCCGGGTGCAGTGGC	TATTGCACTTGTCCCGGCCT	FALSE	95	27	LBUB2	44	9.41678	19	57307351	57307400	+	AC005261.1	lincRNA	exon	AluJr	SINE	hsa-miR-92a-3p|hsa-miR-92b-3p	miRNA	mir-25	TRUE	(((((((((.............)))))))))(((((((((((((((((..&))))))).....))))))))))	-27.9	FALSE	TRUE
536	AGTACCTGACCTCCAATGTGGCTTATGGGTCTACAGGCATTCGGGACGTG	TATTGCACTTGTCCCGGCCT	TRUE	136	27	LBUB1	6	2.757516	20	3908046	3908095	+	PANK2	protein_coding	five_prime_utr			hsa-miR-92a-3p|hsa-miR-92b-3p	miRNA	mir-25	TRUE	.......((((((((...))).....))))).((((((...(((((((((&.....)))..))))))))))))	-27	FALSE	TRUE
537	GTGTATTTTTTGTGTGCCTGGGCTGGAGATGAGAGACTGAGTCATAACTG	TATTGCACTTGTCCCGGCCTGT	FALSE	129	27	LBUB1	42	19.3026	19	33381122	33381171	+	CEBPG	protein_coding	three_prime_utr			hsa-miR-92a-3p|hsa-miR-92b-3p	miRNA	mir-25	TRUE	..((((.......))))..(((((((.((((((.(((...))).......&.......)))))))))))))..	-20.6	FALSE	TRUE
538	TTCAGCTCGGGCCCCTCCGTTCTGTCTCCCTCGACTCCAAGTCAGGAATA	TCAGGCTCAGTCCCCTCCCGAT	FALSE	60	27	LBUB3	35	5.60602	22	46244330	46244379	-	CDPF1	protein_coding	three_prime_utr			hsa-miR-484	miRNA	mir-484	TRUE	....(((.(((((...............(((.((((...)))))))....&...))))))))...........	-16.3	FALSE	TRUE
539	AGTCTGCTTGTGGGCTCTGAAAGCTGGGGTGGGGCCAGAGCCTGAGCGTT	TCAGGCTCAGTCCCCTCCCGAT	FALSE	79	27	LBUB3	378	60.5448	22	49963884	49963933	+	PIM3	protein_coding	three_prime_utr			hsa-miR-484	miRNA	mir-484	TRUE	(((((......)))))........(((((.(((((..((((((((.....&)))))))).))))).)))))..	-33.8	FALSE	TRUE
540	GGCTGCCAATGGTGAGGGAGGTTGAAGTGAGAGGTATGGTTTTGAGTAGT	TCAGGCTCAGTCCCCTCCCGAT	FALSE	142	27	LBUB1	48	22.06014	MT	13419	13468	-	MT-ND5	protein_coding	exon			hsa-miR-484	miRNA	mir-484	TRUE	..........((.(((((.((((((.((..((..................&))..)))))))))))))))...	-18.9	FALSE	TRUE
541	TTATTTATTTAGATGAAAGGCTTCTACATAAATGCACTGAAATAAATGCT	TCAGTGCACTACAGAACTTTGT	FALSE	160	27	LBUB1	14	4342-06-01	18	31622340	31622389	-	NA	NA	NA			hsa-miR-148a-3p	miRNA	mir-148	TRUE	..((((((.((((.........)))).))))))(((((((..........&)))))))...............	-16.3	FALSE	TRUE
542	ACAAGGGGCTTGGGGAAGAAAATGGTGCTCCCGGAGCAAGTGTTGGATCC	TCCCTGAGACCCTAACTTGTGA	FALSE	76	27	LBUB3	154	24.66646	16	58162828	58162877	-	CSNK2A2	protein_coding	three_prime_utr			hsa-miR-125b-5p	miRNA	mir-10	TRUE	((((((((((((((((.........(((((...)))))............&)))))))).)))...)))))..	-25.8	FALSE	TRUE
543	ATTGTTTGACATAACACAGGGTTCAGGGGTGTCATTAAAGACACACTTTT	TCCCTGAGACCCTTTAACCTGTGA	FALSE	171	27	LBUB2	85	18.1915	11	106097488	106097537	+	AASDHPPT,AP001001.1	protein_coding,antisense	three_prime_utr	MLT1L	LTR	hsa-miR-125a-5p|hsa-miR-125b-5p	miRNA	mir-10	TRUE	..((((......)))).((((((((((((((((......)))))......&.)))))).)))))...........	-26	FALSE	TRUE
544	GTATGTCCAGAGAAAAGGAAAAGGTTAGGGTTTTACTGGGGAAAGAGGAG	TCCCTGAGACCCTTTAACCTGTGA	FALSE	83	27	LBUB3	2	0.320344	14	76219706	76219755	+	NA	NA	three_prime_utr	MER65B	LTR	hsa-miR-125a-5p|hsa-miR-125b-5p	miRNA	mir-10	TRUE	.....(((........)))..(((((((((((((...(((((........&)))))))))))))..)))))....	-24.5	FALSE	TRUE
545	TGACTGCAAAGGAGACCCAAGGAACAGTGCCAAGTTAGATGCCGATTACC	TCCGAGCCTGGGTCTCCCTCT	FALSE	72	27	LBUB3	33	5.28567	12	122753734	122753783	+	DENR	protein_coding	exon			hsa-miR-615-3p	miRNA	mir-615	TRUE	..........(((((((((.((............................&......))))))))))).....	-20.9	FALSE	TRUE
546	ATGAAGACAAAGAGGAGAGGCAGGAGTCTAGGGCATCTGACTGGCACTCA	TCTGGCTCCGTGTCTTCACTCCC	FALSE	130	27	LBUB1	52	23.89848	5	176968642	176968691	-	UIMC1	protein_coding	exon			hsa-miR-149-5p	miRNA	mir-149	TRUE	.((((((((.......(((.(((((((((((.........)))).)))).&.))).)))..)))))))).....	-25.4	FALSE	TRUE
547	AAGGAGAAGTAAACCGTGCTCGTTACATGCCGCAGAATCCTCACATCATT	TGAGGTAGTAGGTTGTATAGTT	FALSE	99	27	LBUB2	144	30.8187	X	16858740	16858789	-	RBBP7	protein_coding	exon			hsa-let-7a-5p|hsa-miR-98-5p|hsa-let-7f-5p|hsa-let-7b-5p|hsa-let-7e-5p|hsa-let-7g-5p|hsa-let-7c-5p|hsa-let-7d-5p	miRNA	let-7	TRUE	...........(((.((((...((((.((((.((................&)).))))))))...)))).)))	-13.1	FALSE	TRUE
548	CCTCGCCTTTCAAGCACGCGGACATCGTCACCACCACTACTCACAAGACT	TGAGGTAGTAGGTTGTGTGGTT	TRUE	85	27	LBUB2	62	13.2691	12	57232780	57232829	+	SHMT2	protein_coding	exon			hsa-let-7b-5p|hsa-let-7c-5p|hsa-let-7e-5p|hsa-miR-4510|hsa-let-7a-5p|hsa-let-7i-5p	miRNA	let-7	TRUE	..((((...........))))..((((.(((.(((((((((((.......&))).))))).))).))))))).	-18.8	FALSE	TRUE
549	CCCCATCATACTCTTTCACCCACAGCACCAATCCTACCTCCATCGCTAAC	TGAGGTAGTAGGTTGTGTGGTT	TRUE	130	27	LBUB3	784	125.5751	MT	14340	14389	+	MT-ND6	protein_coding	exon			hsa-let-7b-5p|hsa-let-7c-5p|hsa-let-7e-5p|hsa-miR-4510|hsa-let-7a-5p|hsa-let-7i-5p	miRNA	let-7	TRUE	...................(((((..(((....(((((((..........&.)))))))..)))..)))))..	-22.1	FALSE	TRUE
550	GCAATAGAGACTGTAGATTGCTTCTGTAGTACTCCTTAAGAACACAAAGC	TGAGGTAGTAGTTTGTACAGTT	TRUE	163	27	LBUB1	385	176.9405	1	58781658	58781707	-	JUN	protein_coding	three_prime_utr			hsa-let-7g-5p|hsa-let-7a-5p|hsa-let-7f-5p	miRNA	let-7	TRUE	........(((((((.(((((....)))))((((((((............&))))).)))......)))))))	-14.4	FALSE	TRUE
551	GGGGCAGCGAACCTTTGCATCCACGGACTCCTCCTTCCCTAGTCCTGCTC	TGCGGGGCTAGGGCTAACAGCA	FALSE	77	27	LBUB3	44	7.04756	20	58676406	58676455	+	STX16,STX16-NPEPL1	protein_coding	three_prime_utr			hsa-miR-744-5p	miRNA	mir-744	TRUE	(((((((.......)))).)))..(((....)))..((((((((((((..&.)))))))))))).........	-30.7	FALSE	TRUE
552	GTGTCTTCCCGGGAGCCCAGCGCAGCCCCCGGCTCTTACCCAGGACCCCG	TGCGGGGCTAGGGCTAACAGCA	FALSE	52	27	LBUB3	316	50.6144	21	43694072	43694121	+	RRP1B	protein_coding	three_prime_utr			hsa-miR-744-5p	miRNA	mir-744	TRUE	.........((((.((........)).))))(((.((((((.((.(((((&..))))))).))).))).))).	-29.2	FALSE	TRUE
553	TTTTAAGATGAAATGTGAATGAGAAACTAGGTGCCAGGGAATTTAGCACT	TGGCACCTAGCAAGCACTCA	TRUE	155	27	LBUB2	32	6.84858	10	96993371	96993420	+	LCOR	protein_coding	three_prime_utr			hsa-miR-1271-5p	miRNA	mir-1271	TRUE	..............(((..((.....((((((((((((............&))))))))))))))..)))...	-24.7	FALSE	TRUE
554	CTTTTAAGATTTTAAGGCCCTTTCTTCCAACAGCTTTTATAGTTAGCAGC	AAAAGCTGGGTTGAGAGGGCGA	FALSE	129	26	LBUB3	420	67.272	20	44499437	44499486	-	SERINC3	protein_coding	three_prime_utr			hsa-miR-320a-3p|hsa-miR-320b	miRNA	mir-320	TRUE	................((((((((..((..((((((((............&))))))))))..))))))))..	-27.6	FALSE	TRUE
555	AAATGTACCTTAAATTTGCATCTTCCCTCTCATACCCAAGCTGTAAACAA	AAAAGCTGGGTTGAGAGGGCGA	FALSE	74	26	LBUB3	315	50.4543	X	115650256	115650305	+	PLS3	protein_coding	three_prime_utr			hsa-miR-320a-3p|hsa-miR-320b	miRNA	mir-320	TRUE	..(((((.........)))))...((((((((.(((((.(((........&...))))))))))))))))...	-27.2	FALSE	TRUE
556	CGCTCGCTCAACCTCTTTTGTTCAGTATGTGTAACTTGAAGCTAATTTGT	AAGCTGGGTTGAGAGGGCGA	TRUE	167	26	LBUB1	745	342.3915	17	1344654	1344703	-	YWHAE	protein_coding	three_prime_utr			hsa-miR-320a-3p|hsa-miR-320b	miRNA	mir-320	TRUE	(((((.((((((((.....(((((.....)).)))....((((.......&...)))))))))))).))))).	-24.1	FALSE	TRUE
557	GAGAAAGGAGAAGGGAGTGATAGTAAGGAGAGTCCAAAAACCAAATCAGA	ACTGATTTCTTTTGGTGTTCAG	FALSE	88	26	LBUB3	6	0.961032	5	154792685	154792734	+	LARP1	protein_coding	exon	GA-rich	Low_complexity	hsa-miR-29a-5p	miRNA	mir-29	TRUE	.............................(((.((((((...(((((((.&.))))))).))))))..)))..	-13.2	FALSE	TRUE
558	AATTTGAGAGACCACAGTATGCTGAAATTCTTGCAGATCATCCCGATGCA	AGGCAAGATGCTGGCATAGCT	TRUE	95	26	LBUB3	62	9.93066	15	78894135	78894184	+	MORF4L1	protein_coding	exon			hsa-miR-31-5p	miRNA	mir-31	TRUE	.................(((((((....((((((................&..))))))...)))))))...	-14.7	FALSE	TRUE
559	GCTGGGACGGGCCGTGGGTCAGAGTGGGCACGCTGAGCCTACGCCCTCAT	CAGTGAAGGCACTTGTAG	TRUE	184	26	LBUB1	90	41.3628	16	681076	681125	+	STUB1	protein_coding	intron			hsa-miR-17-3p	miRNA	mir-17	TRUE	.....((.((((.((((((...((((....))))..))))))))))))..&.((((((((....))).)))))	-27.9	FALSE	TRUE
561	CTCCGTCTGTACACCTGGGTAGAGTGGGTGAAAGAAATGGTTGCCAACTG	CCACTGCCCCAGGTGCTGCTGG	FALSE	71	26	LBUB3	102	16.33752	5	146132952	146133001	-	LARS	protein_coding	exon			hsa-miR-324-3p	miRNA	mir-324	TRUE	........(((((((((((...((((((.........(((...)))....&))))))..)))))))).)))...	-28.7	FALSE	TRUE
563	CTCACACATAGCTAAGCTGCAAGAGTTATGGAAAACTCCCCAAAATCAAA	GCAGTGAAGGCACTTGT	TRUE	114	26	LBUB1	2	0.919172	12	110485106	110485155	+	FAM216A	protein_coding	exon			hsa-miR-17-3p	miRNA	mir-17	TRUE	.....(((..(((..((((((.(((((......)))))............&..))))))...)))...)))..	-16.5	FALSE	TRUE
564	GTGGATCTTGGGATCAATTTTTATAAAAATCGAGACAGTTCTGTGGTTAA	TACCCTGTAGATCCGAATTTG	FALSE	84	26	LBUB3	153	24.50631	11	1010846	1010895	+	AP2A2	protein_coding	three_prime_utr			hsa-miR-10a-5p	miRNA	mir-10	TRUE	.(((((((.(((...............((((((((....))).)))))..&..)))...)))))))........	-15.9	FALSE	TRUE
565	CAGATGTTTACAATAAAAAACACCACATGAGTAAATGAATTCACTAATGT	TACCCTGTAGATCCGAATTTGTG	TRUE	188	26	LBUB2	444	95.0238	8	24952484	24952533	-	NEFL	protein_coding	three_prime_utr			hsa-miR-10a-5p|hsa-miR-100-5p|hsa-miR-10b-5p	miRNA	mir-10	TRUE	((((((((((((...............(((((......))))).......&.....)))))))....)))))..	-8.1	FALSE	TRUE
566	GTATCTTATAAAATAAGCTACTATTCTTATCTGTGCAATATGCATTTTAT	TAGCAGCACGTAAATATTGGCG	TRUE	179	26	LBUB1	9	4.13628	8	31029045	31029094	-	PURG	protein_coding	intron			hsa-miR-16-5p	miRNA	mir-15	TRUE	................((((.((((..(((..((((....(((.......&..)))))))))))))).)))).	-11.4	FALSE	TRUE
567	CCAGATGAAAACGAGTGATTGCTGTTGCCCTGTTTCCTGCTGCTTTGTTG	TAGCAGCGGGAACAGTTCTGCAG	FALSE	107	26	LBUB3	36	7662-05-01	22	20949828	20949877	+	CRKL	protein_coding	exon,three_prime_utr			hsa-miR-503-5p	miRNA	mir-503	TRUE	.....................((((....(((((.(((((((((......&.))))))))))))))....))))	-26.2	FALSE	TRUE
568	AAGGTGATGCCCAATGCTATTGTGCAATCCGTTGGAGTCAGCAGTGGCAA	TATTGCACATTACTAAGTTGCA	FALSE	77	26	LBUB3	63	10.09085	X	130136674	130136723	-	AIFM1	protein_coding	three_prime_utr			hsa-miR-32-5p	miRNA	mir-32	TRUE	..(((((((..((((((((((((....(((...)))....))))))))..&.))))..)))))))........	-22.8	FALSE	TRUE
569	ATGAGTACCAGAGAATGACAGGCCGGGACATTGAGAAGAGCATCTGCCGG	TATTGCACTTGTCCCGGCCTGT	FALSE	102	26	LBUB1	16	7.35336	10	80159140	80159189	-	ANXA11	protein_coding	exon			hsa-miR-92a-3p|hsa-miR-92b-3p	miRNA	mir-25	TRUE	.................(((((((((((((......((.(((........&...))).)))))))))))))))	-29.5	FALSE	TRUE
570	CCTAGAACCTCCAGACCACAGAAGGGGAGTCCTGGGGACAGGACTGGTGT	TCACCAGCCCTGTGTTCCCTAG	FALSE	71	26	LBUB3	3	0.480516	21	44329958	44330007	+	AP001062.3,CFAP410	sense_overlapping,protein_coding	three_prime_utr			hsa-miR-1226-3p	miRNA	mir-1226	TRUE	........((((...((......))))))..(((((((((((.((((((.&.)))))).))))...)))))))	-31.2	FALSE	TRUE
571	GTAGTTTCAAAATTCAGGGGAGGGAGCCTGAAATTTTTGCCATGATTGGT	TCAGGCTCAGTCCCCTCCCGA	FALSE	113	26	LBUB3	205	32.83525	4	84649260	84649309	+	CDS1	protein_coding	three_prime_utr			hsa-miR-484	miRNA	mir-484	TRUE	...............((((((..((((((((.......((((....))))&))))))))..))))))......	-31.1	FALSE	TRUE
572	TTGTTGGACCTGGGGAGGGGGGAGTTAAAAAAAGAACCAGAAAGAAATTG	TCCCTGTCCTCCAGGAGCTCA	FALSE	72	26	LBUB3	987	158.0894	X	53533222	53533271	-	HUWE1	protein_coding	three_prime_utr			hsa-miR-339-5p	miRNA	mir-339	TRUE	..((.((.((((((((.(((((............................&))))).))).)))))..)).)).	-24.7	FALSE	TRUE
573	CTCAACATGTCCGAGACTGCTCCTGCCGCTCCCGCTGCCGCGCCTCCTGC	TGAGGGGCAGAGAGCGAGACTTT	TRUE	95	26	LBUB2	2596	555.59	6	26056385	26056434	-	HIST1H1C	protein_coding	exon			hsa-miR-423-5p	miRNA	mir-423	TRUE	............(((.(((((((((((.(((.(((....)))........&.))).))))).)))).)).))).	-27.1	FALSE	TRUE
574	TTTGTCTGTTTTCCATGCTCGCCCAAGCTACGTGCCTGCCCGCTCCTGTA	TGAGGGGCAGAGAGCGAGACTTT	TRUE	136	26	LBUB1	10	4.59586	8	117946560	117946609	-	EXT1	protein_coding	intron			hsa-miR-423-5p	miRNA	mir-423	TRUE	...((((........(((((......((.....))((((((.(((.....&.))))))))).)))))))))...	-23.5	FALSE	TRUE
575	GTAACTGCTTCTAGAGATGGGATTGTGAAGGTGTGGAAATAAAACCTACT	TGAGGTAGGAGGTTGTATAGTT	TRUE	205	26	LBUB2	78	16.69338	3	130679307	130679356	-	PIK3R4	protein_coding	three_prime_utr,exon			hsa-let-7e-5p|hsa-let-7a-5p|hsa-let-7b-5p|hsa-let-7c-5p|hsa-let-7f-5p|hsa-miR-98-5p|hsa-let-7g-5p|hsa-let-7d-5p	miRNA	let-7	TRUE	....(((((((.................((((...........))))...&.)))))))..............	-12.4	FALSE	TRUE
576	ATCTTATGGAAGTAACACATGACCTTAGACTACGACTCAAGAACTATATG	TGAGGTAGGAGGTTGTATAGTT	FALSE	91	26	LBUB3	66	10.57134	5	146128996	146129045	-	LARS	protein_coding	exon			hsa-let-7e-5p|hsa-let-7a-5p|hsa-let-7b-5p|hsa-let-7c-5p|hsa-let-7f-5p|hsa-miR-98-5p|hsa-let-7g-5p|hsa-let-7d-5p	miRNA	let-7	TRUE	..................((((((((...((((..((((...........&))))))))))))))))......	-13.5	FALSE	TRUE
577	GGGCGGGGGCCCCCATGGCCAGGCCCCACCCCGCTCCTATTGACCCTCCT	TGAGGTAGTAGGTTGTATGGTT	FALSE	45	26	LBUB3	2828	452.968	19	35010223	35010272	+	GRAMD1A	protein_coding	intron			hsa-let-7c-5p|hsa-miR-4510	miRNA	let-7	TRUE	(((..((((((((...))...))))))..)))((.(((((((..((((..&.)))))))))))..))......	-32.5	FALSE	TRUE
578	GAGGCCCTGTTGGTCTGTTGACCGCTGGGCTCGCTGGTGACCGCCACAGC	TGCGGGGCTAGGGCTAACAGCA	FALSE	72	26	LBUB3	118	18.9003	19	33207555	33207604	+	AC008738.7	3prime_overlapping_ncRNA	exon			hsa-miR-744-5p	miRNA	mir-744	TRUE	..((((((((.((((....))))(((((((((......))..))).))))&.))))))))...(((...))).	-30.7	FALSE	TRUE
580	GAAATCCAGATTCAGTGCTTCCGCGGGGATTTCTGACGGCAGCTCAGACT	TTATCAGAATCTCCAGGGGTAC	FALSE	129	26	LBUB2	2360	505.084	16	2095792	2095841	-	PKD1,AC009065.5	protein_coding,sense_intronic	intron	L2	LINE	hsa-miR-361-5p	miRNA	mir-361	TRUE	..............(((((.((..(((((((.((((..............&...))))))))))).)))))))	-20.4	FALSE	TRUE
581	AGACGGCCTGGGCAGAAACCTCTCGGCCTCCAGAGACAGAGCCGGGACCT	TTGCACTTGTCCCGGCCTG	TRUE	97	26	LBUB1	24	11.03007	6	31627074	31627123	+	PRRC2A	protein_coding	exon			hsa-miR-92a-3p	miRNA	mir-25	TRUE	.((.((((.(((.((....))))))))))).....((((.((((((((..&..........))))))))))))	-33.3	FALSE	TRUE
582	GAGAGTGTGCTCAGAACTTAGACGGGATTTGGTAGGCCAAGTATGCTAAG	AACTGGCCCTCAAAGTCCCGCT	TRUE	97	25	LBUB3	525	84.0905	X	115650422	115650471	+	PLS3	protein_coding	three_prime_utr			hsa-miR-193b-3p	miRNA	mir-193	TRUE	(((......))).......((.((((((((....(((((.((........&.)))))))....))))))))))	-24.8	FALSE	TRUE
583	GAGGAGAGCGCTTCCAGTCCCACGTCTTTACAGGAATCTTCCAGGTCTTA	AAGGAGCTTACAATCTAGCTGGG	TRUE	97	25	LBUB1	1533	704.544	9	105635150	105635199	-	FKTN	protein_coding	exon			hsa-miR-708-5p	miRNA	mir-708	TRUE	..((((.....))))...((((.((.......(((....)))((.((((.&.)))).)).........))))))	-13	FALSE	TRUE
584	TAGAACAGAGAGCCAAAATTCGACTTCTTCACTTCACTGCAGCTGCATAT	ACTGCAGTGAAGGCACTTGTAG	FALSE	59	25	LBUB3	20	3.20344	1	197092003	197092052	-	ASPM	protein_coding	exon			hsa-miR-17-3p	miRNA	mir-17	TRUE	.((((....(((......)))...))))...(((((((((((........&.)))))))))))..........	-20.8	FALSE	TRUE
585	TTGGGAGTGAGCACTTCATTGGGCTGGCAGGATCTGGAGCTGCAAGTGGA	ACTGCCCTAAGTGCTCCTTCTGG	FALSE	165	25	LBUB1	24	11.03008	21	34095377	34095426	+	MRPS6,SLC5A3,AP000317.2	protein_coding,processed_transcript	exon			hsa-miR-18a-3p	miRNA	mir-17	TRUE	..(((((.((((((((....((((..((((.........)))).......&...)))).)))))))))))))..	-29.4	FALSE	TRUE
586	GCAGATGGTTCTCACTCATTCTCCTCTGTCCAGAGTACCTGAACTATGAG	AGAGAGGGGAAGGATGTGATGT	FALSE	87	25	LBUB3	105	16.81806	12	57512718	57512767	+	MARS	protein_coding	three_prime_utr			hsa-miR-6758-5p	miRNA	0	TRUE	...........((((((.(((((((((((.(((.....))).))......&...))))))))).)).))))...	-22.1	FALSE	TRUE
587	ATTCAGTCCCAGATGTAGCCCCTGAAGCAAGCATAAAGAAAAATGAATTA	AGCTACATCTGGCTACTGGGT	FALSE	219	25	LBUB1	150	68.938	11	9447936	9447985	+	IPO7	protein_coding	three_prime_utr			hsa-miR-222-3p	miRNA	mir-221	TRUE	(((((((.(((((((((((...............................&.)))))))))))..)))))))	-25.3	FALSE	TRUE
588	TTATTGTCGTTGTTTGCAAAATGTATTTTTGGAATGTTAACCTCTTTTCA	AGCTCGGTCTGAGGCCCCTC	FALSE	82	25	LBUB1	66	30.33271	2	151835778	151835827	-	AC068547.1,CACNB4	protein_coding	three_prime_utr			hsa-miR-423-3p	miRNA	mir-423	TRUE	.............((.(((((.....))))).)).....(((........&.....)))(((((....))))).	-11.2	FALSE	TRUE
589	TTACACTCGAAATTCTGACCTAGCTGGAGAGGGCTCTGGGCCGAGAGCTT	AGCTCGGTCTGAGGCCCCTCAGT	FALSE	62	25	LBUB3	75	12.0129	17	79787824	79787873	+	CBX2	protein_coding	three_prime_utr			hsa-miR-423-3p	miRNA	mir-423	TRUE	......................((((.((.(((((.(((((((((.....&..))))))))).)))))))))))	-30.1	FALSE	TRUE
590	CTCCACCTTTGACGCTGGGGCTGGCATTGCCCTCAACGACCACTTTGTCA	ATCAACAGACATTAATTGGGCG	TRUE	107	25	LBUB2	356	76.1904	12	6537934	6537983	+	GAPDH,AC006064.4	protein_coding,antisense	exon			hsa-miR-421	miRNA	mir-95	TRUE	............((.((((((.......)))).)).)).(((...((((.&.......)))).....)))....	-16.8	FALSE	TRUE
591	GTTTTCTCGATCTGCTGCTCGTCTCAGGCTCGTAGTTCGCCTTCAACATG	CAGCAGCAATTCATGTTTTGA	TRUE	100	25	LBUB2	5592	1196.787	6	27146796	27146845	-	HIST1H2BK	protein_coding	exon			hsa-miR-424-5p	miRNA	mir-322	TRUE	........((..(((((((.((...((((.........))))...))...&.)))))))..))..........	-17.7	FALSE	TRUE
592	CAAGGCCTCCACAGTCACCAAGCGCTTCTCCACCTATAGCCAGAGCCCAC	CGGCTCTGGGTCTGTGGGGA	FALSE	73	25	LBUB3	4	0.640688	16	67541698	67541747	+	NA	NA	NA			hsa-miR-760	miRNA	mir-760	TRUE	......((((((((..(((....(((...........)))(((((((...&.)))))))))))))))))).	-28.7	FALSE	TRUE
593	AGGACCGCCCTCCCTGGTTCTGGGGGCCCCTCAAGGCCAAGCTCACCCCT	CTCGGTCTGAGGCCCCTCAGT	FALSE	59	25	LBUB3	105	16.81805	7	260346	260395	+	FAM20C	protein_coding	three_prime_utr			hsa-miR-423-3p	miRNA	mir-423	TRUE	(((((((.......)))))))(((((((..(((.((((.((((.......&)))).))))))))))))))....	-33.6	FALSE	TRUE
594	ATACCCTGTTTCCGAATTCTGCCGTGTGTATCCCCAACCCTTGACCCAAT	GAGGGTTGGGTGGAGGCTCTCC	FALSE	73	25	LBUB3	378	60.5448	11	64316760	64316809	-	TRMT112	protein_coding	three_prime_utr			hsa-miR-296-3p	miRNA	mir-296	TRUE	.......(((((((..................((((((((((........&))))))))))))))))).....	-23.8	FALSE	TRUE
595	TGTAATTCATAATAACTGTAGAAATGGCCCTAAAGCATGCTGCATAATTA	GCAGCATTGTACAGGGCTATGA	FALSE	79	25	LBUB3	175	28.0301	12	105168367	105168416	+	WASHC4	protein_coding	three_prime_utr			hsa-miR-103a-3p|hsa-miR-107	miRNA	mir-103	TRUE	.......................((((((((...(((((((((.......&.)))))).)))..))))))))..	-25.3	FALSE	TRUE
597	GGCCCCTTTGGAAGCGCTGGTATGGGGCGTTGGACAGACTGTACTGACAT	GCCCCTGGGCCTATCCTAGAA	FALSE	57	25	LBUB3	12	1.922064	6	11575474	11575523	+	TMEM170B	protein_coding	exon			hsa-miR-331-3p	miRNA	mir-331	TRUE	(((((........((....))..(((((((((((((...))).)))))..&))))).)))))..........	-24.4	FALSE	TRUE
598	CCCTCCAGAGGAGCCAGGGGCCCCACCCCGCCGGGCTGGGCCTATAAAGA	GCCCCTGGGCCTATCCTAGAA	FALSE	105	25	LBUB2	22	7084-04-01	6	31631484	31631533	+	PRRC2A	protein_coding	exon			hsa-miR-331-3p	miRNA	mir-331	TRUE	........(((..(((((((((((((((....))).))))..........&)))))))).))).........	-32.3	FALSE	TRUE
599	AGTAAACCTTTTCACCTACAAAATTTCACCTGCAAACCTTAAACCTGCAA	GGTTGGGTGGAGGCTCTCC	FALSE	67	25	LBUB3	9552	1529.964	8	98041756	98041805	-	RPL30,AP003352.1	protein_coding,antisense	exon			hsa-miR-296-3p	miRNA	mir-296	TRUE	.......................((((((((...((((((..........&.)))))))))))))).......	-14.6	FALSE	TRUE
600	CGTGGCCTGGCTCCTGTTGTCTGTCACCCGCGGTCTCAAAAGACCCCATT	TACCCTGTAGATCCGAATTTGTG	TRUE	98	25	LBUB2	205	43.87365	7	152025488	152025537	-	NA	NA	NA			hsa-miR-10a-5p|hsa-miR-100-5p|hsa-miR-10b-5p	miRNA	mir-10	TRUE	.(((((..(((.......))).))))).((.(((((((............&.....)).)))))))........	-15.9	FALSE	TRUE
601	GAGAGGCCGTGGTTCCCGTGGATCTCGGGGCAATCGTGGGGGCAATGTAG	TATTGCACTCGTCCCGGCCTCC	FALSE	73	25	LBUB3	3144	503.5808	1	23310648	23310697	-	HNRNPR	protein_coding	exon			hsa-miR-92b-3p	miRNA	mir-25	TRUE	..(((((((.((.(((((.......)))))........(((((((((...&)))))).)))..))))))))).	-30.3	FALSE	TRUE
602	TTTTTTAAAGCTGTGAGGAAATGAAAGTGAGGCTTTGGTTGGGGCGAGGC	TATTGCACTCGTCCCGGCCTCC	FALSE	54	25	LBUB3	720	115.324	12	46184800	46184849	-	SLC38A1	protein_coding	three_prime_utr			hsa-miR-92b-3p	miRNA	mir-25	TRUE	......((((((..................))))))((((((((((((((&....)).))))))))))))...	-28.7	FALSE	TRUE
603	CCTACAGTTTTTAAGTATCCAGACTTTGCTGCAGGCTGGGCCTTAAGTAT	TATTGCACTTGTCCCGGCCTGT	TRUE	129	25	LBUB1	2	0.919172	13	31261018	31261067	+	B3GLCT	protein_coding	exon			hsa-miR-92a-3p|hsa-miR-92b-3p	miRNA	mir-25	TRUE	....((((....((((......)))).))))(((((((((...(((((..&......))))).))))))))).	-24.4	FALSE	TRUE
605	TATTTCCAGTTTAATAGACAATCTTGTACTTGAAGCCCACTCTGGGGGAT	TCCCCCAGGTGTGATTCTGATTT	FALSE	71	25	LBUB3	104	16.65788	X	108723274	108723323	-	AL035425.3,AL035425.2	sense_overlapping,protein_coding	exon			hsa-miR-361-3p	miRNA	mir-361	TRUE	..((((.(((.....(((...)))...))).))))..((((((((((((.&))))))))).)))..........	-23.4	FALSE	TRUE
606	CCCGGCCGAGGCCCGGGGGACCAGAGCGAGAAGCGGGGACCATGTTCCGA	TCCCCTAGGGCATTGGTG	FALSE	100	25	LBUB1	96	44.1201	14	51989599	51989648	+	RTRAF	protein_coding	five_prime_utr,exon			hsa-miR-324-5p	miRNA	mir-324	TRUE	....(((((.((((((((((.....(((.......(((((...)))))..&))).)))))).)))).))))).	-31.8	FALSE	TRUE
607	TATTCCTAGTGTGATCAGCATTGGGAGTTGGGTTTCAGTGGGGCATGTCT	TCCCTGAGACCCTAACTTGTGA	FALSE	60	25	LBUB3	412	65.9908	5	10434383	10434432	+	MARCH6	protein_coding	three_prime_utr			hsa-miR-125b-5p	miRNA	mir-10	TRUE	.(((((((((((.....))))))))))).(((((((((.(((........&))))))))))))..........	-31.6	FALSE	TRUE
608	TACTTTGTTGGCTCTTGGTTGGGTGGATGGATTCTCAGTCCTGGTGTTTT	TGAGACCAGGACTGGATGCACC	TRUE	60	25	LBUB3	38	6.08654	11	33077886	33077935	+	TCP11L1,LINC00294	protein_coding,lincRNA	three_prime_utr			hsa-miR-4786-5p	miRNA	0	TRUE	...((((((.((((......)))).)))))).((.((((((((((.((..&.)).))))))))))))......	-29.9	FALSE	TRUE
609	CTGAGTATTTTTTTTGCCTTAGCCAGTGTACCTCCTACCTCAGTCTATGT	TGAGGTAGGAGGTTGTATAGTT	FALSE	124	25	LBUB3	368	58.94328	1	27967944	27967993	+	XKR8	protein_coding	three_prime_utr			hsa-let-7e-5p|hsa-let-7a-5p|hsa-let-7b-5p|hsa-let-7c-5p|hsa-let-7f-5p|hsa-miR-98-5p|hsa-let-7g-5p|hsa-let-7d-5p	miRNA	let-7	TRUE	(((((((.......)).))))).......(((((((((((((........&))))))))))))).........	-26.8	FALSE	TRUE
610	AAATCCCAAGATGAGAACCCTAAACCCTACCTCTTTTCTATTGTTTACAC	TGAGGTAGGAGGTTGTATAGTT	TRUE	149	25	LBUB1	516	237.1464	X	73826610	73826659	-	TSIX,XIST	lincRNA	exon			hsa-let-7e-5p|hsa-let-7a-5p|hsa-let-7b-5p|hsa-let-7c-5p|hsa-let-7f-5p|hsa-miR-98-5p|hsa-let-7g-5p|hsa-let-7d-5p	miRNA	let-7	TRUE	..................(((....((((((((.................&.)))))))))))..........	-16.1	FALSE	TRUE
611	TATTGATCTTCAACTTTGCCATTCATGCTTCTATGCATATTAGGCTACGT	TGAGGTAGTAGGTTGTATAGTT	TRUE	129	25	LBUB1	255	117.1945	1	35184070	35184119	-	SFPQ	protein_coding	intron			hsa-let-7a-5p|hsa-miR-98-5p|hsa-let-7f-5p|hsa-let-7b-5p|hsa-let-7e-5p|hsa-let-7g-5p|hsa-let-7c-5p|hsa-let-7d-5p	miRNA	let-7	TRUE	....(((((...((((((((....((((......))))....))).....&.)))))...)))))........	-14.4	FALSE	TRUE
612	TTCTGTTTAAAAAGCCAACATTCCTCTGCTTCATAGGTGTTCTGCATTTG	TGAGGTAGTAGGTTGTATAGTT	TRUE	79	25	LBUB3	372	59.584	9	83969252	83969301	-	HNRNPK	protein_coding	three_prime_utr			hsa-let-7a-5p|hsa-miR-98-5p|hsa-let-7f-5p|hsa-let-7b-5p|hsa-let-7e-5p|hsa-let-7g-5p|hsa-let-7c-5p|hsa-let-7d-5p	miRNA	let-7	TRUE	.................(((..((((((((((((((((((...)))))))&)))))))).))).)))......	-17.4	FALSE	TRUE
613	ACTACAAGCAGGAAATACCCGTGCAACCAACTACCTCATATTCCATTCAG	TGAGGTAGTAGGTTGTGTGGTT	FALSE	126	25	LBUB3	175	28.0301	14	95103736	95103785	-	DICER1	protein_coding	exon			hsa-let-7b-5p|hsa-let-7c-5p|hsa-let-7e-5p|hsa-miR-4510|hsa-let-7a-5p|hsa-let-7i-5p	miRNA	let-7	TRUE	..................((((((((((.(((((((((............&))))))))).))))))))))..	-27.6	FALSE	TRUE
614	AAACCAGCCCCTGAAAAGAAGCCTGCAGAGAAGAAACCTACTACAGAGGA	TGCAGGCAGAAGTGGGGCTGACA	FALSE	43	25	LBUB3	4950	792.8514	15	66499426	66499475	-	RPL4	protein_coding	exon			hsa-miR-6511b-5p	miRNA	mir-6511	TRUE	....(((((((.........((((((((........(((.......))).&))))))))......)))))))...	-31.4	FALSE	TRUE
615	ACATTTACGTCCCTGCCCTCTTTGACCTGGCAATATAGTGTTGTATAATG	TGCGGGGCTAGGGCTAAC	TRUE	96	25	LBUB1	30	13.78758	2	20250336	20250385	-	PUM2	protein_coding	three_prime_utr			hsa-miR-744-5p	miRNA	mir-744	TRUE	........((((..(((((..........((((((...))))))......&...)))))..))))........	-19.1	FALSE	TRUE
616	GAAGATGAACAAGAGTGAGGATGATGAGTCTGGGGCTGGAGAGCTCACCA	TTAGGGCCCTGGCTCCATCTC	FALSE	67	25	LBUB3	234	37.48026	7	100097858	100097907	-	MCM7	protein_coding	exon			hsa-miR-1296-5p	miRNA	mir-1296	TRUE	..................(((.((((((((.((((((((........)).&....)))))))))).)))))))	-22.9	FALSE	TRUE
617	TAATTTTTTATACTTTGGTGTTTCACTTCATGCTCTGAATACTGAATAAC	ACATTCATTGCTGTCGGTGGGT	FALSE	88	24	LBUB3	836	133.9041	7	149003626	149003675	-	PDIA4	protein_coding	three_prime_utr	(A)n	Simple_repeat	hsa-miR-181b-5p	miRNA	mir-181	TRUE	.........((((....))))((((((.((.((..(((((..........&...)))))..))))..)))))).	-12.7	FALSE	TRUE
618	CAAGAACCCCAACAAGCGGCTGGAGCACCAGGGCATCAAGATCGAGTTCA	ACTGCCCTAAGTGCTCCTTCTG	FALSE	69	24	LBUB3	16	2.562752	11	134225284	134225333	+	VPS26B	protein_coding	five_prime_utr			hsa-miR-18a-3p	miRNA	mir-17	TRUE	................(((..(((((((.((((((...............&..))))))..)))))))..))).	-27.5	FALSE	TRUE
619	CTATGACACAGGGGGCCTGGAAAGAAAGGGAAAGTGGATTTAAAATATAT	ACTGGCCCTCAAAGTCCCGCT	FALSE	64	24	LBUB3	80	12.81376	2	221425409	221425458	-	EPHA4	protein_coding	three_prime_utr			hsa-miR-193b-3p	miRNA	mir-193	TRUE	....(((...(((((((.................................&....)))))))...))).....	-17.4	FALSE	TRUE
620	ATATTTGAATTTGGGGCAGCATATTAAGATGTAATGGCCTGTTATGTCTT	AGGCCATATTGTGCTGCCTCA	FALSE	79	24	LBUB3	280	44.84815	5	180576482	180576531	+	CNOT6	protein_coding	three_prime_utr			hsa-miR-15a-3p	miRNA	mir-15	TRUE	...........((((((((((((..........((((((((.........&))))))))..))))))))))))	-31.6	FALSE	TRUE
621	TTTTTGAAGCTGCAAACACTACAATGCTTTGAGGGGGTCTGTGCCTGAAG	AGGCTCAGTCCCCTCCCGA	FALSE	66	24	LBUB3	9	1.441548	1	172610706	172610755	+	SUCO	protein_coding	three_prime_utr			hsa-miR-484	miRNA	mir-484	TRUE	.....(((((...............)))))(((((((.(((.((((((..&)))))).)))))))))).....	-32.4	FALSE	TRUE
622	CGCTGGCTGTGTGCCCACCCTGAGCTGTACCGCCTGCCCGTGACGCTGAG	CAGGGCTCAGGGATTGGATGGAGG	TRUE	95	24	LBUB2	30	6.42054	10	70538310	70538359	+	PALD1	protein_coding	exon			hsa-miR-5088-5p	miRNA	0	TRUE	....(((.....)))..(((((((((((..(((......)))..))....&...)))))))))............	-23.5	FALSE	TRUE
623	AGCAGCCCATTAGCAACTGAGAGCCCAGGGATGTCCTACAGGATAGTTTC	CGCATCCCCTAGGGCATTGGTG	TRUE	122	24	LBUB2	184	39.3792	22	30334284	30334333	-	SF3A1	protein_coding	three_prime_utr			hsa-miR-324-5p	miRNA	mir-324	TRUE	....((......)).(((((..((((.(((((((((....))........&.)))))))...)))).))))).	-23.1	FALSE	TRUE
624	TCGCGGGAAGACTTCGAGTGGGTCTACACCGACCAGCCGCACGCCGACCG	CTCGGCGTGGCGTCGGTCGTG	TRUE	140	24	LBUB1	36	16.54508	1	224183352	224183401	+	DEGS1	protein_coding	intron			hsa-miR-1307-3p	miRNA	mir-1307	TRUE	(((.((.....)).)))(((......)))(((((.((..((((((((...&..))))))))..)).)))))..	-32.1	FALSE	TRUE
625	CCATTTTGATTGTAAACCATAAAATAGTTCAGCAAGTAGCCCACAGTTCT	GCACTGTGGGTACTTGCTGC	TRUE	105	24	LBUB1	44	20.22176	5	150710005	150710054	-	DCTN4	protein_coding	three_prime_utr			hsa-miR-106b-3p	miRNA	mir-17	TRUE	.............................(((((((((.((((((((...&....))))))))))))))))).	-28.4	FALSE	TRUE
626	AGCCTCAGGCTGCCCTAGGGATCTCTCAGTAGGAAGAGGAAGTTGCGTGT	GCATCCCCTAGGGCATTGGTG	FALSE	80	24	LBUB3	12	1.922064	2	120991581	120991630	+	NA	NA	NA			hsa-miR-324-5p	miRNA	mir-324	TRUE	((((...))))(((((((((..((((........)))).....((((...&))))..))))))))).......	-29.6	FALSE	TRUE
627	ACGAGGGTGCTGTGGAAATCTCAGACTGTGCTTCTTGTGCAAGTAATCAG	GCTCGGTCTGAGGCCCCTCAGT	FALSE	80	24	LBUB3	12	1.922064	8	47293942	47293991	+	SPIDR	protein_coding	exon			hsa-miR-423-3p	miRNA	mir-423	TRUE	..(((((.((.........(((((((((.(((..................&))).))))))))))))))))...	-28.6	FALSE	TRUE
628	GCCTGGAGGATGGCGGACGCCGGCATTCGCCGCGTGGTTCCCAGCGACCT	GGTAGTAGGTTGTATGGTT	FALSE	49	24	LBUB3	50	1986-08-01	10	102152402	102152451	+	NOLC1	protein_coding	five_prime_utr,exon			hsa-let-7a-5p|hsa-let-7c-5p	miRNA	let-7	TRUE	(((........)))((((((((((....)))).)).))))((((((((((&.........))))))).)))..	-27.3	FALSE	TRUE
629	TGCATATATAACTTGTGTTTGGAGAATCACATGAACTTTAATCAGGGTAA	TACCCTGTAGATCCGAATTTG	TRUE	171	24	LBUB1	8	3.67668	10	23440936	23440985	+	OTUD1	protein_coding	three_prime_utr			hsa-miR-10a-5p	miRNA	mir-10	TRUE	.(((((.......)))))(((((...................(((((((.&)))))))....))))).......	-16.1	FALSE	TRUE
630	TTTTCCTTTCAGGGTTTTGTCCTCCCAAACCAGAGTCATATGCTGCTAGT	TAGCAGCACATAATGGTTTGTG	FALSE	64	24	LBUB3	110	17.61892	11	110171340	110171389	+	RDX,ZC3H12C	protein_coding	three_prime_utr			hsa-miR-15a-5p	miRNA	mir-15	TRUE	...........(((......)))..(((((((..((....((((((((..&)))))))).))..)))))))..	-22	FALSE	TRUE
631	ACGCTTCCGCAAAGCTCAGTGTCCCATTGTGGAGCGCCTCACTAACTCCA	TAGGTAGTTTCCTGTTGTTGGG	TRUE	83	24	LBUB3	336	53.8176	19	58393044	58393093	+	RPS5	protein_coding	exon			hsa-miR-196b-5p|hsa-miR-196a-5p	miRNA	mir-196	TRUE	.((((.((((((.((.....))....)))))))))).....(((((....&((((......))))..))))).	-19.1	FALSE	TRUE
632	AAGTTACCAAACACAGTGAGCCGGGACTCTAAAAAAAAATTGTAATTCAT	TATTGCACTTGTCCCGGCCTGT	FALSE	73	24	LBUB3	552	88.4148	10	119575634	119575683	-	TIAL1	protein_coding	three_prime_utr			hsa-miR-92a-3p|hsa-miR-92b-3p	miRNA	mir-25	TRUE	............((((...((((((((.............((((((....&.))))))...))))))))))))	-20.7	FALSE	TRUE
633	AACAAAGCTGGGTATGTGCTTGAAGGAATTTTGCTGGGACAAGGATCTGT	TATTGCACTTGTCCCGGCCTGT	TRUE	106	24	LBUB1	8	3.67668	22	23738910	23738959	-	ZNF70	protein_coding	three_prime_utr	Charlie4z	DNA	hsa-miR-92a-3p|hsa-miR-92b-3p	miRNA	mir-25	TRUE	....((((.........))))...........(((((((((((.......&.......)))))))))))....	-24.2	FALSE	TRUE
634	ACAGGGAGAGACATGGGCGAATGAGTGAGAAATTTTTACAAAATTACGAT	TCACCAGCCCTGTGTTCCCTAG	FALSE	72	24	LBUB3	216	34.59712	16	4257951	4258000	-	TFAP4	protein_coding	three_prime_utr			hsa-miR-1226-3p	miRNA	mir-1226	TRUE	..((((((..(((.((((...(((((((((...))))))...........&)))...))))))).))))))..	-23	FALSE	TRUE
635	AGAACGTGCAGCTGCCCCGCGAGGGCCAGGAGGACCAGGGCCTGACCAAG	TCAGGCTCAGTCCCCTCCCGAT	FALSE	52	24	LBUB3	46	7.36792	19	808612	808661	+	PTBP1	protein_coding	exon			hsa-miR-484	miRNA	mir-484	TRUE	....((((.........)))).(((..(((.((((..((((((((.....&)))))))).))))))))))...	-29.7	FALSE	TRUE
636	ATATACATATATAGCTCTATATTTGGGGAGGGGCACTGTCTCTTTTTTCT	TCAGGCTCAGTCCCCTCCCGAT	TRUE	64	24	LBUB3	735	117.7265	22	38861842	38861891	-	CBX6	protein_coding	three_prime_utr	(AT)n	Simple_repeat	hsa-miR-484	miRNA	mir-484	TRUE	.....((.(((((....))))).))((((((((.((((..(((.......&..)))..))))))))))))...	-27.7	FALSE	TRUE
637	CTGTTATTGAAATATTACAGATGGAAAGAATGAGGCTCAGGGAAGTTAAA	TCCCTGAGACCCTTTAACCTGTGA	FALSE	81	24	LBUB3	90	14.4155	8	102206290	102206339	-	RRM2B	protein_coding	three_prime_utr	MIRc	SINE	hsa-miR-125a-5p|hsa-miR-125b-5p	miRNA	mir-10	TRUE	..............((((((....((((.....((((((((((.......&)))))))).))))))...))))))	-22.6	FALSE	TRUE
638	GCGAGAATGAACATATTTGATAGATTTTTCTTAACAAGTTAGAAAATTCA	TCCGAGCCTGGGTCTCCCTCTT	TRUE	126	24	LBUB2	420	89.8876	1	156800588	156800637	+	NA	NA	NA			hsa-miR-615-3p	miRNA	mir-615	TRUE	..((((................((.((((((.........)))))).)).&((((....))))))))......	-9.8	FALSE	TRUE
639	CCATGTGTCCCTCTAATGTTGCATGTTTCAGTGGGTTGGAAGTTTTGTAT	TCGCAGACAGGGACACATGGAG	TRUE	66	24	LBUB3	88	14.09514	5	78478182	78478231	+	SCAMP1	protein_coding	three_prime_utr			hsa-miR-6767-5p	miRNA	0	TRUE	((((((((((((....(((((((..((((((....))))))....)))).&..)))...))))))))))))...	-28.6	FALSE	TRUE
640	GCTTGTGCTGACTTTCTTGGATTTTAATCTACCTCATCTTGTCTTTTTAG	TGAGGTAGGAGGTTGTATAGTT	TRUE	119	24	LBUB1	68	31.25184	12	54234966	54235015	-	CBX5	protein_coding	three_prime_utr			hsa-let-7e-5p|hsa-let-7a-5p|hsa-let-7b-5p|hsa-let-7c-5p|hsa-let-7f-5p|hsa-miR-98-5p|hsa-let-7g-5p|hsa-let-7d-5p	miRNA	let-7	TRUE	..((((((.((((((((.((((....))))((((((..............&))))))))))))))))))))..	-17.8	FALSE	TRUE
641	ACTCAAAACCATACCTCTCACTTCAACCTCCCTCACCATTGGCAGCCTAG	TGAGGTAGGAGGTTGTATAGTT	TRUE	104	24	LBUB3	784	125.5751	MT	13422	13471	+	MT-ND5	protein_coding	exon			hsa-let-7e-5p|hsa-let-7a-5p|hsa-let-7b-5p|hsa-let-7c-5p|hsa-let-7f-5p|hsa-miR-98-5p|hsa-let-7g-5p|hsa-let-7d-5p	miRNA	let-7	TRUE	...................(((.((((((((...(((.............&...))).))))))))...))).	-17.6	FALSE	TRUE
642	AGCCCTCTAACCCCTCTTCCCATGAGGTGGTAGCCTGGATTCGACGGATA	TGAGGTAGGAGGTTGTATAGTT	TRUE	69	24	LBUB3	42	6.72723	X	154766239	154766288	+	DKC1	protein_coding	exon			hsa-let-7e-5p|hsa-let-7a-5p|hsa-let-7b-5p|hsa-let-7c-5p|hsa-let-7f-5p|hsa-miR-98-5p|hsa-let-7g-5p|hsa-let-7d-5p	miRNA	let-7	TRUE	...(((((.(((((((.......)))).))).((((..............&..)))).)))))..........	-19.2	FALSE	TRUE
643	TTCCAGACACTAACCAAGGCTTCCAGGCCAGGGATTGCCCAACACTCCTA	TGAGGTAGTAGATTGTATAGTT	FALSE	64	24	LBUB3	364	58.30258	19	46719856	46719905	-	STRN4	protein_coding	three_prime_utr			hsa-let-7f-5p|hsa-let-7a-5p	miRNA	let-7	TRUE	........((((..(((((((....)))).(((....)))...((((((.&..))).)))...)))..)))).	-15.2	FALSE	TRUE
644	GTCTACATGCCAATCAGTTCACCTACTACTTCACAACCACCAACCATTCA	TGAGGTAGTAGGTTGTATA	FALSE	132	24	LBUB1	12	5.51504	6	149378762	149378811	+	NA	NA	NA			hsa-let-7a-5p|hsa-let-7c-5p|hsa-let-7e-5p	miRNA	let-7	TRUE	....................(((((((((((((.................&))))))))))))).........	-19.9	FALSE	TRUE
645	CTAGTAGAAAGTTCATATTCTACCTCTAAAAACAGGTAGTGGTAACCTGA	TGAGGTAGTAGGTTGTATAGTT	FALSE	112	24	LBUB1	48	22.06012	11	57661548	57661597	+	NA	NA	NA			hsa-let-7a-5p|hsa-miR-98-5p|hsa-let-7f-5p|hsa-let-7b-5p|hsa-let-7e-5p|hsa-let-7g-5p|hsa-let-7c-5p|hsa-let-7d-5p	miRNA	let-7	TRUE	.............((..(((((((((......(((((.......))))).&.))))))).))..)).......	-16.6	FALSE	TRUE
646	AGAATTCATATGTGATGCCAAATGAACCTACTACCTCCAATCTGCAAGTT	TGAGGTAGTAGGTTGTATAGTT	TRUE	64	24	LBUB3	9	1.441548	3	97877775	97877824	+	CRYBG3	protein_coding	exon			hsa-let-7a-5p|hsa-miR-98-5p|hsa-let-7f-5p|hsa-let-7b-5p|hsa-let-7e-5p|hsa-let-7g-5p|hsa-let-7c-5p|hsa-let-7d-5p	miRNA	let-7	TRUE	.....((((.((......)).))))((((((((((((.............&.)))))))))))).........	-23.3	FALSE	TRUE
648	AATGTCTTGCCCCACCCCGCCAGCCGCGATACGGCGCAGTTCCTATATTC	TGCGGGGCTAGGGCTAAC	FALSE	78	24	LBUB2	78	16.6934	3	49007006	49007055	+	P4HTM	protein_coding	three_prime_utr			hsa-miR-744-5p	miRNA	mir-744	TRUE	..(((...((((..((((((..((((.....))))...............&.))))))...))))..)))...	-27.3	FALSE	TRUE
649	ATTTCCCTTCTGTGTTAAATCAAATGATCTGTTCTGCACTGAGCCAAGCA	TGGCTCAGTTCAGCAGGAACAG	FALSE	93	24	LBUB3	40	6.40688	2	86141394	86141443	+	PTCD3	protein_coding	three_prime_utr			hsa-miR-24-3p	miRNA	mir-24	TRUE	............................((((((((((((((((((....&)))))))))...))).))))))	-25.8	FALSE	TRUE
650	TAGAATGTGGTGCATGTTTACGAGTGTTAGAAGGCCATGAGGAATTGGTG	TGTAAACATCCTACACTCAGCT	FALSE	78	24	LBUB3	24	3.84412	10	101536554	101536603	+	BTRC	protein_coding	exon			hsa-miR-30b-5p	miRNA	mir-30	TRUE	..((.(((((...(((((((((...........((((........)))).&))))))))).))))).))....	-18.6	FALSE	TRUE
651	TGTTGTAATCGTGCAAATAAACGCTCACTCCGAATTAGCGGTGTATTTCT	TTGCACTTGTCCCGGCCTGT	TRUE	120	24	LBUB1	156	71.6954	19	2273208	2273257	+	OAZ1,AC005258.1	protein_coding	three_prime_utr			hsa-miR-92a-3p	miRNA	mir-25	TRUE	.((((..((.((((((..........((.(((......))).))......&..))))))..))..))))....	-13.3	FALSE	TRUE
652	GCCCCCAGTCCCTTTCTGTCCCAGCTCAGTTTTCCAAAAGACACTGACAT	AAAAGCTGGGTTGAGAGGGCGA	FALSE	54	23	LBUB3	1856	297.2792	1	156309034	156309083	-	NA	NA	NA			hsa-miR-320a-3p|hsa-miR-320b	miRNA	mir-320	TRUE	.........(((((((...(((((((((((.((......)).))))....&...)))))))..)))))))...	-26	FALSE	TRUE
653	AGTAGGAACCTCCCCCGCAGGAGCTGGCGCCCTCTCGCTCCTGCTCACAC	AAAAGCTGGGTTGAGAGGGCGA	TRUE	101	23	LBUB1	9	4.13628	17	3812932	3812981	-	NCBP3	protein_coding	three_prime_utr			hsa-miR-320a-3p|hsa-miR-320b	miRNA	mir-320	TRUE	.........((((......))))....((((((((((.(((.(((.....&...))).))).)))))))))).	-32.3	FALSE	TRUE
654	AAGAATTCTGGTGCAAGTTCTATGCCTGTTGTCTTCAGTATCAAGAAGCC	AAAGCTGGGTTGAGAGGGCGA	FALSE	72	23	LBUB3	18	2.883096	11	47815542	47815591	-	NUP160	protein_coding	exon			hsa-miR-320a-3p|hsa-miR-320b	miRNA	mir-320	TRUE	.((((((........)))))).......((((((((....((((..(((.&....)))...))))))))))))	-15.6	FALSE	TRUE
655	TGTTGGGTTAAAGCCAGAAACTGCTCCTCTCATCCAGCAACAAAATATCA	AAAGCTGGGTTGAGAGGGCGA	TRUE	124	23	LBUB1	18	8.27256	4	119292596	119292645	+	USP53	protein_coding	exon			hsa-miR-320a-3p|hsa-miR-320b	miRNA	mir-320	TRUE	..((((.......))))....(((.(((((((((((((............&....)))))).)))))))))).	-29.1	FALSE	TRUE
656	AGCCATCCCCAGCCCAGCTTAAATTATAAAGATAGACAATAACTCTGTTC	AAAGCTGGGTTGAGAGGGCGA	FALSE	89	23	LBUB3	50	1986-08-01	7	6160574	6160623	+	USP42	protein_coding	three_prime_utr			hsa-miR-320a-3p|hsa-miR-320b	miRNA	mir-320	TRUE	.(((.((..(((((((((((..........((((((.......)))))).&..))))))))))).)).)))..	-28.4	FALSE	TRUE
657	TGCTAGAATAAAGTCCTGTAGGTTTATTTTGGAAGGGACTGTGGCCAGGG	AACTGGCCCTCAAAGTCCCGCT	FALSE	66	23	LBUB3	76	12.17306	10	96059230	96059279	+	ENTPD1-AS1,CCNJ	antisense,protein_coding	three_prime_utr			hsa-miR-193b-3p	miRNA	mir-193	TRUE	..((((((((((..((....))))))))))))..((((((..((((((..&..)))))).....))))))...	-29.6	FALSE	TRUE
658	ACAGTGTGGGATGTGGGTGGCCAGGACAAGATTCGACCCCTCTGGAGACA	AACTGGCCCTCAAAGTCCCGCT	FALSE	49	23	LBUB3	11	1.761892	12	48940017	48940066	-	AC073610.3,ARF3	protein_coding	exon			hsa-miR-193b-3p	miRNA	mir-193	TRUE	.....(((((((.((((.((((((..........................&..))))))))))..))))))).	-29.8	FALSE	TRUE
659	ACAACTTTATGGCCAAAGAAGGGGAGTATGGCAAATTCTTTGTTACGGTA	AGCTACATTGTCTGCTGGGTTTC	FALSE	41	23	LBUB1	28	12.86838	16	24959908	24959957	-	ARHGAP17	protein_coding	intron,exon			hsa-miR-221-3p	miRNA	mir-221	TRUE	..........((((..((..(((.(((.((((..................&.)))).))).))).)).))))..	-12.9	FALSE	TRUE
660	CTGATGGACAGCAGGCAGGGAGACAGTCCCCTGGCCCTGCCCCTCCCTCG	AGGAAGCCCTGGAGGGGCTGGA	TRUE	144	23	LBUB1	6	2.75752	X	68840924	68840973	+	EFNB1	protein_coding	three_prime_utr			hsa-miR-671-5p	miRNA	mir-671	TRUE	(((........))).(((((........)))))..((.((((((((....&(((....))))))))))).))..	-33.2	FALSE	TRUE
661	TTGGGAGGAGAGCGCTTCCAGTCCCACGTCTTTACAGGAATCTTCCAGGT	ATATAATACAACCTGCTAAGTG	TRUE	67	23	LBUB1	3066	1409.088	9	105635154	105635203	-	FKTN	protein_coding	exon			hsa-miR-374b-5p|hsa-miR-374a-5p|hsa-miR-374c-5p	miRNA	mir-374	TRUE	.(((((((((.....))))..)))))...(((..((((............&...........))))..)))..	-16.3	FALSE	TRUE
662	GATTGTTAAAACTTGTTTGTAATGGGTTGGTGCAAAAGTAATTGTGGTTT	CAAAAACCGCAATTACTTTTGCA	FALSE	46	23	LBUB3	288	46.1296	13	30206666	30206715	-	KATNAL1	protein_coding	three_prime_utr	MADE1	DNA	hsa-miR-548h-3p|hsa-miR-548z|hsa-miR-548aa|hsa-miR-548t-3p	miRNA	mir-548	TRUE	.........((((((((...))))))))..((((((((((((((((((((&...))))))))))))))))))))	-29.9	FALSE	TRUE
663	TTACCAGCCCTGGGGAGGGGGGCATTTGGCTGGAAGACTGGAATTTAATT	CAAAGTGCTTACAGTGCAGGTAG	TRUE	101	23	LBUB1	24	11.03007	17	3037268	3037317	+	NA	NA	three_prime_utr			hsa-miR-17-5p|hsa-miR-106a-5p	miRNA	mir-17	TRUE	......(((((.......)))))(((((((((..(((((...........&...))).))..)))).)))))..	-19.8	FALSE	TRUE
664	GTTTTAGAGCCAGACAAGTGCAACATTGCTGTGGAAGAGGAATATATGAC	CATTGCACTTGTCTCGGTCTGA	TRUE	69	23	LBUB3	2	0.320344	6	125855114	125855163	+	NCOA7	protein_coding	exon			hsa-miR-25-3p	miRNA	mir-25	TRUE	...(((((.((((((((((((((.(((.((.......)).))).......&..)))))))))))).)))))))	-26.3	FALSE	TRUE
665	ACAGCTGGTGAAGACCACCCCTTTGAAGCCCTCACCTCTGCCTGTCATCC	CCAGGGAGACAGTGTGTGAG	FALSE	68	23	LBUB3	40	4069-06-01	X	53576969	53577018	-	HUWE1	protein_coding	exon	LTR43-int	LTR	hsa-miR-7113-5p	miRNA	0	TRUE	...(((((((.....)))).......))).(((((....(((((((.(((&....))).))))).)))))))	-20.9	FALSE	TRUE
666	TCTTTTGTTTATCATTAGATTTGATGGGGCCAAAGTTGAGATAGAATAGA	CTCACTTTGTTGCCCAGG	FALSE	72	23	LBUB3	75	12.0129	11	82824771	82824820	-	NA	NA	NA			hsa-miR-1285-5p	miRNA	mir-1285	TRUE	.........(((((.......)))))((((((((((.(((((........&.)))))))))))..))))...	-21.9	FALSE	TRUE
667	TGTAACATACTTTAGGATTTGCACCTTGTGCTCCCCAGGAATTATGTTAG	CTCCTGGGGCCCGCACTCTCGC	TRUE	90	23	LBUB1	16	7.35336	3	179021614	179021663	-	ZMAT3	protein_coding	three_prime_utr			hsa-miR-1343-3p	miRNA	mir-1343	TRUE	.............(((.......))).((((.((((((((..........&.))))))))...))))......	-23.3	FALSE	TRUE
668	GTGGGGCGATGCTGGCGCTGAGTACGTCGTGGAGTCCACTGGCGTCTTCA	CTCGGCGTGGCGTCGGTCGTG	FALSE	47	23	LBUB3	81	12.97392	12	6536941	6536990	+	GAPDH	protein_coding	exon			hsa-miR-1307-3p	miRNA	mir-1307	TRUE	...((.((((((..((((((((((((((((((...)))).))))).....&))))))))).)))))).))...	-37.6	FALSE	TRUE
669	GTCCATGAACCAGGCGTTGCAGAGGCGCTTCGCCAAGGGGGTGCAGTACA	GCATCCCCTAGGGCATTGGTG	FALSE	97	23	LBUB3	8	1.281376	9	136808274	136808323	+	AL355987.4,AL355987.2,CCDC183-AS1,RABL6	processed_transcript,antisense,protein_coding	exon			hsa-miR-324-5p	miRNA	mir-324	TRUE	((((........((((..((......))..)))).(((((((((......&.))))))))).)))).......	-32.9	FALSE	TRUE
670	AAGTGACCACCAGGGGCTCTGAACTGCAGCTGATGTTATCAGCAGGCCAT	GCCCCTGGGCCTATCCTAGAA	FALSE	81	23	LBUB3	128	20.502	3	184308889	184308938	+	PSMD2	protein_coding	exon,three_prime_utr			hsa-miR-331-3p	miRNA	mir-331	TRUE	.........((((((((........((.((((((...))))))..))...&)))))))).............	-27.8	FALSE	TRUE
671	ATTCAGGCCGTGCTACTGCCCAAAAAGACTGAGAGCCACCACAAGGCGAA	GCTCTGGGTCTGTGGGGA	FALSE	99	23	LBUB2	4521	967.575	6	27133405	27133454	+	HIST1H2AG	protein_coding	exon			hsa-miR-760	miRNA	mir-760	TRUE	...(((.........)))((((...(((((.((((((.((....))....&.)))))).))))).))))..	-27.7	FALSE	TRUE
672	TGGGGTTGGAGCCACCACAGGAGGTACCAGAGCCACCTGTGATGGCACAG	GTTGCCAGGGCTGCCTTTG	TRUE	90	23	LBUB3	124	19.86132	21	33550613	33550662	+	SON	protein_coding	exon			hsa-miR-6501-5p	miRNA	0	TRUE	.(((((...((((..((((((.(((......))).)))))).(((((...&...))))).)))))))))....	-28.4	FALSE	TRUE
673	ATTAACATTTCTTTGCTGCCATGGGCTGATGATGCTGCTATTAGATAAAG	TAGCAGCACATAATGGTTTGTG	FALSE	92	23	LBUB3	195	31.23355	5	131392390	131392439	+	CDC42SE2	protein_coding	three_prime_utr			hsa-miR-15a-5p	miRNA	mir-15	TRUE	...................((((((((.(((.((((((((..........&)))))))))))...))))))))	-19.5	FALSE	TRUE
674	CCAAATTACTTCGGTATCTGACAACAGCATCATCTACCTCAGTCATTAGG	TAGGTAGTTTCCTGTTGTTGGG	FALSE	66	23	LBUB3	48	7.68824	3	16260414	16260463	-	DPH3	protein_coding	three_prime_utr			hsa-miR-196b-5p|hsa-miR-196a-5p	miRNA	mir-196	TRUE	......(((....))).((((((((((......((((((...........&.))))))....)))))))))).	-20.1	FALSE	TRUE
675	AGCACATGGAGCACGGGATTAGATGCACAAACCTATTTAGGGAACTATTT	TATTGCACTTGTCCCGGCCT	FALSE	114	23	LBUB1	68	31.25184	10	63623455	63623504	+	REEP3	protein_coding	three_prime_utr			hsa-miR-92a-3p|hsa-miR-92b-3p	miRNA	mir-25	TRUE	.....((((.((.((((((.((.((((....(((....))).........&...)))))).))))))))))))	-22.2	FALSE	TRUE
676	ACTGTAGGAGAATTGGAATATTTAAGGCTGGTTGACATTTTTTATTTTCA	TATTGCACTTGTCCCGGCCTGT	TRUE	132	23	LBUB1	15	6.89379	19	34228797	34228846	+	LSM14A	protein_coding	three_prime_utr			hsa-miR-92a-3p|hsa-miR-92b-3p	miRNA	mir-25	TRUE	........................(((((((..((((.............&.........)))))))))))..	-16.3	FALSE	TRUE
677	CTTGATAAACAGCCGTGACCAGCCTGGGACAAGTGCAGTGCCCAATCTTG	TATTGCACTTGTCCCGGCCTGT	TRUE	87	23	LBUB3	35	5.606	5	146237320	146237369	+	AC091959.3,RBM27	protein_coding	exon			hsa-miR-92a-3p|hsa-miR-92b-3p	miRNA	mir-25	TRUE	...................(((.(((((((((((((((((..........&))))))))))))))))).))).	-33.2	FALSE	TRUE
679	CTGGCTGACCACTATGATGGGACTGAGGCTTCAGGTGGTACTGGAGCACA	TCACCAGCCCTGTGTTCCCTAG	FALSE	91	23	LBUB2	252	53.9324	6	31640851	31640900	-	BAG6	protein_coding	exon			hsa-miR-1226-3p	miRNA	mir-1226	TRUE	((((..((.(((......(((.(((..(((((((......)))))))...&....)))))).))).)).))))	-22.1	FALSE	TRUE
680	GAAATGGCCCAATGAACGTGGTTGTGGGAGGGGAAAGAGGAAACAGAGCT	TCAGGCTCAGTCCCCTCCCGAT	TRUE	82	23	LBUB2	429	91.8135	10	28620442	28620491	+	WAC	protein_coding	three_prime_utr			hsa-miR-484	miRNA	mir-484	TRUE	...((((((..........))))))(((((((((..(((...........&.....)))..)))))))))...	-27.6	FALSE	TRUE
681	ATCCTCTTACTCAGAGGAGGACAGGGGCAAGAGCCTGGGACCTTATTTGC	TCAGGCTCAGTCCCCTCCCGAT	FALSE	64	23	LBUB3	116	18.57996	2	37103037	37103086	-	EIF2AK2	protein_coding	three_prime_utr			hsa-miR-484	miRNA	mir-484	TRUE	.((((((.....))))))(((..(((((..((((((((............&)))))))).))))).)))....	-32.1	FALSE	TRUE
682	TCTGTGGGAGGGACAGAAAGAGAGCCTGGAGAAAAGAGCATTTGCTTCTA	TCAGGCTCAGTCCCCTCCCGAT	FALSE	47	23	LBUB1,LBUB3	44	10.34111	4	6863034	6863083	+	KIAA0232	protein_coding	exon			hsa-miR-484	miRNA	mir-484	TRUE	....((((((((...((....((((((((......((((....))))...&))))))))..))))))))))..	-31.5	FALSE	TRUE
684	CTACAGTGGCTCTACTGTGTGGACCTCATGTGAAGGGGGCTCAGGGTATC	TCCCTGAGACCCTTTAACCTGTGA	FALSE	66	23	LBUB3	102	16.33752	15	74635548	74635597	-	EDC3	protein_coding	three_prime_utr			hsa-miR-125a-5p|hsa-miR-125b-5p	miRNA	mir-10	TRUE	.(((((.((.(((((...))))))).....(((((((..(((((((....&.))))))).)))))))..))))).	-30.5	FALSE	TRUE
686	CAGTTTTATTGTCAAATAAACTATAAATGTTATGGGGGAGATCTTATAAA	TCCGAGCCTGGGTCTCCCTCT	TRUE	74	23	LBUB3	120	19.22064	11	47717309	47717358	-	FNBP4	protein_coding	three_prime_utr			hsa-miR-615-3p	miRNA	mir-615	TRUE	.(((((.(((....))))))))...........(((((((((((......&.........)))))))))))..	-21	FALSE	TRUE
687	GCTTCCAGAAGAGACTAGAGACCTTAGGCCAGGAGATGAAGGAGTTCAGT	TCCGAGCCTGGGTCTCCCTCT	FALSE	73	23	LBUB3	174	27.86991	16	1700173	1700222	+	JPT2	protein_coding	three_prime_utr			hsa-miR-615-3p	miRNA	mir-615	TRUE	........(((((....(((((((.((((..(((..((((....))))..&)))..))))))))))).)))))	-27	FALSE	TRUE
688	AGTGGTGTTGCCTGGAAATTCTGCACCTATGACTGCTCAACCTCTACCAC	TGAGGTAGGAGGTTGTATAGTT	FALSE	91	23	LBUB3	14	2.242408	11	108172274	108172323	-	NPAT	protein_coding	exon			hsa-let-7e-5p|hsa-let-7a-5p|hsa-let-7b-5p|hsa-let-7c-5p|hsa-let-7f-5p|hsa-miR-98-5p|hsa-let-7g-5p|hsa-let-7d-5p	miRNA	let-7	TRUE	...(((((..............)))))...(((((..(((((((((((..&...)))).)))))))..)))))	-25.7	FALSE	TRUE
689	CTCCCCACAACCCCCAGCCAATCAGGACTTTCCAGACTTGGCCCTGAACT	TGAGGTAGTAGGTTGTGTGGTT	FALSE	47	23	LBUB3	4	0.640688	11	67397752	67397801	+	NA	NA	NA			hsa-let-7b-5p|hsa-let-7c-5p|hsa-let-7e-5p|hsa-miR-4510|hsa-let-7a-5p|hsa-let-7i-5p	miRNA	let-7	TRUE	...(((((((((....(((((((.(((...))).)).)))))(((.....&..))).....))))))).))..	-23.3	FALSE	TRUE
690	CTGAAACTCACAACCTAAAGCCCAATCTTGAAAATATGTTGTGCACCAAG	TGAGGTAGTAGGTTGTGTGGTT	TRUE	80	23	LBUB3	24	3.844128	14	61550365	61550414	+	AL355916.2	protein_coding	intron			hsa-let-7b-5p|hsa-let-7c-5p|hsa-let-7e-5p|hsa-miR-4510|hsa-let-7a-5p|hsa-let-7i-5p	miRNA	let-7	TRUE	....(((((((((((((..(((((..........................&)).)))..))))))))).))))	-20.6	FALSE	TRUE
691	GTCCATCATCTGCTCCAACGACGCACTCTTCTACTTCGTCTTCTTCTACC	TGAGGTAGTAGTTTGTACAGTT	TRUE	78	23	LBUB3	15	2.40258	1	116577500	116577549	-	IGSF3	protein_coding	exon			hsa-let-7g-5p|hsa-let-7a-5p|hsa-let-7f-5p	miRNA	let-7	TRUE	................(((...(((..((.((((((((............&)))))))).))..)))...)))	-13.9	FALSE	TRUE
692	CCGCTCCTAGCCTCAGGGCCGGACTCCAGCGCAGAGCCCAGCCCAGCGCA	TGCGGGGCTAGGGCTAACAGC	FALSE	84	23	LBUB1	56	25.7368	X	107716890	107716939	-	TSC22D3	protein_coding	intron	(GGCT)n	Simple_repeat	hsa-miR-744-5p	miRNA	mir-744	TRUE	..((.(((((((((.((((.((.(((.......))).)).))))......&...)))))))))))........	-34.1	FALSE	TRUE
693	TTTGCTGGAAAATCTGTAAAAAAGAAAAACAAGTTTGCTAGTGACTAAGC	TGCGGGGCTAGGGCTAACAGCA	FALSE	52	23	LBUB3	420	67.2723	2	241353708	241353757	+	SEPT2	protein_coding	three_prime_utr			hsa-miR-744-5p	miRNA	mir-744	TRUE	..(((((......(((((.............((((.......))))....&)))))(((....)))..)))))	-11.6	FALSE	TRUE
694	CAGTTTCTATTCTGCAGTTGCAGAGCCAGCCCCGCGTGAGAACGTGCATA	TGCGGGGCTAGGGCTAACAGCA	FALSE	82	23	LBUB3	52	8.32894	8	1958298	1958347	+	KBTBD11-OT1,ARHGEF10,AC019257.7	protein_coding,antisense	three_prime_utr			hsa-miR-744-5p	miRNA	mir-744	TRUE	...........((((....))))(((((((((((((..............&)))))))))..)))).......	-29.7	FALSE	TRUE
695	AAAACTACAAGCTGGAGTGTAGGAATTGACTATAGCAATTTGATACATTT	TGTAAACATCCTACACTCTCAGC	TRUE	99	23	LBUB3	36	7662-05-01	8	13085661	13085710	-	DLC1	protein_coding	three_prime_utr			hsa-miR-30c-5p	miRNA	mir-30	TRUE	..........((((((((((((((..........................&........)))))))))).))))	-23.6	FALSE	TRUE
696	TTAATAGTTAAAATGTTTACATTGAGCACTAGAACATGTTTGGCCTTTTT	TGTAAACATCCTTGACTGGAAG	FALSE	85	23	LBUB3	504	80.7268	21	39193794	39193843	-	BRWD1	protein_coding	intron			hsa-miR-30e-5p|hsa-miR-30a-5p|hsa-miR-30d-5p	miRNA	mir-30	TRUE	....(((((((.((((((((((((((((........))))))).......&)))))))))..)))))))....	-15.1	FALSE	TRUE
697	GGCTCCCACAGCTCCCGGGCCGGACGGAGGCCCTCCACCCGCTTTACCTG	AAAAGCTGGGTTGAGAGGGC	FALSE	63	22	LBUB3	4	0.640688	17	7462682	7462731	-	ZBTB4	protein_coding	exon			hsa-miR-320b|hsa-miR-320a-3p|hsa-miR-320c	miRNA	mir-320	TRUE	(((((...........)))))........((((((((((((((((.....&.))))).))).)).))))))..	-31.3	FALSE	TRUE
698	ATCAAAATTTAATTTTATCATGCCCTCTCACAGGTTTGTGTTATAATTGT	AAAAGCTGGGTTGAGAGGGCGA	TRUE	91	22	LBUB3	180	28.83095	13	45955920	45955969	-	ZC3H13	protein_coding	three_prime_utr			hsa-miR-320a-3p|hsa-miR-320b	miRNA	mir-320	TRUE	.....................((((((((((((.(((.............&.))).)))...)))))))))..	-22.8	FALSE	TRUE
699	GGCAAATCAGCCCAATTAGGTCTCCACCCCTGACTCCCCTCAGCCATAGA	AAAAGCTGGGTTGAGAGGGCGA	TRUE	113	22	LBUB1	48	22.06011	MT	13000	13049	+	MT-ND5	protein_coding	exon			hsa-miR-320a-3p|hsa-miR-320b	miRNA	mir-320	TRUE	(((......)))...(((((........)))))..((((((((((.(((.&.....)))))))))).)))...	-25.1	FALSE	TRUE
700	GTATCCGCTTGTGCCCTGCGTGGTGTGGCAGCGTCTTCTCTCGGGAAGGG	AACTGGCCCTCAAAGTCCCGCT	FALSE	55	22	LBUB3	28	4.48482	X	302136	302185	+	PLCXD1	protein_coding	three_prime_utr	MER74B	LTR	hsa-miR-193b-3p	miRNA	mir-193	TRUE	.....((((..(((((.....)).)))..))))........(((((((((&......)))).....)))))..	-20.2	FALSE	TRUE
702	ATTGGGAGGAGAGCGCTTCCAGTCCCACGTCTTTACAGGAATCTTCCAGG	ACTCGGCGTGGCGTCGGTCGTG	TRUE	76	22	LBUB1	2555	1174.24	9	105635155	105635204	-	FKTN	protein_coding	exon			hsa-miR-1307-3p	miRNA	mir-1307	TRUE	((((((((.......)))))))).(((((((......(((....)))...&....)))))))...........	-22.2	FALSE	TRUE
703	GTGGAGGGGTGTGTAACAGGGTCATACCCCCTCCCTCTTGTCCACCCTAC	AGGGTTGGGTGGAGGCTCTCC	FALSE	35	22	LBUB3	64	10.25104	17	7591628	7591677	-	MPDU1,FXR2	protein_coding	three_prime_utr			hsa-miR-296-3p	miRNA	mir-296	TRUE	..(((((((.((((.((...)).)))))))))))((((..((((((((..&.)))).)))).)))).......	-33.1	FALSE	TRUE
704	AGAACCTTTTTCCCCCCTCTCCCTCTCAGAAAATTGCTTTATAAAATTGC	GAGGGTTGGGTGGAGGCTCTCC	FALSE	62	22	LBUB3	88	14.09514	10	114862348	114862397	+	FAM160B1	protein_coding	intron			hsa-miR-296-3p	miRNA	mir-296	TRUE	(((.((....(((.(((...(((((.........................&)))))..))).))))).)))..	-20	FALSE	TRUE
705	CGCCAAGCCCAATGGACTGATCCTTCAATACGGGACTGCTGGATTTCGAA	GCAGTCCATGGGCATATACAC	FALSE	50	22	LBUB3	88	14.09512	6	83190925	83190974	-	PGM3	protein_coding	five_prime_utr			hsa-miR-455-3p	miRNA	mir-455	TRUE	......(((((.(((((((((((..((.........))..))))......&.))))))))))))........	-25.2	FALSE	TRUE
707	GCAGTTGGAGAAATGTGTAAAGGCCCGGGAGCGGCTAGAGCTCTGTGATG	GCCCCTGGGCCTATCCTAGAA	FALSE	66	22	LBUB3	144	23.06475	1	46310187	46310236	+	UQCRH	protein_coding	exon			hsa-miR-331-3p	miRNA	mir-331	TRUE	....................(((((((((.(((((....)))........&)).))))))))).........	-24.4	FALSE	TRUE
708	TTTAAATAAATTAGTGCTCAGGGGAGGAAAAGTAGAGAAAGTGAACGTCA	GCCCCTGGGCCTATCCTAGAA	FALSE	76	22	LBUB3	72	5324-11-01	6	93240701	93240750	-	EPHA7	protein_coding	three_prime_utr			hsa-miR-331-3p	miRNA	mir-331	TRUE	...........(((.(((((((((..........................&.))))))))))))........	-21.5	FALSE	TRUE
709	TCTAATCTTAAAACTTTGAGCCTCAGAGACTTTGTAGCCAGCATGTGTCT	GCTACATCTGGCTACTGGGT	TRUE	105	22	LBUB3	70	11.21205	6	109464601	109464650	-	MICAL1,ZBTB24	protein_coding	three_prime_utr			hsa-miR-222-3p	miRNA	mir-221	TRUE	.............((((((...))))))((((.((((((((.(((((...&...))))))))))))).))))	-25	FALSE	TRUE
710	AATGGTATTTCAGCAAATGGTGTGAGCAAATCAGAAAAACAACTCATGAT	GTGCATTGCTGTTGCATTGC	FALSE	70	22	LBUB3	35	5.606	6	79916654	79916703	-	ELOVL4	protein_coding	exon			hsa-miR-33b-5p	miRNA	mir-33	TRUE	....(((...((((((.((..(((((................)))))...&...)))))))).))).....	-11.6	FALSE	TRUE
711	AACTGAATTCCTGCGCAGTGGAGAAGTAAAAGAAGCCGCTTGTCTCTGTG	GTGCGTGTGACAGCGGCTGA	FALSE	72	22	LBUB3	917	146.8775	16	56432668	56432717	-	NUDT21	protein_coding	three_prime_utr,exon			hsa-miR-210-3p	miRNA	mir-210	TRUE	.(((...((((........)))).)))......(((((((.(((......&..........))))))))))..	-21.3	FALSE	TRUE
712	TTTATCCATCTGCCTATCTCCAGGAGGATGGGGTGTGCACTTTTAGAAAT	TAAAGTGCTGACAGTGCAGAT	FALSE	109	22	LBUB3	126	20.1816	5	97034170	97034219	+	LNPEP	protein_coding	three_prime_utr			hsa-miR-106b-5p|hsa-miR-17-5p|hsa-miR-106a-5p|hsa-miR-20a-5p	miRNA	mir-17	TRUE	....(((((((.(((......))).)))))))((.((((((.((((....&.......)))).)))))).))	-25.5	FALSE	TRUE
713	TACACTGCACCACAGTCTAAATTCAGACCAGCATTTGAAGGACTGCACAT	TAAGGTGCATCTAGTGCAGATAG	FALSE	55	22	LBUB3	300	48.0516	21	41990064	41990113	-	ZBTB21	protein_coding	three_prime_utr			hsa-miR-18a-5p|hsa-miR-18b-5p	miRNA	mir-17	TRUE	..(((((((((.((((((...((((((......)))))))))))).....&...)))))....)))).......	-21.6	FALSE	TRUE
714	GTTGCAACATGGCGGCCGCTCTACCGCAGGCGCAGCATCCGGACAGGGAT	TACCCTGTAGATCCGAATTTGTG	TRUE	151	22	LBUB2	2	0.428036	12	6535258	6535307	-	GAPDH	protein_coding	intron			hsa-miR-10a-5p|hsa-miR-100-5p|hsa-miR-10b-5p	miRNA	mir-10	TRUE	(((((......((((........))))....)))))...(((((((((..&..)))))....))))........	-25.4	FALSE	TRUE
715	GCAGGGAGGCCCCAGCCCCTGCTGCTTGCTTTCTGCCAAACCTGTGCTAT	TAGCAGCACATAATGGTTTGTG	TRUE	100	22	LBUB3	12	1.922064	16	1674448	1674497	+	CRAMP1,AL031708.1	protein_coding	three_prime_utr			hsa-miR-15a-5p	miRNA	mir-15	TRUE	((((((((....((((....))))....))))))))((((((((((((..&....))))))....))))))..	-29.7	FALSE	TRUE
716	ACAACATCAAACTGTGGAAAACCTTCACTGACTGCTTCAACTGCCTGCCC	TAGGTAGTTTCATGTTGTTGGG	TRUE	59	22	LBUB3	6	0.961032	11	67399604	67399653	-	NA	NA	NA			hsa-miR-196a-5p|hsa-miR-196b-5p	miRNA	mir-196	TRUE	.(((((.((....(((((.....)))))..........(((((((((...&)))))))))...)).)))))..	-18.1	FALSE	TRUE
717	GACTTTCTACTACCTCATGAACCTCAACATCATGACAGTAAAAGCCAAAG	TAGGTAGTTTCATGTTGTTGGG	FALSE	74	22	LBUB3	35	5.60602	22	29525878	29525927	-	THOC5,AC005529.1	protein_coding,sense_intronic	exon			hsa-miR-196a-5p|hsa-miR-196b-5p	miRNA	mir-196	TRUE	......................(((((((.(((((....((..(((....&..)))..))))))).)))))))	-15.7	FALSE	TRUE
718	GCCAACCCGGTTAGATGGAGAGAGGCCAGGACCAAACCGCAGTAACATGG	TATTGCACTCGTCCCGGCCTCC	FALSE	101	22	LBUB1	152	69.857	14	105464519	105464568	+	MTA1	protein_coding	five_prime_utr			hsa-miR-92b-3p	miRNA	mir-25	TRUE	......(((......)))...((((((.((((......((((((......&))))))....)))).)))))).	-26	FALSE	TRUE
719	CCAAGGGCCGGAAGTTCGAGCGTGCCAGAGGCCGACGGGCCAGCCGAGGC	TATTGCACTTGTCCCGGCCTGT	TRUE	67	22	LBUB3	562	90.0166	19	48615384	48615433	-	RPL18	protein_coding	three_prime_utr			hsa-miR-92a-3p|hsa-miR-92b-3p	miRNA	mir-25	TRUE	....(((((((.....((((.(((((...((((....))))......)))&....)).))))..)))))))..	-27.7	FALSE	TRUE
720	GCAATGGCAGGGCACTACTTACTGAATATTTCTACCTACGGCCGGGGCTC	TATTGCACTTGTCCCGGCCTGT	TRUE	80	22	LBUB3	10	1.60172	2	25742933	25742982	-	ASXL2	protein_coding	exon			hsa-miR-92a-3p|hsa-miR-92b-3p	miRNA	mir-25	TRUE	((....))(((.......................)))..(((((((((..&..........)))))))))...	-23.2	FALSE	TRUE
721	TTAACAGGTTTAAGGGACAGAAGCAATGAAAGAAGCAATGTGAATTTTCC	TATTGCACTTGTCCCGGCCTGT	TRUE	58	22	LBUB1	21	6513-09-01	5	37107490	37107539	-	CPLANE1	protein_coding	three_prime_utr			hsa-miR-92a-3p|hsa-miR-92b-3p	miRNA	mir-25	TRUE	...(((((((...(((((((..((((((......................&))))))..))))))))))))))	-25.1	FALSE	TRUE
722	GAAATCGACCCCGAAAACATCGGAGTTTCAACTGCCTGGAGGACACAGAG	TCAGGCTCAGTCCCCTCCCGAT	FALSE	58	22	LBUB3	14	2.242408	4	36068102	36068151	-	ARAP2	protein_coding	exon			hsa-miR-484	miRNA	mir-484	TRUE	......(((.((((.....)))).)))..........(((((..((.(((&.....))).))..)))))....	-18	FALSE	TRUE
723	ATGTTTCTTGGGAGGAAGAAGCCTGATCCATCACCATCTGCTTGACTATG	TCAGGCTCAGTCCCCTCCCGAT	FALSE	65	22	LBUB3	132	21.1426	X	107650595	107650644	+	PRPS1	protein_coding	three_prime_utr			hsa-miR-484	miRNA	mir-484	TRUE	.......((((((((..(((((((((........................&)))))))...)).)))))))).	-24.7	FALSE	TRUE
724	CACTTAAAGTTGCATTGCCTACTGTTATACTGGAAAAAATAGAGTTCAAG	TCAGTGCATCACAGAACTT	TRUE	153	22	LBUB1	30	13.7876	8	103331606	103331655	+	FZD6	protein_coding	three_prime_utr			hsa-miR-148b-3p|hsa-miR-152-3p	miRNA	mir-148	TRUE	....(((((((((((((.((.(((((...........)))))))......&.))))))).......)))))).	-10.7	FALSE	TRUE
725	TTCTAATCACTGATTTCAAATATTAAGCAAAATGTAAAGCACTTTAATTT	TCAGTGCATCACAGAACTTTGT	FALSE	84	22	LBUB3	44	7.04756	10	1130032	1130081	+	WDR37	protein_coding	three_prime_utr			hsa-miR-148b-3p	miRNA	mir-148	TRUE	..........................(((((.(((...(((((.......&..)))))...)))....)))))	-8.4	FALSE	TRUE
726	TCTCTTTTAAAGTTCTTTATAGGGTTAGGGTGTGGGAAAATGCTATATTA	TCCCTGAGACCCTAACTTGTGA	FALSE	88	22	LBUB3	242	38.7616	6	138091308	138091357	-	PERP	protein_coding	three_prime_utr			hsa-miR-125b-5p	miRNA	mir-10	TRUE	................(((((((.(((((((..((((.............&))))....))))))))))))))	-21.5	FALSE	TRUE
727	GTCATCGTTCAAATCAACTCTTCAATGGCCATGGGGGACACATCATGCCT	TCCCTGTCCTCCAGGAGCTCA	TRUE	115	22	LBUB1	16	7.35338	11	10802100	10802149	-	EIF4G2	protein_coding	exon			hsa-miR-339-5p	miRNA	mir-339	TRUE	..........................(((..(((((((((..........&....)))))))))...)))....	-18.4	FALSE	TRUE
728	TGGAATTAATGGGTGTGATGGGAATGAATTCTCCTGGGTGAGGCTAGATC	TCCGAGCCTGGGTCTCCCTCT	FALSE	65	22	LBUB1	20	1917-09-01	5	14852876	14852925	-	ANKH	protein_coding	intron			hsa-miR-615-3p	miRNA	mir-615	TRUE	................((.((((..((.....(((((((..((.......&.))..)))))))))))))))..	-18.5	FALSE	TRUE
729	CATGATGGAGACTTCAGGTTGTTCTGTATAAAATGCAAAATAAATGTTTT	TCCGAGCCTGGGTCTCCCTCTT	TRUE	102	22	LBUB3	665	106.5145	12	56271710	56271759	-	CS	protein_coding	three_prime_utr			hsa-miR-615-3p	miRNA	mir-615	TRUE	...((.(((((((.(((((((((.(((((...))))).))))........&.....)))))))))))).))..	-23.4	FALSE	TRUE
730	GACACCAAAGAAAAATAAGTGACTGGAAAGCTGAAGAATCACCGGCTTCA	TCTTTGGTTATCTAGCTGTATGA	FALSE	65	22	LBUB3	108	17.29857	7	93810231	93810280	+	GNGT1	protein_coding	five_prime_utr			hsa-miR-9-5p	miRNA	mir-9	TRUE	...((((((((................((((((.........))))))..&))))))))...............	-15.4	FALSE	TRUE
731	TGGCTGGGCTTGCTCTTCCGATCTGGGCCAGCTCAGCTGATTTCTGCTGG	TGAGAACTGAATTCCATAGGCTG	TRUE	110	22	LBUB2	60	12.84108	12	93854148	93854197	+	CRADD	protein_coding	intron	MLT1H2	LTR	hsa-miR-146b-5p	miRNA	mir-146	TRUE	.(((((((((.((((.........)))).)))))))))....((((.(((&.............)))))))...	-24.4	FALSE	TRUE
732	TAAAGAAAAGGTTTACCGTGTTTCACCAAAGCTTTAATTGTCCCTCTGTC	TGAGGGGCAGAGAGCGAGACTTT	TRUE	92	22	LBUB1	8	3.676688	14	74915450	74915499	-	RPS6KL1	protein_coding	intron			hsa-miR-423-5p	miRNA	mir-423	TRUE	.........((....))..(((((......(((((..(((((((((....&.)))))))))))))))))))...	-22	FALSE	TRUE
733	CATCCTCTGCCCTGCCTCCTAGGTTCAACTGATTCTCCTGCCTCAGCCTC	TGAGGGGCAGAGAGCGAGACTTT	FALSE	91	22	LBUB1	24	11.03008	19	36112096	36112145	-	OVOL3	protein_coding	intron	AluSz	SINE	hsa-miR-423-5p	miRNA	mir-423	TRUE	....(((((((((((((...))))....((((..........))))....&...)))))))))...........	-21.7	FALSE	TRUE
734	TGTTCCCTTATCTGTTTTCTACCTCCTCCTTTGTTTAATAAAGGCTGAAG	TGAGGTAGGAGGTTGTATA	FALSE	63	22	LBUB3	845	135.3455	17	8204747	8204796	-	AURKB	protein_coding	three_prime_utr			hsa-let-7e-5p	miRNA	let-7	TRUE	..............(((((((((((..(((((((...)))))))......&.)))))))))))..........	-18.3	FALSE	TRUE
735	ATGACTGTGTGTTATTTTCCAAAGCTGTTCCTACCTCACCATGAGGCTTT	TGAGGTAGGAGGTTGTATAGTT	TRUE	151	22	LBUB1,LBUB3	220	36.435504	1	211571670	211571719	-	SLC30A1	protein_coding	three_prime_utr			hsa-let-7e-5p|hsa-let-7a-5p|hsa-let-7b-5p|hsa-let-7c-5p|hsa-let-7f-5p|hsa-miR-98-5p|hsa-let-7g-5p|hsa-let-7d-5p	miRNA	let-7	TRUE	(((((.....))))).......((((..((((((((((((....))....&))))))))))))))........	-21	FALSE	TRUE
736	ATAAAAAATCCACGCACCCAACTCCCTTAGTTAAAACAGATTCTTAATTC	TGAGGTAGTAGGTTGTGTGGTT	TRUE	104	22	LBUB1	30	13.78758	1	114394126	114394175	-	TRIM33	protein_coding	three_prime_utr			hsa-let-7b-5p|hsa-let-7c-5p|hsa-let-7e-5p|hsa-miR-4510|hsa-let-7a-5p|hsa-let-7i-5p	miRNA	let-7	TRUE	.........(((((((.((.(((.(((((.....................&))))).))).)).)))))))..	-22.2	FALSE	TRUE
737	GCTTTGTATTATAATCCACACCTACTACTCAATACCTTAGAAAATCTTCG	TGAGGTAGTAGGTTGTGTGGTT	TRUE	143	22	LBUB1,LBUB3	60	14.99977	11	9437850	9437899	+	IPO7	protein_coding	exon			hsa-let-7b-5p|hsa-let-7c-5p|hsa-let-7e-5p|hsa-miR-4510|hsa-let-7a-5p|hsa-let-7i-5p	miRNA	let-7	TRUE	............(((((((((((((((((((...................&))).)))))))).)))).))))	-21.3	FALSE	TRUE
738	GGGACTGTACAGACCCCGTCTCCGCCCTGGCCCCGCGGAGGAGCTGCCCA	TGCGGGGCTAGGGCTAACAGC	FALSE	64	22	LBUB3	42	6.72723	19	55653019	55653068	+	NA	NA	NA			hsa-miR-744-5p	miRNA	mir-744	TRUE	(((((.((....))...))).))((((((((((((((..((......)).&))))))))))))))........	-38.1	FALSE	TRUE
739	GTGAATATTGCCGGCTCCAGAACCGCCGCAGCCTTGGCCCCCGCGAGCCT	TGCGGGGCTAGGGCTAACAGCA	TRUE	54	22	LBUB3	177	28.35045	16	2767576	2767625	+	SRRM2	protein_coding	exon			hsa-miR-744-5p	miRNA	mir-744	TRUE	.........((.(((.........)))))((((((((((((.(((.....&))))))))))))))).......	-33	FALSE	TRUE
740	CTGGTGCTGAGCTGGGGCCCCGCCTCCTTTCTGTTTTATTTTTGAGGAAA	TGCGGGGCTAGGGCTAACAGCA	FALSE	68	22	LBUB3	150	24.0258	22	37029746	37029795	+	MPST	protein_coding	three_prime_utr			hsa-miR-744-5p	miRNA	mir-744	TRUE	....(((((((((..((((((((.(((((..............)))))..&.))))))))..))))..)))))	-32.1	FALSE	TRUE
741	AACCCAGCCCTCCACTGCCAAAGGCCAAAAGCTCAGACAGTTGGCAGACG	TGGCAGTGTCTTAGCTGGTTGT	FALSE	60	22	LBUB3	30	4.80516	7	131503072	131503121	-	PODXL	protein_coding	three_prime_utr			hsa-miR-34a-5p	miRNA	mir-34	TRUE	...(((((....((((((((...((((...(((.....))))))).....&)))))))).....)))))....	-27.4	FALSE	TRUE
742	TCCATACACCATTAAGAAACAGCCTCTGCATCAGTTTGTACAAAGACCAC	TGTGCAAATCCATGCAAAACTGA	TRUE	92	22	LBUB3	4	0.640688	2	69431935	69431984	-	NFU1	protein_coding	exon			hsa-miR-19b-3p|hsa-miR-19a-3p	miRNA	mir-19	TRUE	...................(((....(((((..(((((((((........&)))))))))..)))))...))).	-17.1	FALSE	TRUE
743	CTTTAATGTAATGCCACTGTGTAAAAAAAAAGGAAGAAAATAGTAATAGC	TTCACAGTGGCTAAGTTCTGC	FALSE	66	22	LBUB3	39	6.24672	9	77385062	77385111	+	VPS13A	protein_coding	intron			hsa-miR-27b-3p|hsa-miR-27a-3p	miRNA	mir-27	TRUE	............(((((((((.............................&..)))))))))..........	-17.3	FALSE	TRUE
745	AGGTGGTTCTCGGGCTCCTCCTCGGCGCCTCAGGTTTCCTCTCCCCGCCA	AAAAGCTGGGTTGAGAGGGCGA	TRUE	91	21	LBUB2	24	5.13642	1	64744942	64744991	+	NA	NA	NA			hsa-miR-320a-3p|hsa-miR-320b	miRNA	mir-320	TRUE	.......(((.((((.((.....)).)))).)))..((((((((((((..&....)).)))..)))))))...	-26.3	FALSE	TRUE
746	CCTCTCATCCCAGCCAGTAAGAATTTCAGTTGTGGGCCTCCAGTCTTCTG	AAAGCTGGGTTGAGAGGGCGA	FALSE	70	21	LBUB3	148	23.70544	1	100975206	100975255	+	SLC30A7	protein_coding	three_prime_utr			hsa-miR-320a-3p|hsa-miR-320b	miRNA	mir-320	TRUE	(((((((.(((((((((.((((......(((...)))......)))))))&....)))))).)))))))....	-29	FALSE	TRUE
747	TTTGTTCAGATTTCTGTGGGATGGGATTGGGGCCAGGGCTCACCAGCTAT	AACTGGCCCTCAAAGTCCCGCT	TRUE	108	21	LBUB1	2	0.919172	11	11876507	11876556	+	USP47	protein_coding	intron	MLT1H1	LTR	hsa-miR-193b-3p	miRNA	mir-193	TRUE	...............(((((((......((((((((((((....))))..&..))))))))....))))))).	-31.2	FALSE	TRUE
748	ATATACACATCCTGTGCCCCAATATGGTGCATTATGAAAAACAAAATCAT	AATGCACCCGGGCAAGGATTCT	FALSE	81	21	LBUB3	15	2.40258	2	203438372	203438421	-	ABI2,RAPH1	protein_coding	three_prime_utr			hsa-miR-501-3p	miRNA	mir-500	TRUE	........(((((.(((((......((((((((.................&)))))))).))))))))))...	-24.3	FALSE	TRUE
749	AGACGTGTCCCCTGCCACAGCTGAAGAGCCCTTGTCACCTTCCACACCCA	AATGGATTTTTGGAGCAGG	FALSE	60	21	LBUB3	15	2.40258	17	4064512	4064561	-	ZZEF1	protein_coding	exon			hsa-miR-1246	miRNA	mir-1246	TRUE	..........(((((..(((((....)))...........((((......&..))))....))..)))))	-14.4	FALSE	TRUE
750	TTGGGTAATTATTTGTAATTTAGTGAAGGAGACTAGGGGATGTTTTCTTC	ACCCTGTAGATCCGAATTTGTG	FALSE	57	21	LBUB3	96	15.3765	5	38478080	38478129	-	LIFR	protein_coding	three_prime_utr			hsa-miR-10a-5p|hsa-miR-10b-5p	miRNA	mir-10	TRUE	..(((((.................(((((((((........)))))))))&)))))..................	-16.4	FALSE	TRUE
751	TTTGATCTGGGGGCTGTTACATGGGTGTATTCAGTTTATGAAAAATATCA	ACCCTGTAGATCCGAATTTGTG	TRUE	86	21	LBUB3	27	4.32465	5	78085446	78085495	-	AP3B1	protein_coding	intron	L1ME3A	LINE	hsa-miR-10a-5p|hsa-miR-10b-5p	miRNA	mir-10	TRUE	...((((((.(((..........(((((.((((.....))))..))))).&...))).))))))..........	-16.4	FALSE	TRUE
752	ATACAAGTGCCTCAGTGAAAATATTTCTGCAGCTATCCAAGCTAATGGTA	ACTGCAGTGAAGGCACTTGTAG	FALSE	65	21	LBUB3	216	34.59712	2	61488585	61488634	-	XPO1	protein_coding	intron,exon			hsa-miR-17-3p	miRNA	mir-17	TRUE	.(((((((((((((............((((((....(((......)))..&.)))))))).))))))))))).	-26.9	FALSE	TRUE
753	AGTTTTCAAAAGTGCCCATTTTATGCTGCTGTGTGGTTTGTTAAATCTAA	AGCAGCATTGTACAGGGCTATCA	FALSE	162	21	LBUB2	24	5.13642	1	35854402	35854451	+	AGO4	protein_coding	three_prime_utr			hsa-miR-107	miRNA	mir-103	TRUE	.............((((.....((((((((....................&))))))))......)))).....	-20.3	FALSE	TRUE
754	TGTTTTAGATGTTTATATACCTTTTGAAGAGACCCAGTAGCCCATAGCAC	AGCTACATCTGGCTACTGGGT	FALSE	83	21	LBUB3	99	15.85701	17	57682503	57682552	+	MSI2	protein_coding	three_prime_utr			hsa-miR-222-3p	miRNA	mir-221	TRUE	..(((((((.((......))..)))))))..(((((((((((..((((..&.)))).....)))))))))))	-26.3	FALSE	TRUE
755	TTCAGTATTTGTTTATTGGCTGTTTTTTGACAGATTGTTGAAATTAAATG	AGCTACATTGTCTGCTGGGTTT	TRUE	103	21	LBUB3	106	16.97822	3	156543018	156543067	-	SSR3	protein_coding	three_prime_utr			hsa-miR-221-3p	miRNA	mir-221	TRUE	(((((((.........(((((...((((((((...)))))))).......&))))).......)))))))....	-11.7	FALSE	TRUE
756	GGAGGCTACTTCTCAGGTAACCAGGAATTGAGGGGAAGGACCTTGTGGAG	AGCTCGGTCTGAGGCCCCTCAGT	FALSE	63	21	LBUB3	171	27.3894	3	38484048	38484097	+	ACVR2B	protein_coding	three_prime_utr			hsa-miR-423-3p	miRNA	mir-423	TRUE	...((.(((((...))))).))....(((((((((..(((((..((....&.))..)))))....)))))))))	-28	FALSE	TRUE
757	ACAAAACATTTATTTTTGACCAGTCCTGTGGCTTCCATTAGCAATATGTT	AGGAAGCCCTGGAGGGGCTGGA	FALSE	128	21	LBUB1,LBUB3	90	19.80494	17	78797040	78797089	-	USP36	protein_coding	three_prime_utr			hsa-miR-671-5p	miRNA	mir-671	TRUE	.(((((.......))))).((((((((..(((((((..............&.))))))).....))))))))..	-27.3	FALSE	TRUE
758	TAAGTCTTGGATACATGGTTTTTATTTGTTTTGTTTTTGCTATTCTACTT	AGGCAAGATGCTGGCATAGCT	FALSE	108	21	LBUB1	45	20.68137	19	37633746	37633795	-	NA	NA	NA	L1MC5a	LINE	hsa-miR-31-5p	miRNA	mir-31	TRUE	..........................((((....(((((((.........&.)))))))....)))).....	-9.7	FALSE	TRUE
759	TGGTGAAGAAAATTGAAATCAGCCAGCACGCCAAGTACACTTGCTCTTTC	AGGCAAGATGCTGGCATAGCT	FALSE	103	21	LBUB2	1914	409.629	2	216499340	216499389	+	RPL37A	protein_coding	exon			hsa-miR-31-5p	miRNA	mir-31	TRUE	((((((............))).)))((..((((.(((..((((((.....&.)))))).)))))))...)).	-18.3	FALSE	TRUE
760	AGGAGCTTCGAGCCAAGTTTGAGGAGTATGGTCCGGTCATCGAATGTGAC	ATCACATTGCCAGGGATTACCAC	FALSE	78	21	LBUB3	14	2424-02-01	11	66639986	66640035	+	RBM14-RBM4,RBM4	protein_coding	exon			hsa-miR-23b-3p|hsa-miR-23c|hsa-miR-23a-3p	miRNA	mir-23	TRUE	.....((((((((...))))))))....(((((((((.....(((((((.&.))))))))))..))))))....	-20.3	FALSE	TRUE
763	AGATAGCTAGAGCTTCCGATCTTGACACGCTCAGCTATCTCTTGCTAGAT	CAGTGCATGACAGAACTTGG	TRUE	96	21	LBUB2	18	3.85232	5	83878632	83878681	+	NA	NA	NA			hsa-miR-152-3p	miRNA	mir-148	TRUE	.(((((((.((((...............)))))))))))((.(((.....&.....))).))..........	-18.5	FALSE	TRUE
764	ATGTTTTAAGATTGCACCTGGCAGTGTGCCTTTTTGCACAAATATTTACT	CCACTGCCCCAGGTGCTGCTGG	TRUE	88	21	LBUB1	36	16.54509	4	84649013	84649062	+	CDS1	protein_coding	three_prime_utr			hsa-miR-324-3p	miRNA	mir-324	TRUE	.............((((((((((((((((......))))...........&...))))))..))))))......	-24.9	FALSE	TRUE
765	TACTGTCTATATATATAGGGAGCACTTTAAACTTAATGCAGTGGGCAGTG	CCACTGCCCCAGGTGCTGCTGG	FALSE	64	21	LBUB3	792	126.856	5	112878578	112878627	-	SRP19,REEP5	protein_coding	three_prime_utr			hsa-miR-324-3p	miRNA	mir-324	TRUE	..((.(((((....))))).))...............(((((((((((((&..)))))))).....)))))...	-26.1	FALSE	TRUE
767	AGATCAAGGATTCGGAGAAAGGTCTCTACAGGTCCCTCCTCGTTAGTATA	CCCTGTAGATCCGAATTTGTG	TRUE	104	21	LBUB2	68	14.55322	17	8222296	8222345	-	LINC00324	lincRNA	exon	tRNA-Asp-GAY	tRNA	hsa-miR-10a-5p	miRNA	mir-10	TRUE	....((.(((((((((........((((((((..................&...))))))))))))))))).))	-21.3	FALSE	TRUE
768	AACAGTACAGGAAGAAGTGCAAGAGTAGACTAGAACCTTTAAGGAATTTG	GCTCGGTCTGAGGCCCCTCAGT	FALSE	52	21	LBUB3	168	26.90891	20	50889476	50889525	-	ADNP	protein_coding	three_prime_utr			hsa-miR-423-3p	miRNA	mir-423	TRUE	....((((........))))..((((.........(((...)))......&.))))...(((((....))))).	-13.9	FALSE	TRUE
769	GACGACAGGCTGTGGATGTGTCCCCCCTGCGCCGTGTGAACCAGGTGAGC	GGGCGCGCCGGGACTGTGAGAC	FALSE	23	21	LBUB3	9	1.441548	19	58393444	58393493	+	RPS5	protein_coding	exon,intron			hsa-miR-10394-3p	miRNA	0	TRUE	....((((....(((.(((((((...((.((((..........)))))).&.))))))))))...)))).....	-22.8	FALSE	TRUE
770	AAATAAAAGTGCACTAGGGGACAGTTGATTTCAATCTAAGAAAAGTTAAC	TAGCAGCACATCATGGTTTACA	FALSE	51	21	LBUB3	2	0.320344	15	38352030	38352079	+	SPRED1	protein_coding	three_prime_utr			hsa-miR-15b-5p	miRNA	mir-15	TRUE	........((((...........((((((((...........))))))))&.....)))).............	-8.7	FALSE	TRUE
771	TTTGAGGTCTACATTCTTGGTTGTTAATTTAGAGCGTTTGGTTAAAGTAT	TAGCAGCACGTAAATATTGGCG	TRUE	57	21	LBUB3	178	28.5106	17	68531284	68531333	+	PRKAR1A	protein_coding	intron			hsa-miR-16-5p	miRNA	mir-15	TRUE	......(((........(((((((((((((..(((.....))).))))..&))))))).))........))).	-10.4	FALSE	TRUE
772	CGCCGAGCCACTGGAGATCATTCTGCACCTGCCGCTGCTGTGTGAAGACA	TAGCAGCACGTAAATATTGGCG	FALSE	62	21	LBUB3	132	21.14271	22	41675094	41675143	-	SNU13	protein_coding	exon			hsa-miR-16-5p	miRNA	mir-15	TRUE	((((((((...((.(((....))).))...)).(((((((..........&))))))).........))))))	-22.4	FALSE	TRUE
773	TTGGGAGGAGAGCGCTTCCAGTCCCACGTCTTTACAGGAATCTTCCAGGT	TAGGTAGTTTCCTGTTGTTGGG	TRUE	76	21	LBUB1	1533	704.544	9	105635154	105635203	-	FKTN	protein_coding	exon			hsa-miR-196b-5p|hsa-miR-196a-5p	miRNA	mir-196	TRUE	(((((((.......))))))).((((((.....(((((((.((.((....&..)).)).))))))))).))))	-24.6	FALSE	TRUE
774	CAACAGGCCTGGGAGCGAACTGTGTGAAGGACCTTAATTCAAATCAGAGA	TATTGCACTTGTCCCGGCCT	TRUE	81	21	LBUB1	20	9.19172	11	125960842	125960891	-	CDON	protein_coding	three_prime_utr			hsa-miR-92a-3p|hsa-miR-92b-3p	miRNA	mir-25	TRUE	..(((((((.((((.(((...((((((.......................&..))))))))))))))))))))	-25.2	FALSE	TRUE
775	AGATCAGCGAGGCGGACAAGAAGAAGGTTCTGGACAAGTGTCAAGAGGTC	TATTGCACTTGTCCCGGCCTGT	TRUE	85	21	LBUB3	60	9.61032	6	31829632	31829681	+	HSPA1B,AL671762.1	protein_coding,processed_transcript	exon			hsa-miR-92a-3p|hsa-miR-92b-3p	miRNA	mir-25	TRUE	.........((((((((.........)))).(((((((((.(((......&..))))))))))))..))))..	-22.8	FALSE	TRUE
776	GAAGGACAAGAAGGCCAAAGCTGGTCTGGAGAGCGGGGCCGAGCCTGGAG	TCAGGCTCAGTCCCCTCCCGA	FALSE	73	21	LBUB3	14	2424-02-01	X	154776270	154776319	+	DKC1	protein_coding	three_prime_utr			hsa-miR-484	miRNA	mir-484	TRUE	...........((((((....))))))((.(((.(((((.((((((((..&)))))))).))))))))))...	-38.5	FALSE	TRUE
777	AATTGCAGGGAACTGGGGTAATCTTTTACTGAGCTGGATCTTAGAGAAAA	TCAGGCTCAGTCCCCTCCCGAT	TRUE	98	21	LBUB3	141	22.58424	10	253122	253171	+	ZMYND11	protein_coding	three_prime_utr			hsa-miR-484	miRNA	mir-484	TRUE	.......((((...((((.........((((((((.((............&)).))))))))))))))))...	-24.9	FALSE	TRUE
778	TAAAACAATGGTGGGATTTGGGCCTGAGGATGATCATTTTGTCGCAGAAC	TCAGGCTCAGTCCCCTCCCGAT	FALSE	75	21	LBUB3	65	4112-10-01	17	776918	776967	-	GLOD4	protein_coding	exon			hsa-miR-484	miRNA	mir-484	TRUE	.........((.((((((.((((((((.(((((.....))))).......&))))))))))))))..))....	-26.9	FALSE	TRUE
779	CACAAGAAGGGTCTCAGTTTGTGAAAGGATTTGGTGGAATTGGAGGTGAG	TCCCTGAGACCCTAACTTGTGA	FALSE	66	21	LBUB3	161	25.78772	5	138508664	138508713	-	ETF1	protein_coding	intron,exon			hsa-miR-125b-5p	miRNA	mir-10	TRUE	((((((.((((((((((..........(((((....)))))(((......&)))))))))))))..)))))).	-27	FALSE	TRUE
780	TGACAAAACCGAAAAAGCAAAACTGCAAAAAAGTACTAAGATGTACGGGT	TCCCTGAGACCCTTTAACCTGTGA	FALSE	53	21	LBUB3	54	8.649288	10	20784150	20784199	-	NEBL	protein_coding	three_prime_utr			hsa-miR-125a-5p|hsa-miR-125b-5p	miRNA	mir-10	TRUE	................(((....)))......((((......))))((((&........))))............	-11.7	FALSE	TRUE
782	AGTGAAACATCAGACTGGCAGCTGGAAATGCAAGGAGGGGCCCGGTCCAG	TCCGAGCCTGGGTCTCCCTCTT	TRUE	98	21	LBUB1	4	1.838344	19	35720121	35720170	+	KMT2B	protein_coding	exon			hsa-miR-615-3p	miRNA	mir-615	TRUE	.................(((........))).((((((((((((((....&.....))).))))..)))))))	-22.5	FALSE	TRUE
784	CCCACCTCAGCCTCATAAGCCTGTCTAATTTTGTGTACTTTTTGTAGTGC	TGAGGTAGGAGGTTGTATAGT	FALSE	85	21	LBUB1	8875	4078.822	1	44721588	44721637	-	ARMH1	protein_coding	intron	AluJb	SINE	hsa-let-7e-5p	miRNA	let-7	TRUE	...(((((.((((((...................(((((......)))))&))))))..))))).........	-19.9	FALSE	TRUE
785	TGGCTACCTCCACAGCTGCACCTCCACCTCCGTCTTCTCCTCTGCCAAGC	TGAGGTAGGAGGTTGTATAGTT	TRUE	52	21	LBUB3	39	6.24672	1	154251152	154251201	+	UBAP2L	protein_coding	exon			hsa-let-7e-5p|hsa-let-7a-5p|hsa-let-7b-5p|hsa-let-7c-5p|hsa-let-7f-5p|hsa-miR-98-5p|hsa-let-7g-5p|hsa-let-7d-5p	miRNA	let-7	TRUE	.((((........))))(((((((((((((....................&.))))).))))).)))......	-22.1	FALSE	TRUE
786	ACTGCGGCCTCCTCTCCTCTCCTAACCTCGCTCTCGCGGCCTAGCTTTAC	TGAGGTAGGAGGTTGTATAGTT	TRUE	176	21	LBUB1	1430	657.21	1	182391702	182391751	-	GLUL	protein_coding	five_prime_utr	GA-rich	Low_complexity	hsa-let-7e-5p|hsa-let-7a-5p|hsa-let-7b-5p|hsa-let-7c-5p|hsa-let-7f-5p|hsa-miR-98-5p|hsa-let-7g-5p|hsa-let-7d-5p	miRNA	let-7	TRUE	..(((((((((((..((((........((((....))))...........&.)))).))))))))))).....	-27.4	FALSE	TRUE
787	GCATCCTTCTTTGTGACCAAGTGAATACCTACCTACCTCTTAGGACTCAG	TGAGGTAGGAGGTTGTATAGTT	FALSE	98	21	LBUB3	16	2.56275	5	41919694	41919743	+	C5orf51	protein_coding	three_prime_utr	L2c	LINE	hsa-let-7e-5p|hsa-let-7a-5p|hsa-let-7b-5p|hsa-let-7c-5p|hsa-let-7f-5p|hsa-miR-98-5p|hsa-let-7g-5p|hsa-let-7d-5p	miRNA	let-7	TRUE	......(((((((....)))).))).((((.((((((((...........&.)))))))))))).........	-20.9	FALSE	TRUE
788	ATTGTCCCTTCTACCTCACTAACCTGTCTTCTCCATCTGATGTCACCCAG	TGAGGTAGGAGGTTGTATAGTT	FALSE	77	21	LBUB3	6	0.961032	7	102253920	102253969	+	CUX1	protein_coding	intron			hsa-let-7e-5p|hsa-let-7a-5p|hsa-let-7b-5p|hsa-let-7c-5p|hsa-let-7f-5p|hsa-miR-98-5p|hsa-let-7g-5p|hsa-let-7d-5p	miRNA	let-7	TRUE	......((((((((((((..................(((........)))&))))))))))))..........	-20.9	FALSE	TRUE
789	AACAACATTGTTTCTCAACTTTTGAACTCTTAACTCATCCAGATTGTTTT	TGAGGTAGTAGATTGTATAGTT	FALSE	73	21	LBUB3	273	43.72697	6	97145876	97145925	-	MMS22L	protein_coding	three_prime_utr			hsa-let-7f-5p|hsa-let-7a-5p	miRNA	let-7	TRUE	.((((.......(((((.................................&))))).......))))......	-6.3	FALSE	TRUE
790	CACCTACTCAGCTATCTCAGGACCAGCTTGAGGCTGAAGAAAAGGCAAGA	TGAGGTAGTAGGTTGTAT	TRUE	80	21	LBUB3	84	13.45442	14	77755060	77755109	-	SLIRP,SNW1	protein_coding	exon			hsa-let-7c-5p|hsa-let-7a-5p|hsa-let-7e-5p|hsa-miR-4510|hsa-let-7g-5p|hsa-let-7b-5p|hsa-let-7f-5p|hsa-let-7i-5p|hsa-miR-98-5p	miRNA	let-7	TRUE	.((((((...(((((((((....(((((...)))))..............&))))))))).....))).))).	-20.7	FALSE	TRUE
791	CATCCCCCTGACGGCCGAGAAGCTGTGCATCTACACCGACAACTCCATCC	TGAGGTAGTAGGTTGTATAGTT	TRUE	73	21	LBUB3	33	5.28567	11	69643180	69643229	+	CCND1	protein_coding	exon			hsa-let-7a-5p|hsa-miR-98-5p|hsa-let-7f-5p|hsa-let-7b-5p|hsa-let-7e-5p|hsa-let-7g-5p|hsa-let-7c-5p|hsa-let-7d-5p	miRNA	let-7	TRUE	..((..((....))..))..(((((((((((((((((.............&...))).))))).)))))))))	-19.3	FALSE	TRUE
792	AAAAAGAAGAAATGCCTGCCACCAAAGGAGGATTCTCTTTTGGCAACGTG	TGAGGTAGTAGGTTGTATAGTT	FALSE	53	21	LBUB3	132	21.14268	6	17628938	17628987	-	NUP153	protein_coding	exon			hsa-let-7a-5p|hsa-miR-98-5p|hsa-let-7f-5p|hsa-let-7b-5p|hsa-let-7e-5p|hsa-let-7g-5p|hsa-let-7c-5p|hsa-let-7d-5p	miRNA	let-7	TRUE	.............((((((..(((((((((....))))))))).......&.......)))))).........	-19.7	FALSE	TRUE
793	TTGAATGTGACAGCACCTACACCTCAGCAGTTACAAGCCTTCAAAAATGA	TGAGGTAGTAGGTTGTATAGTT	TRUE	115	21	LBUB1	56	25.7368	7	140778006	140778055	-	BRAF	protein_coding	exon			hsa-let-7a-5p|hsa-miR-98-5p|hsa-let-7f-5p|hsa-let-7b-5p|hsa-let-7e-5p|hsa-let-7g-5p|hsa-let-7c-5p|hsa-let-7d-5p	miRNA	let-7	TRUE	............((((((((((((((((........))............&)))))).))))).)))......	-19.4	FALSE	TRUE
794	TTTCACAGCACCAAATCTCCACCTCCATCATCACCTCAACCCAAAAAGGC	TGAGGTAGTAGGTTGTATAGTT	FALSE	62	21	LBUB3	448	71.7572	MT	14033	14082	+	MT-ND5	protein_coding	exon			hsa-let-7a-5p|hsa-miR-98-5p|hsa-let-7f-5p|hsa-let-7b-5p|hsa-let-7e-5p|hsa-let-7g-5p|hsa-let-7c-5p|hsa-let-7d-5p	miRNA	let-7	TRUE	....................((((.....((.((((((............&)))))).)))))).........	-10.5	FALSE	TRUE
795	ATATCTTGCAGTTATCTTTGTCCTTTCCCCACCTACACCCCCAATAATTT	TGAGGTAGTAGGTTGTGTGG	TRUE	107	21	LBUB1	10	4.59586	17	35004792	35004841	+	LIG3	protein_coding	three_prime_utr			hsa-let-7b-5p	miRNA	let-7	TRUE	.......((((......)))).........(((((((((...........&...))).)))))).........	-12.7	FALSE	TRUE
796	CCCCGGAGAACTCTAGCTCCCCGACACGGCTACCTCTTGGCAAACGAGCG	TGAGGTAGTAGGTTGTGTGGTT	TRUE	97	21	LBUB2	55	11.771	11	134276193	134276242	-	NA	NA	NA			hsa-let-7b-5p|hsa-let-7c-5p|hsa-let-7e-5p|hsa-miR-4510|hsa-let-7a-5p|hsa-let-7i-5p	miRNA	let-7	TRUE	....((((........))))((.(((((((((((((...((......)).&.))))))))....)))))))..	-24.7	FALSE	TRUE
797	GACTGTAAGCAGCTGGGAGAGTGCCTTGTGTGCAGTGACCACTGTTGCTG	TGCACTTGTCCCGGCCTGT	TRUE	92	21	LBUB1	15	6.89379	16	81385554	81385603	+	GAN,AC092139.1	protein_coding,lincRNA	three_prime_utr	MIRb	SINE	hsa-miR-92a-3p|hsa-miR-92b-3p	miRNA	mir-25	TRUE	........((((((((((((((((........(((((((....)))))))&....)))))).)))))).))))	-28.5	FALSE	TRUE
798	GGTGTGATCAAGTGGACTCCAGCCCCGTTCCTAGATACCGTGTTAACGCT	TGCGGGGCTAGGGCTAACA	FALSE	78	21	LBUB3	30	4.80516	12	65170630	65170679	+	LEMD3	protein_coding	exon			hsa-miR-744-5p	miRNA	mir-744	TRUE	............(((.(((.((((((((..........(((....)))..&.)))))))).))))))......	-22.8	FALSE	TRUE
799	AGATACAATGTTTCCCTGCCCCGCACCGCTTCCACAAAATAGCAATGTGG	TGCGGGGCTAGGGCTAACAGCA	FALSE	93	21	LBUB1,LBUB3	100	30.38905	17	1520028	1520077	-	PITPNA	protein_coding	three_prime_utr			hsa-miR-744-5p	miRNA	mir-744	TRUE	........((((.((((((((((((......(((((.........)))))&)))))))).))))..))))...	-31.1	FALSE	TRUE
800	ACACCAACGTGCCCCGCGCCTCCGTGCCGGACGGGTTCCTCTCCGAGCTC	TGCGGGGCTAGGGCTAACAGCA	FALSE	80	21	LBUB3	328	52.5364	22	23894494	23894543	+	AP000350.4,MIF,MIF-AS1	protein_coding,antisense	exon			hsa-miR-744-5p	miRNA	mir-744	TRUE	..........((((...(((.((((((((((.(((...))))))).))..&.)))))))..))))........	-27.9	FALSE	TRUE
801	TGCAGTGACGACGCCTAGCAGTCCTGCCCTGCTGCTGCTGCCGCCCCGCT	TGCGGGGCTAGGGCTAACAGCA	FALSE	68	21	LBUB3	16	2.562752	9	133406921	133406970	-	REXO4	protein_coding	three_prime_utr,exon			hsa-miR-744-5p	miRNA	mir-744	TRUE	.((((.(((...........)))))))..(((((..(((...(((((((.&.)))))))...)))...)))))	-35.2	FALSE	TRUE
802	TGTTCCACTGCCCCTCCTCCTCACCCTATCACCCATGGATCGTAATGTAA	TGGAGAGAAAGGCAGTTCCTGA	FALSE	70	21	LBUB3	212	33.95644	17	42843134	42843183	+	PSME3	protein_coding	three_prime_utr			hsa-miR-185-5p	miRNA	mir-185	TRUE	......((((((..((((((....((..........))............&.)))).))..))))))......	-18.6	FALSE	TRUE
803	AAGCGAATGTATGCAGGACTTCAACACCATGTTTACAAATTGTTACATTT	TGTAAACATCCTACACTCTCAGC	FALSE	88	21	LBUB3	18	2.883096	9	134052314	134052363	-	BRD3	protein_coding	exon			hsa-miR-30c-5p	miRNA	mir-30	TRUE	....((.(((....((((...........((((((((.............&))))))))))))))).)).....	-11.3	FALSE	TRUE
804	CATTGGGAGGAGAGCGCTTCCAGTCCCACGTCTTTACAGGAATCTTCCAG	TTTCCGGCTCGCGTGGGTGTGT	TRUE	71	21	LBUB1	1022	469.696	9	105635156	105635205	-	FKTN	protein_coding	exon			hsa-miR-1180-3p	miRNA	mir-1180	TRUE	.((((((((.......))))))))(((((((.......((((........&.)))).....))))))).....	-24.3	FALSE	TRUE
805	CCCTCCACCTCCACACCAGGCCCTCTCTCCAGTTTTATCCCCTGCCTAAT	AAAAGCTGGGTTGAGAGGGCGA	TRUE	117	20	LBUB1	20	9.19172	17	7930386	7930435	-	AC104581.2,TRAPPC1	protein_coding	three_prime_utr			hsa-miR-320a-3p|hsa-miR-320b	miRNA	mir-320	TRUE	...................(((((((((((((((((..............&.)))))))))..))))))))..	-27.6	FALSE	TRUE
806	TCCCCTCCTTCGAGCGCTACATGGCCCAGCTCAAATGCTACTACTTTGAT	AAAAGCTGGGTTGAGAGGGCGA	FALSE	50	20	LBUB3	84	13.45443	19	38376400	38376449	+	PSMD8	protein_coding	exon			hsa-miR-320a-3p|hsa-miR-320b	miRNA	mir-320	TRUE	(((((((..(((...........((((((((...................&...)))))))))))))))).))	-21.9	FALSE	TRUE
807	TCACCGCAGCAGCCCCAGCTCCTGCGCCCTCCCTGGACTGAGGTGTGCTC	AAAAGCTGGGTTGAGAGGGCGA	TRUE	95	20	LBUB2	75	16.05135	8	124998102	124998151	-	AC009908.1	antisense	exon			hsa-miR-320a-3p|hsa-miR-320b	miRNA	mir-320	TRUE	((.((....((((((.((((...((((((((........)))).))))..&...))))))))))....)).))	-30	FALSE	TRUE
808	TATTTCTCTCTCCCCCAGCCGATGTTCTGAACCACCACCTGTAGCTAGGC	AAAAGCTGGGTTGAGAGGGCGA	FALSE	71	20	LBUB1	130	59.746	X	108733125	108733174	-	IRS4	protein_coding	exon			hsa-miR-320a-3p|hsa-miR-320b	miRNA	mir-320	TRUE	.....(((((((.((((((..................((((....)))).&....))))))..)))))))...	-24.1	FALSE	TRUE
809	CTCCATCAAAACATCTTCTGCGCCTCTCTCTCAGCATATGCTTTGATATT	AAAGCTGGGTTGAGAGGGCGA	FALSE	77	20	LBUB3	170	27.22925	12	123154499	123154548	-	MPHOSPH9	protein_coding	three_prime_utr			hsa-miR-320a-3p|hsa-miR-320b	miRNA	mir-320	TRUE	..................(((.((((((.((((((...............&....))))))..))))))))).	-24.3	FALSE	TRUE
810	ACATTGAAGAACCTAAGTGGATGATGGGATTTGGGGCCAGTAGTGAAAGT	AACTGGCCCTCAAAGTCCCGCT	TRUE	74	20	LBUB3	60	9.61032	13	41190882	41190931	-	AL354696.2,KBTBD7	antisense,protein_coding	three_prime_utr			hsa-miR-193b-3p	miRNA	mir-193	TRUE	...........((.....)).....((((((((((((((((.........&.)))))))))..)))))))...	-28.6	FALSE	TRUE
812	TCCTCTGTACTGTCTCTCTCCTTGCCCCTAACCCAAAAAGCTTCATTTTT	AAGCTGGGTTGAGAGGGCGA	FALSE	78	20	LBUB3	2202	352.6986	12	56638263	56638312	-	ATP5F1B	protein_coding	three_prime_utr			hsa-miR-320a-3p|hsa-miR-320b	miRNA	mir-320	TRUE	.....................((((((((((((((....((((.......&..)))))))))).)).))))))	-21.6	FALSE	TRUE
813	AGGCGCCTCCAGTCCTCTCAACCCCCTGACTTTCAAGTCCTTTCAAGTCC	AAGCTGGGTTGAGAGGGCGA	TRUE	110	20	LBUB1	52	23.89848	19	6211643	6211692	-	MLLT1	protein_coding	three_prime_utr			hsa-miR-320a-3p|hsa-miR-320b	miRNA	mir-320	TRUE	...........(((((((((((((...((((....))))...........&.......)))))))))))))..	-28.3	FALSE	TRUE
814	GCAGGGAGCCAGGGTGAGGGCAGAGTGTGGTGACAGCCGAACTTGGAGTA	ACTGCCCTAAGTGCTCCTTCT	FALSE	73	20	LBUB3	679	108.7569	12	108645694	108645743	-	CORO1C	protein_coding	three_prime_utr			hsa-miR-18a-3p	miRNA	mir-17	TRUE	..(((((((.......((((((((((.((((....)))).))).......&.)))))))....)))))))....	-28.1	FALSE	TRUE
815	AGAATTTTGGGGGAAATGGAAAGTTTTCCTCAAGGAGCAGCTGGGGGCAG	ACTGCCCTAAGTGCTCCTTCTGG	FALSE	52	20	LBUB3	36	7662-05-01	9	130135997	130136046	+	GPR107	protein_coding	three_prime_utr			hsa-miR-18a-3p	miRNA	mir-17	TRUE	.......((((((((((.....))))))))))(((((((.((.(((((((&.))))))).))))))))).....	-37.6	FALSE	TRUE
816	AAATGTATGATGATTTTGAAAAGGCTCAGCAGGATTTGTTCTTAAACCGA	ACTGCTGAGCTAGCACTTCCCG	FALSE	86	20	LBUB3	3	0.480516	2	69247920	69247969	+	ANTXR1	protein_coding	three_prime_utr			hsa-miR-93-3p	miRNA	mir-17	TRUE	......................((((((((((..................&.))))))))))...........	-19.8	FALSE	TRUE
817	TTGTCACAGATGGGCAGTCCTATGATGATGTCCAAGGCCCTGCAGCTGCT	AGCAGCATTGTACAGGGCTATGA	TRUE	45	20	LBUB3	96	15.3765	14	30886250	30886299	+	COCH,AL049830.3	protein_coding,antisense	exon			hsa-miR-103a-3p|hsa-miR-107	miRNA	mir-103	TRUE	..........(((((((((....)))..)))))).((((((((((((((.&.)))))..))..)))))))....	-27.7	FALSE	TRUE
818	GGCCGACGACCCGAGCTGGTGCAAGACCCCGAGTGGGCACATCAAGCGAC	AGCTCGGTCTGAGGCCCCTCAGT	FALSE	62	20	LBUB3	36	7662-05-01	6	21594669	21594718	+	AL512380.2,SOX4	antisense,protein_coding	exon			hsa-miR-423-3p	miRNA	mir-423	TRUE	((((...((((.((((((((.....))).((..(((.....)))..))..&)))))))))...)))).......	-27.1	FALSE	TRUE
819	GCTTCCCAACTAACTGCCTTCAGTGGATTCGGGCAAGTGCAAAGTCTTTG	ATTGCACTTGTCCCGGCCTGT	FALSE	64	20	LBUB3	90	14.41548	2	169640796	169640845	+	PPIG	protein_coding	three_prime_utr			hsa-miR-92a-3p	miRNA	mir-25	TRUE	............((((....))))((..((((((((((((((........&..))))))))).)))))))...	-25.2	FALSE	TRUE
820	CTGTCTATTTCTGTGCACTTAACAATGGAACCCAAACAGAAGAGAATAAA	CAAAGTGCTGTTCGTGCAGGTA	TRUE	118	20	LBUB1	50	22.9792	17	58490508	58490557	-	MTMR4	protein_coding	three_prime_utr			hsa-miR-93-5p	miRNA	mir-17	TRUE	...(((((...(((.......))))))))(((...((.(((.((......&.......)).)))))...)))..	-10.9	FALSE	TRUE
822	CTGTGTAGTTCTTCACTATCTGTTCCAGGGCTAGTCGGAGGATCATAAGC	CAACGGAATCCCAAAAGCAGCTG	TRUE	92	20	LBUB3	12	1.922064	11	77020874	77020923	+	ACER3	protein_coding	three_prime_utr			hsa-miR-191-5p	miRNA	mir-191	TRUE	.((((..((((((((((((((......))).)))).)))))))))))(((&....((....)).......))).	-14.3	FALSE	TRUE
824	TGAGTAGAAAGGCCTTTAAAATTTTTTTAGAAAGCATTTGAATGCATTTT	CACATTGCCAGGGATTACCAC	FALSE	60	20	LBUB3	621	99.4668	3	186789674	186789723	+	EIF4A2	protein_coding	three_prime_utr			hsa-miR-23b-3p	miRNA	mir-23	TRUE	..........(((.(((((((...)))))))..((((....)))).....&........))).((.....))..	-9.7	FALSE	TRUE
825	TGGCCTAGATAGGCGCCCACCTAAGTGCCTCAGGACTGCACCTTAGGGCA	CCACTGCCCCAGGTGCTGCTGG	FALSE	51	20	LBUB3	104	16.65792	1	43363860	43363909	-	ELOVL1	protein_coding	three_prime_utr			hsa-miR-324-3p	miRNA	mir-324	TRUE	..........((((((........))))))(((....((((((..(((((&.....))))).))))))..))).	-30	FALSE	TRUE
826	CCTAGAGCACATGAGTGAAGTGCAGCCAGACTCACCCCAGGGGATCTACG	CGCATCCCCTAGGGCATTGGTG	TRUE	69	20	LBUB3	28	4848-04-01	11	119078232	119078281	+	VPS11	protein_coding	exon			hsa-miR-324-5p	miRNA	mir-324	TRUE	......((((.........)))).(((((.....(((.(((((((.....&...))))))).)))..))))).	-25.1	FALSE	TRUE
827	TTTATGTAGCATGATTTTCCTTGGGATGCAAATCTTAAAACAGTCCTTTA	CGCATCCCCTAGGGCATTGGTG	TRUE	127	20	LBUB2,LBUB3	63	12.46005	3	129651214	129651263	-	TMCC1	protein_coding	three_prime_utr			hsa-miR-324-5p	miRNA	mir-324	TRUE	.........(((.....((((.(((((((.....................&.)))))))..)))).....)))	-18.5	FALSE	TRUE
828	TGTAACTAATAATTTGAACTATACTTGAAGGACCGTGTTGATGTCAGGTA	CTCCTGACTCCAGGTCCTGTGT	FALSE	75	20	LBUB3	1530	245.0628	21	14373160	14373209	-	HSPA13	protein_coding	three_prime_utr			hsa-miR-378a-5p	miRNA	mir-378	TRUE	............................((((((.((..((.((((((..&..))))))))))))))))....	-20.9	FALSE	TRUE
829	CATCGTAAACACCAACGTGCCCCGCGCCTCCGTGCCGGACGGGTTCCTCT	CTGGGATCTCCGGGGTCTTGGTT	TRUE	81	20	LBUB3	246	39.4023	22	23894486	23894535	+	AP000350.4,MIF,MIF-AS1	protein_coding,antisense	exon			hsa-miR-769-3p	miRNA	mir-769	TRUE	..........(((((...(((((((((....)))).(((..((((((...&..)))))))))))))).))))).	-26.1	FALSE	TRUE
830	AAGACCAAGGAGGGAGTGCGGGAGGTGTTTGAGATGGCCACTCGGGCTGG	GCAGTCCATGGGCATATAC	FALSE	49	20	LBUB3	115	18.4198	1	112701589	112701638	-	RHOC	protein_coding	exon			hsa-miR-455-3p	miRNA	mir-455	TRUE	....((.....))...........((((.....(((.(((...((((((.&.)))))).))).)))..))))	-20	FALSE	TRUE
833	TTACCAAAATGTTTAAAGTGATCTCAGAGGGGCCCATGGATTAACGCCCT	GCCCCTGGGCCTATCCTAGAA	FALSE	76	20	LBUB3	28	4.48482	3	58171626	58171675	+	FLNB	protein_coding	three_prime_utr			hsa-miR-331-3p	miRNA	mir-331	TRUE	.....................(((..((.(((((((.((...........&..)).))))))).))..))).	-20.7	FALSE	TRUE
834	TGCAAAGATCAATGCAAAAATTGTTATATATGAACATATAACTGGAGTCG	GTGCATTGTAGTTGCATTG	FALSE	98	20	LBUB3	58	9.28998	9	128109115	128109164	+	SLC25A25,SLC25A25-AS1	protein_coding,antisense	three_prime_utr			hsa-miR-33a-5p	miRNA	mir-33	TRUE	(((((....(((((((......(((((((......)))))))........&.)))))))...))))).....	-18.5	FALSE	TRUE
836	CAGTAATAATAGCAATAGCTAACAACATCTGCACAGCACCTTACAGTTTG	TAAGGTGCATCTAGTGCAGATA	TRUE	89	20	LBUB3	558	89.376	X	151408961	151409010	+	VMA21	protein_coding	three_prime_utr	MIRc	SINE	hsa-miR-18a-5p|hsa-miR-18b-5p	miRNA	mir-17	TRUE	.........((((....)))).....((((((((.((((((((.......&)))))))).....))))))))..	-25.5	FALSE	TRUE
837	ATTCATGACACATTTACATTTGATCATAAATAAAAGAAAAAAGGGCACCT	TAATGCCCCTAAAAATCCTTAT	TRUE	91	20	LBUB3	180	28.83096	5	97036836	97036885	+	LNPEP	protein_coding	three_prime_utr			hsa-miR-365a-3p|hsa-miR-365b-3p	miRNA	mir-365	TRUE	....((((..((........)).))))...............(((((...&...)))))..............	-9.8	FALSE	TRUE
839	CCTGCAGTAGGAAAACAATGCCAGGGATCCAGGGAGACTAAGGTGGCCGG	TACCCTGTAGATCCGAATTTGT	TRUE	99	20	LBUB1,LBUB3	13	3.87872	10	125842210	125842259	+	BCCIP,DHX32	protein_coding	intron	L1MEc	LINE	hsa-miR-10a-5p	miRNA	mir-10	TRUE	((((...))))...((((......((((((((((................&..)))))..)))))....)))).	-18.8	FALSE	TRUE
840	TGTACAAATAGGATCTACAGGTAGGAGATCATCTCAAAAACTGGATGCAT	TACCCTGTAGATCCGAATTTGT	TRUE	68	20	LBUB3	132	21.1426	6	57102160	57102209	+	ZNF451	protein_coding	intron			hsa-miR-10a-5p	miRNA	mir-10	TRUE	..(((((((.(((((((((((........(((((........)))))...&...)))))))))))..)))))))	-27.9	FALSE	TRUE
841	AAAATATTTTAATATGCCTATGTATCTTTCACAGAGTGGATTCAACTGCA	TAGCAGCACATAATGGTTTGTG	TRUE	91	20	LBUB2	9	1.926159	10	5761256	5761305	+	FAM208B	protein_coding	intron,exon			hsa-miR-15a-5p	miRNA	mir-15	TRUE	...........(((.((((((((....(((((...))))).....((((.&..)))).)))))..))).))).	-12.4	FALSE	TRUE
842	GAGATTAGTGTTTACTTGCTGTGGTTGTGGTGTGCTGCTACTTAATTATA	TAGCAGCACATCATGGTTTA	FALSE	78	20	LBUB3	485	77.6835	12	22689742	22689791	+	ETNK1	protein_coding	three_prime_utr			hsa-miR-15a-5p|hsa-miR-15b-5p	miRNA	mir-15	TRUE	......((((......))))((((.(((((((((((((((..........&)))))))))))))))..)))).	-25.2	FALSE	TRUE
843	TATGATATTTTTAACAAGAGTCTATAGGCAAACAATATAGGGTGTGCTGT	TAGCAGCACATCATGGTTTACA	TRUE	75	20	LBUB3	57	9.12981	8	55739344	55739393	-	TMEM68	protein_coding	intron			hsa-miR-15b-5p	miRNA	mir-15	TRUE	.....................(((((.........)))))((((((((((&..))))))))))..........	-18.6	FALSE	TRUE
844	ATTGCTTTTTGCTGCTATGTTCTGCATTGAGCCTAGTTTTGCCATTGTCC	TAGCAGCACGTAAATATTGGCG	FALSE	55	20	LBUB3	312	49.97364	10	118006028	118006077	-	RAB11FIP2	protein_coding	three_prime_utr			hsa-miR-16-5p	miRNA	mir-15	TRUE	.........((((((((......(((.((.((........)))).)))..&))))))))(((........)))	-16.9	FALSE	TRUE
845	AAAGAGTAATTTCTTGCTAAATAAATAAAAGAAACCTTGTTGAAAAACTA	TAGCAGCACGTAAATATTGGCG	TRUE	77	20	LBUB3	1108	177.4704	16	30443631	30443680	-	SEPHS2	protein_coding	three_prime_utr	LTR83	LTR	hsa-miR-16-5p	miRNA	mir-15	TRUE	.(((((....)))))(((((........(((....)))((((........&...)))).........))))).	-8	FALSE	TRUE
846	GGCTTTGCGTGCTGCTAGCTGGGTTCAGGCTTCACCCACTGGAAAGAACC	TAGCAGCACGTAAATATTGGCG	FALSE	60	20	LBUB3	660	105.713	16	58707203	58707252	-	GOT2	protein_coding	three_prime_utr			hsa-miR-16-5p	miRNA	mir-15	TRUE	.((((((((((((((((..(((((.........)))))............&))))))))))))).....))).	-28.6	FALSE	TRUE
847	CTTCAGGTGTTTGACCAGGAACTTGATGCACTGGAAATTGAGACAGTACA	TATTGCACTTGTCCCGGCCTGT	TRUE	60	20	LBUB3	16	2.56276	17	1659958	1660007	-	PRPF8	protein_coding	exon,intron			hsa-miR-92a-3p|hsa-miR-92b-3p	miRNA	mir-25	TRUE	...(((((....(((.(((.......(((((((..........))))...&....)))))))))...))))).	-14.4	FALSE	TRUE
848	GTAATAAACTCTGTTACAGAAGAGAAAAAGGGCCGGGCACAGTGGCTTAT	TATTGCACTTGTCCCGGCCTGT	FALSE	70	20	LBUB3	54	6493-08-01	8	38850480	38850529	+	TACC1	protein_coding	three_prime_utr	AluJb	SINE	hsa-miR-92a-3p|hsa-miR-92b-3p	miRNA	mir-25	TRUE	........((((........)))).....((((((((.((((((......&.....))).)))))))))))..	-27.6	FALSE	TRUE
849	GGAAGCAACAAAGAACAGCAAAGGGGGATCAGGGGGAAAAACCACTGGGA	TCCCTGAGACCCTAACTTGTGA	TRUE	60	20	LBUB3	92	14.73584	12	57534030	57534079	-	DCTN2	protein_coding	exon			hsa-miR-125b-5p	miRNA	mir-10	TRUE	.................((((.((((..(((((((......((....)).&)))))))..))))...))))..	-22.7	FALSE	TRUE
850	GGATTACAAGTCAGTTTGACAATTTACGATGTCTCAGTGATGTTTCTGCA	TCCCTGAGACCCTAACTTGTGA	FALSE	70	20	LBUB3	123	19.70115	21	41987552	41987601	-	ZBTB21	protein_coding	three_prime_utr			hsa-miR-125b-5p	miRNA	mir-10	TRUE	...((((((((.((................(((((((.((..........&)).))))))).)).))))))))	-16.8	FALSE	TRUE
851	AACCTTTTTTCTTCAAGGGAGAAGTGACCCAGGCCTCGAGTTTAGTGCTA	TCCGAGCCTGGGTCTCCCTCT	TRUE	39	20	LBUB1	8	3.67668	5	55939744	55939793	-	IL6ST,AC008914.1	protein_coding,antisense	three_prime_utr			hsa-miR-615-3p	miRNA	mir-615	TRUE	...............(((((.....(((((((((.((((((.....))).&..)))))))))))))))))...	-29.8	FALSE	TRUE
852	ACGGGCTCGGCTGATTCTGAAATTGTACTGTATCATTTGGTATTTACTTA	TCCGAGCCTGGGTCTCCCTCT	FALSE	72	20	LBUB3	34	5.44584	8	17223158	17223207	+	ZDHHC2	protein_coding	three_prime_utr			hsa-miR-615-3p	miRNA	mir-615	TRUE	.(((((((((..............(((..(((((....))))).)))...&.)))))))))............	-21.6	FALSE	TRUE
854	GTGTTCCCACGGGTGCCATGAAGTGTGTGAGGAGCCCCTCATCTGGAGGG	TCTCACACAGAAATCGCACCCG	FALSE	62	20	LBUB3	32	5.1255	8	38852780	38852829	+	NA	NA	three_prime_utr			hsa-miR-342-3p	miRNA	mir-342	TRUE	........((((((((.((....(((((((((...(((((.....)))))&)))))))))...)).))))))))	-36.5	FALSE	TRUE
855	GGCCTCAGAAAACGGAATCTCTGTCTGTGACCTTCTCCTGCCCCATTTCA	TGAGGGGCAGAGAGCGAGACTTT	TRUE	48	20	LBUB2	4	0.856072	20	435922	435971	-	TBC1D20	protein_coding	three_prime_utr	MER21A	LTR	hsa-miR-423-5p	miRNA	mir-423	TRUE	((...((((...((((...))))))))...))..((((((((((......&...))))))).))).........	-25.4	FALSE	TRUE
856	GGAGAAGTGTGACCTATGCATGAATGAGGGTTGAAGCCTACTACCTCACA	TGAGGTAGTAGGTTGTATAGTT	FALSE	56	20	LBUB3	144	23.06478	1	207048982	207049031	-	PFKFB2,YOD1	protein_coding	five_prime_utr,three_prime_utr			hsa-let-7a-5p|hsa-miR-98-5p|hsa-let-7f-5p|hsa-let-7b-5p|hsa-let-7e-5p|hsa-let-7g-5p|hsa-let-7c-5p|hsa-let-7d-5p	miRNA	let-7	TRUE	.............(((((((...............(((((((((((((..&))))))))))))))))))))..	-27.5	FALSE	TRUE
857	CAACATGAAACAGTTCATCCGCTACCTCATCTCGTCCAACGTCGGGGAAG	TGAGGTAGTAGGTTGTATAGTT	TRUE	115	20	LBUB1,LBUB3	68	25.26355	12	110342392	110342441	+	ATP2A2	protein_coding	exon			hsa-let-7a-5p|hsa-miR-98-5p|hsa-let-7f-5p|hsa-let-7b-5p|hsa-let-7e-5p|hsa-let-7g-5p|hsa-let-7c-5p|hsa-let-7d-5p	miRNA	let-7	TRUE	........(((....((.(((((((((((.((((........))))....&))))))))).)).))....)))	-21	FALSE	TRUE
858	ACACGAATGCAAAAGCAGAAAATGAATGATAGCATGGATACCTCAAACAA	TGAGGTAGTAGGTTGTATAGTT	FALSE	70	20	LBUB3	195	31.2336	13	48480009	48480058	+	RB1	protein_coding	intron			hsa-let-7a-5p|hsa-miR-98-5p|hsa-let-7f-5p|hsa-let-7b-5p|hsa-let-7e-5p|hsa-let-7g-5p|hsa-let-7c-5p|hsa-let-7d-5p	miRNA	let-7	TRUE	.......(((....)))...........(((((.....(((((((.....&)))))))....)))))......	-15.5	FALSE	TRUE
859	TCCCCAGCAAAGGCTACATGTTACCTCCTTCAATTGATAATAAACCTTTC	TGAGGTAGTAGGTTGTATAGTT	TRUE	154	20	LBUB1	35	16.0855	2	130190655	130190704	+	MZT2B	protein_coding	three_prime_utr			hsa-let-7a-5p|hsa-miR-98-5p|hsa-let-7f-5p|hsa-let-7b-5p|hsa-let-7e-5p|hsa-let-7g-5p|hsa-let-7c-5p|hsa-let-7d-5p	miRNA	let-7	TRUE	......((((...((((....((((((.......................&.)))))))))).))))......	-12.5	FALSE	TRUE
860	ATTGACTTGCCTAAAAAATGCAGTGACTCCAAACAACATTTGACCTGTCT	TGAGGTAGTAGGTTGTATAGTT	FALSE	75	20	LBUB3	88	14.09512	3	48294024	48294073	-	ZNF589,NME6	protein_coding	three_prime_utr			hsa-let-7a-5p|hsa-miR-98-5p|hsa-let-7f-5p|hsa-let-7b-5p|hsa-let-7e-5p|hsa-let-7g-5p|hsa-let-7c-5p|hsa-let-7d-5p	miRNA	let-7	TRUE	...(((((((.....(((((..((........))..))))).((((....&..)))).)))))))........	-11.9	FALSE	TRUE
861	CTTGCACATTTTACAGTTACCTCATTTTTCCCATGTATGTATTTGAGAAA	TGAGGTAGTAGGTTGTATAGTT	TRUE	75	20	LBUB2	258	55.2165	5	176526983	176527032	-	RNF44	protein_coding	three_prime_utr			hsa-let-7a-5p|hsa-miR-98-5p|hsa-let-7f-5p|hsa-let-7b-5p|hsa-let-7e-5p|hsa-let-7g-5p|hsa-let-7c-5p|hsa-let-7d-5p	miRNA	let-7	TRUE	.....(((.(((((...(((((((((((((..(((....)))..))))))&)))))))))))).)))......	-14.1	FALSE	TRUE
862	CCACTTTCATCCCCTACCCCAATTACCTTTCTTTTTCCAGATGGGCTTTC	TGAGGTAGTAGGTTGTATAGTT	TRUE	110	20	LBUB2	30	6.42055	6	43558582	43558631	-	POLR1C,XPO5	protein_coding	three_prime_utr			hsa-let-7a-5p|hsa-miR-98-5p|hsa-let-7f-5p|hsa-let-7b-5p|hsa-let-7e-5p|hsa-let-7g-5p|hsa-let-7c-5p|hsa-let-7d-5p	miRNA	let-7	TRUE	..(((..((.((.(((((.((....(((.(((......))).))).....&)).)))))..)).))...))).	-14.8	FALSE	TRUE
863	GAAGCCGTGCTTAATGCCTACCGCCAACTCTACCTCAACCCCAAAGGGGA	TGAGGTAGTAGGTTGTGTGGTT	TRUE	68	20	LBUB3	108	17.2986	12	6522944	6522993	+	NCAPD2	protein_coding	exon			hsa-let-7b-5p|hsa-let-7c-5p|hsa-let-7e-5p|hsa-miR-4510|hsa-let-7a-5p|hsa-let-7i-5p	miRNA	let-7	TRUE	.((((...)))).......((((((((((((((((((.((((...)))).&))))))))..))))).))))).	-31.8	FALSE	TRUE
864	TGTGACCCCAACCTACCTAGCCTCACACACCTAGGATTTTGAGAACTCTA	TGAGGTAGTAGGTTGTGTGGTT	FALSE	66	20	LBUB3	3	0.480516	19	30482462	30482511	+	ZNF536	protein_coding	intron	MIR	SINE	hsa-let-7b-5p|hsa-let-7c-5p|hsa-let-7e-5p|hsa-miR-4510|hsa-let-7a-5p|hsa-let-7i-5p	miRNA	let-7	TRUE	...((((.((((((((...((((((.........................&)))))).))))))))...))))	-23.6	FALSE	TRUE
865	CGAAGGTTATTAAACAATATTCTGCCCAACACTACTTTTTTTTTTTTAAT	TGAGGTAGTAGGTTGTGTGGTT	TRUE	79	20	LBUB2	6270	1341.89	6	27230386	27230435	-	NA	NA	NA			hsa-let-7b-5p|hsa-let-7c-5p|hsa-let-7e-5p|hsa-miR-4510|hsa-let-7a-5p|hsa-let-7i-5p	miRNA	let-7	TRUE	.....................((((.((((((((((((............&.))))))))..)))).))))..	-14	FALSE	TRUE
866	CAGTGGCTGTGCTTCCCTGCTCAACGGTTTTTATGAAGCTGTTTACCTCA	TGAGGTAGTAGGTTGTGTGGTT	FALSE	63	20	LBUB3	435	69.675	6	89367376	89367425	-	RRAGD	protein_coding	three_prime_utr			hsa-let-7b-5p|hsa-let-7c-5p|hsa-let-7e-5p|hsa-miR-4510|hsa-let-7a-5p|hsa-let-7i-5p	miRNA	let-7	TRUE	.....(((((((...(((((..(((((((((...)))))))))((((((.&.)))))))))))..))))))).	-21.7	FALSE	TRUE
867	CACTCACCATCAACTCTGTTAGCCCAATTGCCCTGCTGAACAACTGCCTG	TGCGGGGCTAGGGCTAACAGC	FALSE	47	20	LBUB3	24	3.844128	22	44495118	44495167	-	RTL6	protein_coding	three_prime_utr			hsa-miR-744-5p	miRNA	mir-744	TRUE	...............((((((((((....(((((((..............&.)))))))..))))))))))..	-32.6	FALSE	TRUE
868	ACTTGCTCATATCCCTCACAGCCCCCAAAAAATCTGCAACCCAGTTTACC	TGCGGGGCTAGGGCTAACAGCA	FALSE	55	20	LBUB3	54	8.64928	1	156593924	156593973	+	NAXE	protein_coding	exon			hsa-miR-744-5p	miRNA	mir-744	TRUE	...((((..((.((((...((((((((.......................&)).)))))))))).))..))))	-22.3	FALSE	TRUE
869	ACTACCTAGCCCCCATCTTCACTGGTTATTCCACTTATTTAAAATGTCCA	TGCGGGGCTAGGGCTAACAGCA	FALSE	49	20	LBUB3	90	14.41548	3	194641380	194641429	-	AC046143.1,LSG1	antisense,protein_coding	three_prime_utr	L1MB8	LINE	hsa-miR-744-5p	miRNA	mir-744	TRUE	....(((((((((((.......(((.....))).................&)).)))))))))(((...))).	-23.8	FALSE	TRUE
870	CCCCTTCCTGGATCACTCCTTTGCACTCCACTCCCCTCGTTCTGTCACTT	TGGATTTTTGGAGCAGG	FALSE	64	20	LBUB3	68	8917-10-01	X	129590698	129590747	+	OCRL	protein_coding	three_prime_utr			hsa-miR-1246	miRNA	mir-1246	TRUE	......((((.....((((.......((((....................&..)))).....))))))))	-11.2	FALSE	TRUE
871	TGCTCAGCCTCAAGTGCAGGCATTTTTGAGTGGCCTGATTACATATTCCT	TGTAAACATCCTACACTCTCAGC	FALSE	102	20	LBUB3	33	5.28567	2	200871072	200871121	-	PPIL3	protein_coding	three_prime_utr			hsa-miR-30c-5p	miRNA	mir-30	TRUE	......((((.......))))......(((((...((.(((((.......&))))).)).....))))).....	-14.6	FALSE	TRUE
872	TTGCAAAAAGAAAAGGAGGTTCTTGAGGGCACCGATTGCGAGCATTCTGG	TGTGCAAATCCATGCAA	TRUE	84	20	LBUB3	96	15.3765	9	131496519	131496568	+	PRRC2B	protein_coding	three_prime_utr			hsa-miR-19b-3p	miRNA	mir-19	TRUE	(((((.........((..((((....)))).))(((((((..........&..))).))))..)))))......	-10.8	FALSE	TRUE
873	ATTGAAAATATAGCAAGAGAAGTAGAAGGCAAAACTCCAGAAGAAGTCAT	TTCACAGTGGCTAAGTTCTGC	TRUE	94	20	LBUB1	6	2.75752	4	143546848	143546897	+	SMARCA5	protein_coding	exon			hsa-miR-27b-3p|hsa-miR-27a-3p	miRNA	mir-27	TRUE	.....................................(((((..((((((&......))))))...))))).	-10.2	FALSE	TRUE
874	CCTGGACCACATTGTGACATACCTCTTCAAGCAGCTGTCACGTAGCACCA	TTGCAGCTGCCTGGGAGTGACTTC	FALSE	97	20	LBUB1	52	23.89848	8	22002143	22002192	+	XPO7	protein_coding	exon			hsa-miR-1301-3p	miRNA	mir-1301	TRUE	.......(((...)))......((((.((.((((((((............&..)))))))).)))))).......	-20.2	FALSE	TRUE
875	TCCCTAGGTCCTTCCCTGGCTTGTTATAACGCAAAGCTTGGTTGTTTATG	AAAAGCTGGGTTGAGAGGGCGA	FALSE	69	19	LBUB3	312	49.9736	1	54851027	54851076	-	DHCR24	protein_coding	three_prime_utr			hsa-miR-320a-3p|hsa-miR-320b	miRNA	mir-320	TRUE	.......((((((.((((((((...(((((.(((...)))))))).....&..))))))))....))))))..	-20	FALSE	TRUE
876	GCCGTGCACGAGCAGCTTGCAGCCCTCTCTCAGCCCCAGCAGAACAAACC	AAAAGCTGGGTTGAGAGGGCGA	TRUE	67	19	LBUB3	8	1.281376	19	15256208	15256257	-	BRD4	protein_coding	exon	L1M5	LINE	hsa-miR-320a-3p|hsa-miR-320b	miRNA	mir-320	TRUE	((..(((....)))....)).((((((((.....((((((..........&....))))))..))))))))..	-32.3	FALSE	TRUE
877	GAAGGAACCCCCTCTCTCCAGTCATGTTGGGCTGCCTGCTGCCAGGACTC	AAAGCTGGGTTGAGAGGGCGA	FALSE	65	19	LBUB3	12	1.922064	1	35507000	35507049	-	KIAA0319L	protein_coding	exon			hsa-miR-320a-3p|hsa-miR-320b	miRNA	mir-320	TRUE	.........(((((((((((((...(((.(((........)))..)))..&....))))))..)))))))...	-26.7	FALSE	TRUE
879	AACAGACTGGATAAAGGAAATTATGGAAAAGGAGACTCAAGACTCAAAGG	AACCCGTAGATCCGATCTTGT	TRUE	78	19	LBUB3	3	0.480516	11	112023172	112023221	-	NA	NA	NA			hsa-miR-99a-5p|hsa-miR-100-5p	miRNA	mir-10	TRUE	.....((.((((...(((..((((((.....(((........))).....&...)))))).))).)))).)).	-13.3	FALSE	TRUE
880	CGCTGCATGACCAACACTCCAGTCGTGGTGCGGGAGGGGGCCACCGTGTA	AACTGGCCCTCAAAGTCCCGCT	FALSE	54	19	LBUB3	32	5.12552	17	81935062	81935111	-	PYCR1	protein_coding	exon			hsa-miR-193b-3p	miRNA	mir-193	TRUE	.....((((((..........))))))..((((((((((((((.......&...))))))))....)))))).	-32.4	FALSE	TRUE
881	AGTGATCGGGAAGGCTCTGAGGGCTGTTTTTTTTTTTTGATGTTAACAGA	AACTGGCCCTCAAAGTCCCGCT	FALSE	32	19	LBUB3	154	24.66646	2	8858634	8858683	-	MBOAT2	protein_coding	three_prime_utr,exon			hsa-miR-193b-3p	miRNA	mir-193	TRUE	......((((...(((.((((((((.........................&....)))))))).)))))))..	-23.4	FALSE	TRUE
882	TTTTCCCCTTCTTAACCTTGTCCGTCTGCCTGAGTCTTTCCCAAAACAGA	AAGACGGGAGGAAAGAAGGGAG	FALSE	54	19	LBUB3	162	25.94784	6	84735566	84735615	-	TBX18	protein_coding	intron			hsa-miR-483-5p	miRNA	mir-483	TRUE	.....((((((((..((((..((((((.......................&.)))))))))).))))))))..	-25.8	FALSE	TRUE
883	GGGTATTTTAAACTCAGCTTAACCAGATAAACCTGCTCCAGCATTTGTCC	AATGGATTTTTGGAGCAGG	TRUE	103	19	LBUB3	28	4.48482	16	58519690	58519739	+	SETD6	protein_coding	three_prime_utr			hsa-miR-1246	miRNA	mir-1246	TRUE	((((.......))))................((((((((((.....((((&...))))..))))))))))	-22.2	FALSE	TRUE
884	GTGAAGGGCATTTGAGTGTTAAAGGTTCCGGGGGTGAGTGGAAGGGACCC	ACCCGTCCCGTTCGTCCCCGGA	FALSE	57	19	LBUB3	6	0.961032	11	62517617	62517666	-	AHNAK	protein_coding	intron			hsa-miR-1247-5p	miRNA	mir-1247	TRUE	......(((((....)))))......(((((((((((((((..(((....&.)))...)))))))))))))))	-29.5	FALSE	TRUE
885	ACAGACAAACTTGTGAATGAGCGGCTGATCAGCATGGCCTATGGGCAGAT	ACTGCCCCAGGTGCTGCTGG	FALSE	66	19	LBUB3	10	1.60172	1	116399492	116399541	+	ATP1A1,ATP1A1-AS1	protein_coding,processed_transcript	exon			hsa-miR-324-3p	miRNA	mir-324	TRUE	.(((.....(((......)))...)))..(((((..((((..((((((..&....)))))).))))..))))).	-26.9	FALSE	TRUE
886	TCAGCCACATCCGGTGATATTTGGCCTGGCCTTTCAGCTTATGATAATAG	ACTGCTGAGCTAGCACTTCCCG	TRUE	76	19	LBUB3	30	4.80516	6	136278216	136278265	-	BCLAF1	protein_coding	exon			hsa-miR-93-3p	miRNA	mir-17	TRUE	...((((.(((....)))...))))(((((...(((((............&...)))))))))).........	-17.5	FALSE	TRUE
887	CACATTAGTTATTCCTGCTTCTTTGCACCTAAAGTTTTGCACATAAAACT	ACTGGACTTGGAGTCAGAAGGC	TRUE	80	19	LBUB1	8	3.676688	5	107620825	107620874	-	EFNA5	protein_coding	intron	L2b	LINE	hsa-miR-378a-3p|hsa-miR-378c|hsa-miR-378f|hsa-miR-378i	miRNA	mir-378	TRUE	................((((.((((.(((((((((((((....)))))))&.......)))).))))))))))	-10.2	FALSE	TRUE
888	AATGAAAAGAGCCCTTTATCAATACAGTGCTGCAATTTCTGGATATCAGC	AGCAGCATTGTACAGGGCTATG	TRUE	76	19	LBUB3	1521	243.6219	1	225401598	225401647	-	LBR	protein_coding	three_prime_utr			hsa-miR-103a-3p|hsa-miR-107	miRNA	mir-103	TRUE	.........((((((.......(((((((((((.....(((.....))).&.))))))))))).))))))....	-26.7	FALSE	TRUE
889	TCATGAGATTGCCCACAATGCTGCCTTTGGCAACTGCAAAGCAATGTGGA	AGCAGCATTGTACAGGGCTATGA	FALSE	58	19	LBUB3	74	11.85272	1	224189758	224189807	+	DEGS1	protein_coding	exon			hsa-miR-103a-3p|hsa-miR-107	miRNA	mir-103	TRUE	(((((.....(((((((((((((((((((.......))))).........&.))))))))))...)))))))))	-27.1	FALSE	TRUE
893	CTTGCCCTTAAGTGCTTTTGCTGCTATTTTTTTGCCCCCAGTTCCACAAG	AGGCAAGATGCTGGCATAGCT	TRUE	56	19	LBUB3	78	12.49341	1	160216008	160216057	-	DCAF8	protein_coding	three_prime_utr			hsa-miR-31-5p	miRNA	mir-31	TRUE	.............((....))(((((...(((((((..............&.)))))))...))))).....	-15.7	FALSE	TRUE
894	GAGGAAGGCAAAGAAAATCGAGACCGGGACAGAGACTATAGTCGGCGACG	CATTGCACTTGTCTCGGTCTGA	TRUE	101	19	LBUB1	8	3.67668	1	154234663	154234712	+	UBAP2L	protein_coding	exon			hsa-miR-25-3p	miRNA	mir-25	TRUE	....................((((((((((((.(((....))).((((..&..))))..))))))))))))..	-22.8	FALSE	TRUE
895	ACAGTCATCATCAGGGCCTGGGGCCTGAGAGAATTGGCTCAATAAAGATT	CCACTGCCCCAGGTGCTGCTGG	TRUE	54	19	LBUB3	24	3.84414	3	50329797	50329846	-	RASSF1	protein_coding	three_prime_utr			hsa-miR-324-3p	miRNA	mir-324	TRUE	........((.(((.(((((((((.((((........)))).........&......))))))))).))).)).	-30.9	FALSE	TRUE
896	AAGCAAGACCGAGAGCACCTGTGGAAGTTGATCGAAGGCGGTGCCCACAT	CCACTGCCCCAGGTGCTGCTGG	FALSE	61	19	LBUB3	22	3.52378	7	75986180	75986229	+	NA	NA	NA			hsa-miR-324-3p	miRNA	mir-324	TRUE	........(((..((((((((.((.............((((((.......&..))))))))))))))))..)))	-26.4	FALSE	TRUE
897	AGTTATATGATGAAATTCTGAATTAATGAAACTGGAAAACTTTATAGAAT	CCCTGTAGATCCGAATTTGT	FALSE	90	19	LBUB3	74	11.85272	7	105567376	105567425	+	RINT1,EFCAB10	protein_coding	three_prime_utr			hsa-miR-10a-5p	miRNA	mir-10	TRUE	.........................(((((..((((....(((((((...&....)))))))))))..))))).	-8.4	FALSE	TRUE
898	AAAGAGAAGGGATCCCCAGGGCAGAATGATCAAGAGCTGAAATGCAGCGT	GCCCCTGGGCCTATCCTAGAA	FALSE	54	19	LBUB3	35	5.60602	1	39841748	39841797	-	TRIT1	protein_coding	three_prime_utr			hsa-miR-331-3p	miRNA	mir-331	TRUE	........(((((.((((((((.............((((.....))))..&)).))))))...)))))....	-25.6	FALSE	TRUE
899	TCCAGCAGGCCCAGGAGGAGTTTTCCCAGGGCATCTTCAGCAGCAGAACC	GCCCCTGGGCCTATCCTAGAA	FALSE	57	19	LBUB3	84	13.45444	15	74845134	74845183	-	SCAMP2	protein_coding	three_prime_utr			hsa-miR-331-3p	miRNA	mir-331	TRUE	((.((.(((((((((.(((....)))...(((..................&))))))))))))...)).)).	-25.3	FALSE	TRUE
901	TTTTAATTACTGGGCCCTTATTCCTTATTTTCTGTGAGAAATAATAGATG	GCTAAGGAAGTCCTGTGCTCAG	TRUE	64	19	LBUB3	154	24.6664	16	47082558	47082607	-	NETO2	protein_coding	three_prime_utr			hsa-miR-4521	miRNA	0	TRUE	.........((((((.....(((((((...(((((........)))))..&..))))))).......))))))	-18.4	FALSE	TRUE
902	TTATTGCAGAGACCCAGCAGATGTAACTCTCATTGTAGCCATCCCAAAGA	GCTACATTGTCTGCTGGGTTTC	TRUE	85	19	LBUB1	48	22.06011	9	109015466	109015515	-	TMEM245	protein_coding	three_prime_utr			hsa-miR-221-3p	miRNA	mir-221	TRUE	........(((((((((((((.........((.((((((...........&.)))))).)))))))))))))))	-31.1	FALSE	TRUE
903	TATAAACTTTCCTTCCGCACCTGTAGACCTCCATTCTGTGGTTGAAGCAA	GGGGGTCCCCGGTGCTCGGATC	FALSE	42	19	LBUB3	24	3.84412	1	149843846	149843895	+	HIST2H2BD	transcribed_unprocessed_pseudogene	exon			hsa-miR-615-5p	miRNA	mir-615	TRUE	.............((((((((....(((((((..................&)))))))...)))))..)))..	-23.9	FALSE	TRUE
904	CCTGCCCCGCCTCACCCCACATGCTCCCTGTTTCTCATGCTTTCTCTAAC	GTGAGGGACTGGGATT	FALSE	63	19	LBUB3	35	5.60602	14	105010044	105010093	-	CLBA1,CDCA4	protein_coding	three_prime_utr			hsa-miR-6834-5p	miRNA	0	TRUE	................(((((...((((.(((((((((............&))))))))).))))..)))))	-24.5	FALSE	TRUE
905	TCTTACTAAAATTTTATGGTGGTTGGGGGAAGGGAGTTAGCATCACTAAC	TAAGGTGCATCTAGTGCAGAT	TRUE	73	19	LBUB3	352	56.3804	8	102827304	102827353	-	NA	NA	NA			hsa-miR-18a-5p|hsa-miR-18b-5p	miRNA	mir-17	TRUE	(((..((..((((.......))))..))..)))......(((((......&...)))))((((.....))))..	-9.8	FALSE	TRUE
906	CTGCCAGGTACTGCCCCTACGCTTACCCTCGGGCTGCAGATCCTAGCATC	TACCCTGTAGATCCGAATT	TRUE	58	19	LBUB3	12	1.922064	14	89619450	89619499	-	AL137230.2	processed_transcript	intron			hsa-miR-10a-5p	miRNA	mir-10	TRUE	......((((..((......)).)))).(((((((((((...........&....)))))).))))).......	-20.7	FALSE	TRUE
907	AAAGAAATTGTCCTTGAAGCTTGTATCTGATATCAGCACTGGATTGTAGA	TACCCTGTAGATCCGAATTTGT	TRUE	99	19	LBUB3	1646	263.644	17	81510526	81510575	-	NA	NA	NA			hsa-miR-10a-5p	miRNA	mir-10	TRUE	..................(((.((((...)))).)))..((((((.(((.&....)))..))))))........	-10.9	FALSE	TRUE
908	AGACGGAGCGAGGGGCCTATCTCCATTTGCGCAGCCGGGCATGCTCGGAA	TAGCAGCACATAATGGTTTGTG	TRUE	105	19	LBUB2	3	0.642054	2	1584846	1584895	-	AC141930.1	antisense	intron			hsa-miR-15a-5p	miRNA	mir-15	TRUE	(((.((.((.....)))).)))((((((((((..(((((....)))))..&..)).)))...)))))......	-18.8	FALSE	TRUE
909	CTAAGTATGCAGGTTTCCTGGTACCATTGAGTTGCTGCTATTAAAGCTCA	TAGCAGCACATAATGGTTTGTG	FALSE	75	19	LBUB3	206	32.9954	6	20492889	20492938	+	E2F3	protein_coding	three_prime_utr			hsa-miR-15a-5p	miRNA	mir-15	TRUE	.........((((...))))..(((((((.((.(((((((..........&))))))))).))))))).....	-24.4	FALSE	TRUE
910	TGTAGGCTGTGTGATTGCGGAAAATATAAATGCTGCTAATATATTTCCTT	TAGCAGCACATCATGGTTTACA	FALSE	88	19	LBUB1	58	26.656	1	155335417	155335466	-	ASH1L	protein_coding	three_prime_utr			hsa-miR-15b-5p	miRNA	mir-15	TRUE	(((((((((((((.................((((((((............&)))))))))).)))))))))))	-21.2	FALSE	TRUE
911	TGTACCATGTATGTGCTGCTACGTCCCTTTGAGAATGTGCCATCGCTGTG	TAGCAGCACATCATGGTTTACA	FALSE	58	19	LBUB3	21	3636-03-01	15	38351568	38351617	+	SPRED1	protein_coding	exon			hsa-miR-15b-5p	miRNA	mir-15	TRUE	...((((((.(((((((((((.................((....))....&))))))))))))))))).....	-27.3	FALSE	TRUE
912	CCTGTGCTGCTCAACTGTTTTTTTTTTCTGATACTGAAAATAATATTAAT	TAGCAGCACGTAAATATTGGCG	TRUE	65	19	LBUB3	70	11.21204	17	38727214	38727263	+	MLLT6	protein_coding	three_prime_utr			hsa-miR-16-5p	miRNA	mir-15	TRUE	..(((((((((............(((((.......)))))..........&.)))))))))............	-16.5	FALSE	TRUE
913	TGGTCCAGCGGACACCCCTTATGCAAATGGCTGCTTTGAGTTTGATGTGT	TAGCAGCACGTAAATATTGGCG	FALSE	50	19	LBUB3	27	4.32465	2	32599750	32599799	+	BIRC6	protein_coding	exon			hsa-miR-16-5p	miRNA	mir-15	TRUE	..((((...))))..((..(((....(((((((((...............&.)))))).)))..)))..))..	-17	FALSE	TRUE
914	AGGGATGGGGAGAAGGTTCTGGATCTCTGTGCTGCTCCTGGAGGGAAATC	TAGCAGCACGTAAATATTGGCG	TRUE	66	19	LBUB3	4	0.640688	3	94084372	94084421	+	NSUN3	protein_coding	exon			hsa-miR-16-5p	miRNA	mir-15	TRUE	((((((.((((.....))))..))))))(((((((((((...))))....&..))))))).............	-23.2	FALSE	TRUE
915	TGCAGTCTTTGTGTTCCTGTACTGCATTGCTGCCCTTCTGCTTTATGTTG	TAGCAGCACGTAAATATTGGCG	FALSE	69	19	LBUB3	33	5.28567	7	106097734	106097783	-	SYPL1	protein_coding	exon			hsa-miR-16-5p	miRNA	mir-15	TRUE	((((((..............)))))).((((((.................&..))))))(((........)))	-15.8	FALSE	TRUE
916	TCTTATAGTTTGTGGCCGAGCTGAACAGGACCAGTGCAATTTAGAGGTGC	TATTGCACTTGTCCCGGCCTGT	FALSE	87	19	LBUB3	40	6.40688	12	107693044	107693093	+	PWP1	protein_coding	exon			hsa-miR-92a-3p|hsa-miR-92b-3p	miRNA	mir-25	TRUE	.............(((((.........((((.((((((((..........&.)))))))).)))))))))...	-25.3	FALSE	TRUE
917	AAACAAGTACAATGATAGTGCCGGGTTGGCAGTTAACTCTTTCACCCTAC	TATTGCACTTGTCCCGGCCTGT	FALSE	111	19	LBUB1	24	11.03007	17	73207528	73207577	-	COG1	protein_coding	intron			hsa-miR-92a-3p|hsa-miR-92b-3p	miRNA	mir-25	TRUE	..............((((.((((((...(((((.................&.)))))......))))))))))	-20.2	FALSE	TRUE
918	CAGGCTCGCGGGATTGATGTGCAACAAGTGTCTTTGGTTATAAATTATGA	TATTGCACTTGTCCCGGCCTGT	FALSE	127	19	LBUB1	8	3.676688	3	186787800	186787849	+	EIF4A2	protein_coding	intron,exon			hsa-miR-92a-3p|hsa-miR-92b-3p	miRNA	mir-25	TRUE	(((((...((((((....((((((..........................&..))))))..))))))))))).	-25.1	FALSE	TRUE
919	TTATATATAAGGAAAAAAAATAGCCTGCCTTGGGACAGGTGTGTAATGTT	TATTGCACTTGTCCCGGCCTGT	TRUE	56	19	LBUB3	80	12.81376	5	173958872	173958921	+	CPEB4	protein_coding	three_prime_utr			hsa-miR-92a-3p|hsa-miR-92b-3p	miRNA	mir-25	TRUE	.........(((...........)))(((..(((((((((((........&....))))))))))))))....	-24.4	FALSE	TRUE
920	CTGGAGTGAGGGAAGCTGGCTTAAGAGTCACATGGCTGGGACATGCCACG	TATTGCACTTGTCCCGGCCTGT	TRUE	83	19	LBUB3	3	0.480516	7	103120116	103120165	-	NAPEPLD	protein_coding	exon			hsa-miR-92a-3p|hsa-miR-92b-3p	miRNA	mir-25	TRUE	((.((((.((.....)).)))).))....(((.(((((((((((((....&....)))..)))))))))))))	-30.8	FALSE	TRUE
924	AGTCTGTTATGGAAAAGGAGAACTAGGGAACAAATGTTGCTCAGGGCTGG	TCACCAGCCCTGTGTTCCCTAG	FALSE	61	19	LBUB3	288	46.1295	1	236218106	236218155	-	ERO1B	protein_coding	three_prime_utr			hsa-miR-1226-3p	miRNA	mir-1226	TRUE	..(((.((.......)).))).((((((((((.........(((((((((&...)))))))))))))))))))	-33.6	FALSE	TRUE
925	TCTACCACTTGTCAGTGGTGTAACTTGGAGGAAGATGCTTAGCCTGAGCC	TCAGGCTCAGTCCCCTCCCGAT	FALSE	66	19	LBUB3	276	44.20746	1	6521928	6521977	-	NOL9	protein_coding	three_prime_utr	MIRb	SINE	hsa-miR-484	miRNA	mir-484	TRUE	..(((((((....)))))))......(((((.....(((.(((((((...&))))))).)))..)))))....	-29.3	FALSE	TRUE
926	GGGTTTAGGGAAGGAGGTTCGGAGACAGGGAGCCAAGGCCTCTGTCAGGT	TCCGAGCCTGGGTCTCCCTC	FALSE	53	19	LBUB3	6	0.961032	1	6523690	6523739	-	NOL9	protein_coding	three_prime_utr			hsa-miR-615-3p	miRNA	mir-615	TRUE	......(((((...((((((((((((((((.((....)))))))))....&))))))))).....)))))...	-35.9	FALSE	TRUE
927	GGATTGTTTAAGGAGGGCTCAGGGGTAGGAATCGCGATGGCTTTATAACA	TCCGAGCCTGGGTCTCCCTCT	FALSE	61	19	LBUB3	52	8.32894	10	97333481	97333530	-	FRAT2	protein_coding	three_prime_utr			hsa-miR-615-3p	miRNA	mir-615	TRUE	..........(((.(((((((((....(((...((....)).........&)))...))))))))).)))...	-24.4	FALSE	TRUE
928	AAGGGGGGAGACTAGAGAAATGGCAGGGAACCTCTTATCCGGGGCAGGTA	TCCGAGCCTGGGTCTCCCTCT	FALSE	47	19	LBUB3	432	69.1944	12	6493106	6493155	-	MRPL51	protein_coding	five_prime_utr			hsa-miR-615-3p	miRNA	mir-615	TRUE	.((((((((((((........(((..((((((((((.....))).)))).&)))..)))..))))))))))))	-32.2	FALSE	TRUE
930	CATTGGGAGGAGAGCGCTTCCAGTCCCACGTCTTTACAGGAATCTTCCAG	TCCTTGGAACCTAGGTGTGAGT	TRUE	81	19	LBUB1	2044	939.392	9	105635156	105635205	-	FKTN	protein_coding	exon			hsa-miR-362-5p	miRNA	mir-362	TRUE	.((((((((.......))))))))..(((((((....(((....(((((.&......)))))))))))))))...	-19.9	FALSE	TRUE
931	TATGTTTGTCTCGTCTAGACTGTGAGCTCCTTGAGAGTGAGGACCTTATC	TCGAGGAGCTCACAGTCTAGT	FALSE	41	19	LBUB3	8	1.281376	14	74859315	74859364	+	PROX2	protein_coding	three_prime_utr	L2c	LINE	hsa-miR-151a-5p	miRNA	mir-28	TRUE	..............((((((((((((((((((((..(((((...))))).&)))))))))))))))))))).	-39	FALSE	TRUE
932	AATAAAGGCGTGGAAAGAAAAGGGGAAGAGGTGGAGCCAGCACCTATTGT	TCTGGCTCCGTGTCTTCACTCCC	TRUE	60	19	LBUB3	24	3.844128	15	85579185	85579234	+	AKAP13,AC087286.3	protein_coding,antisense	exon			hsa-miR-149-5p	miRNA	mir-149	TRUE	.....................((((((((.((((((((((..........&.)))))))))).))))).)))..	-27.8	FALSE	TRUE
933	AGTGACCAACCCAAAGAGGATCGCCAAGGCCGTGAACGAGAAGTCCTGCA	TGAGACCTCTGGGTTCTGAGCT	FALSE	40	19	LBUB2	828	177.207	1	8863946	8863995	-	ENO1	protein_coding	exon			hsa-miR-769-5p	miRNA	mir-769	TRUE	(((....((((((..((((.((((....))....................&...))))))))))))....)))	-17	FALSE	TRUE
934	ACCACAGCAGCAACAAGGACCTCAGCCACAGGCCCAGCCTCACCAAGTGC	TGAGGTAGTAGATTGTATAGTT	FALSE	67	19	LBUB3	21	3636-03-01	8	63186992	63187041	+	YTHDF3	protein_coding	exon			hsa-let-7f-5p|hsa-let-7a-5p	miRNA	let-7	TRUE	.........((((.....((((((..(((((((...))))......))).&))))))......))))......	-14	FALSE	TRUE
935	TGGTACACAGAGAGGGGTGTCACTTCAGAAAATCTTCCAGCATGTTCTTC	TGAGGTAGTAGGTTGTATA	FALSE	72	19	LBUB3	16	2.562752	19	7112926	7112975	-	INSR	protein_coding	three_prime_utr			hsa-let-7a-5p|hsa-let-7c-5p|hsa-let-7e-5p	miRNA	let-7	TRUE	...........(((((...((......))...)))))((((.....((((&.))))......)))).......	-9.9	FALSE	TRUE
936	CCCCCTAAGAGACCTGGACTTAAGAGAATTTGCCTCAGAAAACACCAGTG	TGAGGTAGTAGGTTGTATAGTT	FALSE	57	19	LBUB3	5	0.80086	11	119357480	119357529	-	USP2	protein_coding	intron,exon	MER5A	DNA	hsa-let-7a-5p|hsa-miR-98-5p|hsa-let-7f-5p|hsa-let-7b-5p|hsa-let-7e-5p|hsa-let-7g-5p|hsa-let-7c-5p|hsa-let-7d-5p	miRNA	let-7	TRUE	....(((...((((((.............((((((((.............&))))))))))))))...)))..	-15.9	FALSE	TRUE
937	CCAAAATAGCCTGCAAATCTCCACAACCAGACCCAGTGGACACCCCAGCA	TGAGGTAGTAGGTTGTG	TRUE	110	19	LBUB1	24	11.03008	10	128104778	128104827	-	MKI67	protein_coding	exon			hsa-let-7b-5p|hsa-let-7c-5p	miRNA	let-7	TRUE	(((..(((((((((.....(((((...........))))).(((.((...&)).))).))))))))).)))..	-21.6	FALSE	TRUE
938	CGTGCAGCAGCACACACACCCTACCTTCCACGCGCTGCGCAGCCTCGACC	TGAGGTAGTAGGTTGTGTGGTT	TRUE	62	19	LBUB3	112	17.93924	17	57114527	57114576	+	AKAP1	protein_coding	exon			hsa-let-7b-5p|hsa-let-7c-5p|hsa-let-7e-5p|hsa-miR-4510|hsa-let-7a-5p|hsa-let-7i-5p	miRNA	let-7	TRUE	.((((....))))(((((.(((((.......(((...))).((((((...&)))))).))))).)))))....	-26.4	FALSE	TRUE
939	TCCGTCATGATCAACAAGGCCACGCCCTACAACTACCCAGGTGAGTGGGG	TGAGGTAGTAGGTTGTGTGGTT	FALSE	138	19	LBUB1	33	15.16632	19	54105972	54106021	+	NDUFA3	protein_coding	exon,intron			hsa-let-7b-5p|hsa-let-7c-5p|hsa-let-7e-5p|hsa-miR-4510|hsa-let-7a-5p|hsa-let-7i-5p	miRNA	let-7	TRUE	.................(((((((((((((.(((.((((......)))).&...))).)))))..))))))))	-25.9	FALSE	TRUE
940	CAGTGCCGCAGCTGCCGCAACACCCTCACCAACATTGCCATGCGCCCTGG	TGAGGTAGTAGTTTGTGCTGTT	FALSE	54	19	LBUB3	26	4.16448	22	35406640	35406689	+	MCM5	protein_coding	exon			hsa-let-7i-5p	miRNA	let-7	TRUE	((((((.((.((((((.((.........(((....(((...)))...)))&)).)))))).))..))))))..	-17.8	FALSE	TRUE
941	TAAACATGCAGAAGATGTTTAAAAATAAAAAAAAAACTGCTTTATCCTCC	TGCAGGCAGAAGTGGGGCTGACA	FALSE	33	19	LBUB3	56	8.96962	2	202559990	202560039	+	BMPR2	protein_coding	three_prime_utr			hsa-miR-6511b-5p	miRNA	mir-6511	TRUE	(((((((.......)))))))...............(((((((..(((..&....)))..)))))))........	-14.3	FALSE	TRUE
942	AGAGCTCTGGAGACCGTGAAGAAAGTGGGAAAGGTTGGCGCTAATGGTCA	TGCCACCCTTTTCCCCAG	TRUE	127	19	LBUB1	18	8.27256	9	122865388	122865437	-	RC3H2	protein_coding	three_prime_utr			hsa-miR-1227-3p	miRNA	mir-1227	TRUE	......((((................((((((((.((((((.........&.)))))).))))))))))))	-24.3	FALSE	TRUE
943	ATTATTCTCTGCTATATATAAAACGGTGCTGTGAGGGAGGGGAAAAGCAT	TGCGGGGCTAGGGCTAACAGC	FALSE	54	19	LBUB3	392	62.7874	5	126836650	126836699	+	LMNB1	protein_coding	three_prime_utr			hsa-miR-744-5p	miRNA	mir-744	TRUE	..........................((((((.((....((.....(((.&)))....))....)).))))))	-13.2	FALSE	TRUE
944	CATTGCCGGCGTCTTGGCGATTCGGCCCGACGAGCTCCGCTTTCGCTACA	TGCGGGGCTAGGGCTAACAGCA	FALSE	90	19	LBUB1	36	16.5451	20	59032254	59032303	-	ATP5F1E	protein_coding	five_prime_utr			hsa-miR-744-5p	miRNA	mir-744	TRUE	.((((((((....))))))))..(((((....((((((((..........&.)))))))).))))).......	-30.3	FALSE	TRUE
945	GTCTTTTATCAAGTTTTGACGGTTTATGCTGGGCACTGCCAGACTGAACC	TGGCAGTGTCTTAGCTGGTTGT	FALSE	81	19	LBUB3	60	6103-09-01	12	21765652	21765701	-	AC010185.1,KCNJ8	antisense,protein_coding	three_prime_utr			hsa-miR-34a-5p	miRNA	mir-34	TRUE	(((..............))).......((((((((((((((.........&)))))))))).)))).......	-25	FALSE	TRUE
946	TCGACCGTCAGTTGCAAGAGGACCGCATGTACCCGGACCTTTCCGAGCTG	TGGCAGTGTCTTAGCTGGTTGT	FALSE	61	19	LBUB3	133	21.30289	5	37370840	37370889	-	NUP155	protein_coding	exon			hsa-miR-34a-5p	miRNA	mir-34	TRUE	.(((((..(((((...(((((.(((........))).)))))...)))))&.(((.........)))))))).	-19.6	FALSE	TRUE
947	CATTGGGAGGAGAGCGCTTCCAGTCCCACGTCTTTACAGGAATCTTCCAG	TGTAAACATCCTACACTCTC	TRUE	68	19	LBUB1	2044	939.392	9	105635156	105635205	-	FKTN	protein_coding	exon			hsa-miR-30c-5p	miRNA	mir-30	TRUE	...(((((((((.....))))..)))))....(((((((((....)))..&)))))).................	-15	FALSE	TRUE
948	ATATGAATATTAGAAAGTTCAACTTAGAAGCTTCCCTTTTGTGTTTTCAT	TGTAAACATCCTTGACTGGAAG	TRUE	86	19	LBUB3	236	37.8006	4	185162100	185162149	-	CFAP97	protein_coding	three_prime_utr			hsa-miR-30e-5p|hsa-miR-30a-5p|hsa-miR-30d-5p	miRNA	mir-30	TRUE	...(((((........))))).........(((((.....((((((.((.&)).))))))........)))))	-10.1	FALSE	TRUE
949	CTTCCGAGGAAGCTAAGGCTGCGTTGGGGTGAGGCCCTCACTTCATCCGG	TTCTCCCAACGTAAGCCCAGC	FALSE	63	19	LBUB2	7836	1677.045	15	69452852	69452901	+	RPLP1	protein_coding	five_prime_utr			hsa-miR-629-3p	miRNA	mir-629	TRUE	((((....))))....((((((((((((((((((......))))))....&.....)))))))).))))....	-27.9	FALSE	TRUE
950	TGTTTATTCTGAGACGACTGTGCTGTAGCTTCCCTTGCAGCTGCAATAAC	TTGCAGCTGCCTGGGAGTGACTTC	FALSE	70	19	LBUB3	144	23.06476	17	78797153	78797202	-	USP36	protein_coding	three_prime_utr			hsa-miR-1301-3p	miRNA	mir-1301	TRUE	(((((......)))))........((.(((.(((..((((((((((....&))))))))))..)))))).))...	-29.3	FALSE	TRUE
951	ATTCCATCATTGAAAGTGACCCGGTGACCCCACCCAGCGATCCAAGCATC	AAAAGCTGGGTTGAGAGGGCGA	TRUE	113	18	LBUB1	52	23.89848	1	15933592	15933641	+	SPEN	protein_coding	exon			hsa-miR-320a-3p|hsa-miR-320b	miRNA	mir-320	TRUE	......((((((.........)))))).((((((((((............&....))))))).....)))...	-19.5	FALSE	TRUE
952	CTGCACTAAAAATACAAAAATGAGTCACTGTGCCTGGCTCGTTTTTCATT	AAAAGCTGGGTTGAGAGGGCGA	FALSE	92	18	LBUB1	4	1.838344	1	45089118	45089167	-	ZSWIM5	protein_coding	intron	AluJb	SINE	hsa-miR-320a-3p|hsa-miR-320b	miRNA	mir-320	TRUE	.(((.((...(((.(((((((((((((.......))))))))))).....&......)).)))...)).))).	-15.4	FALSE	TRUE
953	CGCCGCCGCCATCACTGCCGCTGCCAAGTCCTCCACCCGCTGCCCCCGCC	AAAAGCTGGGTTGAGAGGGCGA	TRUE	70	18	LBUB3	4	0.640688	17	8162880	8162929	-	AC129492.3,VAMP2	protein_coding	five_prime_utr			hsa-miR-320a-3p|hsa-miR-320b	miRNA	mir-320	TRUE	.((.((.((.......)).)).))...((((((((((((((.........&...))).))).)).))))))..	-25.5	FALSE	TRUE
954	CTGCGGCCACCGCTGGACCGAGTGACCTCCTCTCTCCCCCGAGTGTAATA	AAAAGCTGGGTTGAGAGGGCGA	TRUE	103	18	LBUB1	9	4.13628	19	36113730	36113779	-	POLR2I	protein_coding	three_prime_utr			hsa-miR-320a-3p|hsa-miR-320b	miRNA	mir-320	TRUE	...((((((....))).))).......(((((((((..((.(((......&....))).))..))))))).))	-24.2	FALSE	TRUE
955	GAAGAGGACAGTACCCTGCAAAGGCCCCACCCTCAACCCTGGAAACACAC	AAAAGCTGGGTTGAGAGGGT	TRUE	98	18	LBUB1	4	1.838344	1	68909634	68909683	+	AL033530.1	lincRNA	intron	LTR1F	LTR	hsa-miR-320c	miRNA	mir-320	TRUE	..............(((....))).(((...((((((((...........&.......)))))))).))).	-20.7	FALSE	TRUE
956	TTCCTGTAGCTTTTATAGTCATTGTTTTTCAAAGACGATATACCAGCCCT	AAAGCTGGGTTGAGAGGGCA	FALSE	59	18	LBUB3	462	73.9994	5	175526959	175527008	+	SFXN1	protein_coding	three_prime_utr			hsa-miR-320b	miRNA	mir-320	TRUE	........((((((...(((.(((.....))).))).......((((((.&.......)))))).))))))..	-17.4	FALSE	TRUE
957	TGCCAGCGACTATGCCTACCTGCGTGAGCACTTCCGGGAGAAGCACTTTC	AAAGTGCTTACAGTGCAGGTAG	FALSE	106	18	LBUB1	7	3.217102	16	2002380	2002429	-	ZNF598	protein_coding	exon,intron			hsa-miR-106a-5p|hsa-miR-17-5p|hsa-miR-20a-5p|hsa-miR-20b-5p	miRNA	mir-17	TRUE	.....((......))((((((((((((((((((..(((((.....)))))&..))))))))))...))))))))	-28.6	FALSE	TRUE
958	GCAGCAGGGACTTTTATCACTGAGTATTATGACAGTGTGCATCACCTCTG	AACTGGCCCTCAAAGTCCCG	TRUE	101	18	LBUB1	14	4342-06-01	17	50695946	50695995	-	ANKRD40	protein_coding	three_prime_utr			hsa-miR-193b-3p	miRNA	mir-193	TRUE	..(((.((((((((...(((((..........))))).............&...........)))))))))))	-18.8	FALSE	TRUE
959	CAATAATTTAAAATCATAAAGGGCCAGTGTATAAAGATTATACCAGCATT	AACTGGCCCTCAAAGTCCCGC	FALSE	92	18	LBUB3	280	44.848	7	155462732	155462781	+	EN2	protein_coding	three_prime_utr			hsa-miR-193b-3p	miRNA	mir-193	TRUE	...................(((((((((((((((...)))))).......&.)))))))))............	-20.2	FALSE	TRUE
960	TTTTGGAAGGGACTGTGGCCAGGGTAGTTCTCAGGTTGTGCTAGAGCAGC	AACTGGCCCTCAAAGTCCCGCT	TRUE	47	18	LBUB3	76	12.17306	10	96059256	96059305	+	ENTPD1-AS1,CCNJ	antisense,protein_coding	three_prime_utr			hsa-miR-193b-3p	miRNA	mir-193	TRUE	........((((((..((((((....(((((.((......)))))))...&..)))))).....))))))...	-28.3	FALSE	TRUE
961	CTTCTCCCTGTGGCATTTTCCCCGAAGGATCCCTGTGGTGCCAGGCAGAA	AATGGCGCCACTAGGGTTGTG	TRUE	59	18	LBUB3	3	0.480516	2	70403343	70403392	-	AC022201.1	antisense	intron	L1PB1	LINE	hsa-miR-652-3p	miRNA	mir-652	TRUE	......(((.(((........))).)))..(((((((((((((.......&..))))))))).)))).....	-29.1	FALSE	TRUE
962	CATATAGAGTATATGCCAAGAACACTACCATATATGGCATCAGCTTTGGT	AATGTGGAAGTGGTCTGAGGCAT	FALSE	67	18	LBUB3	325	52.056	7	44881731	44881780	-	PURB	protein_coding	three_prime_utr			hsa-miR-4657	miRNA	mir-4657	TRUE	............(((((.(((.((((.((((((..(((....))).....&.)))))).)))).)))..)))))	-22.9	FALSE	TRUE
963	ACCAAAAAGGAGCATTTGGGGGTATGTTGGATGGTGTTTTGTTTGTAAAC	ACTGCCCTAAGTGCTCCTTCTGG	FALSE	44	18	LBUB3	56	8.96962	16	81380940	81380989	+	GAN	protein_coding	three_prime_utr			hsa-miR-18a-3p	miRNA	mir-17	TRUE	.(((..(((((((((((((((.............................&....))))))))))))))).)))	-28.4	FALSE	TRUE
965	TCAGTGCTGTACTGTGAGATTGCCCGGTACAGCAGCAGTTGTATTCTTTA	AGCACGTAAATATTGGCG	FALSE	107	18	LBUB2	148	31.67464	1	114749950	114749999	-	CSDE1	protein_coding	five_prime_utr			hsa-miR-16-5p	miRNA	mir-15	TRUE	....((((((((((..........))))))))))...(((((........&..))))).(((........)))	-19.8	FALSE	TRUE
966	TTTCAGGGTTTTGTCCTCCCAAACCAGAGTCATATGCTGCTAGTAGAATT	AGCAGCATTGTACAGGGCTATGA	FALSE	51	18	LBUB3	220	35.23784	11	110171346	110171395	+	RDX,ZC3H12C	protein_coding	three_prime_utr			hsa-miR-103a-3p|hsa-miR-107	miRNA	mir-103	TRUE	..(((.((((((((.(((........)))....((((((((.........&))))))))...)))))))).)))	-19.6	FALSE	TRUE
968	AGTCCCAGTCCCTCGCAGCTGCAAGCAGCTCAGATCCAGGTGCAGCACGT	ATGCACCTGGGCAAGGATTCTG	FALSE	68	18	LBUB3	40	4069-06-01	3	49057679	49057728	-	QRICH1	protein_coding	exon			hsa-miR-500a-3p	miRNA	mir-500	TRUE	.....(((..(((.(((((((....))))).....(((((((((......&.))))))))))).)))...)))	-28.2	FALSE	TRUE
969	TTGACACTCCAATGGATTTTGCTACCGTTAGAGAAACTTTAGAGGCTGGG	ATTGCACTTGTCCCGGCCTGT	TRUE	43	18	LBUB3	18	2.883096	6	78947710	78947759	-	PHIP	protein_coding	exon			hsa-miR-92a-3p	miRNA	mir-25	TRUE	......(((.(((((.........))))).))).........((((((((&............))))))))..	-21.7	FALSE	TRUE
970	TGAAAGTGACGCCAAGGCTGCGGTGTCCACCAACTGCCGAGCAGCGCTTC	CAAAGTGCTGTTCGTGCAGGT	TRUE	57	18	LBUB3	16	2.56276	10	90896334	90896383	+	RPP30	protein_coding	exon			hsa-miR-93-5p	miRNA	mir-17	TRUE	.....((((((((........))))).)))...((((((((((((((((.&..)))))))))))).))))....	-36.5	FALSE	TRUE
971	CCACAGCCACTGGAGAAAAAGAAGAAAATGTTAAAAAGAACAGATACAAG	CAAAGTGCTGTTCGTGCAGGTA	FALSE	59	18	LBUB3	9	1.441548	7	77571124	77571173	+	PTPN12	protein_coding	exon			hsa-miR-93-5p	miRNA	mir-17	TRUE	(((.......)))........................((((((.(((...&....)))))))))..........	-11.1	FALSE	TRUE
972	GTTTATTTCAGTGGTCAAGGAAGTTTGCTCCAACCTTTTATATACTATAG	CAAAGTGCTTACAGTGCAGGTA	TRUE	74	18	LBUB2	12	2.56822	4	41949291	41949340	+	TMEM33	protein_coding	intron,exon			hsa-miR-17-5p|hsa-miR-106a-5p|hsa-miR-20a-5p	miRNA	mir-17	TRUE	...........(((.((((....))))..)))((((..............&....(((((...)))))))))..	-9.8	FALSE	TRUE
973	TGTGGACACTTTTGACAGCTTGGCAGATTTTAACTCCAGAAGCACTTTAT	CAAAGTGCTTACAGTGCAGGTAG	TRUE	63	18	LBUB3	102	16.33754	17	5474554	5474603	-	DERL2	protein_coding	three_prime_utr			hsa-miR-17-5p|hsa-miR-106a-5p	miRNA	mir-17	TRUE	(((.((.....)).)))(((((.((..............(((((((((..&.)))))))))....)))))))..	-15.7	FALSE	TRUE
974	CAGCCGGGGAGGGCCGGAGGCCCAAGGAGGGCGCGCCTTGGCCCCACACC	CACCCGGCTGTGTGCACATGTGC	TRUE	41	18	LBUB3	30	4.80516	12	54030388	54030437	+	AC012531.2,HOXC4,HOXC5	protein_coding,processed_transcript	five_prime_utr			hsa-miR-941	miRNA	mir-941	TRUE	((((((((..(((((((..((((.....))))...))..)))))......&..)))))))).((((....))))	-37.3	FALSE	TRUE
975	ACTGCGGAAGCGGGAGAAGGCGGAAGAGAAGGAGCGCCGGAGAAAGGAGT	CAGTTACCGCTTCCGCTACCGC	TRUE	71	18	LBUB3	12	1.922064	17	50385187	50385236	-	LRRC59	protein_coding	exon			hsa-miR-935	miRNA	mir-935	TRUE	...((((((((((.....((((............))))............&.......))))))))))......	-28.3	FALSE	TRUE
976	CTGTTTCTATGTCGTGGAAGCACTGGATGGGGGTAGTGAGCAAATCTGCC	CCACTGCCCCAGGTGCTGCTGG	FALSE	59	18	LBUB3	90	14.41548	4	122894946	122894995	+	FGF2,NUDT6	protein_coding	three_prime_utr			hsa-miR-324-3p	miRNA	mir-324	TRUE	.....(((((...)))))((((((.....(((((((((.(((....))).&..))))))))).)))))).....	-27.5	FALSE	TRUE
977	ACAATGATCTGGAGTTTAAATTAGCCGGGGCAGAACGGGAGAAACAGAAA	CCCACTGCCCCAGGTGCTGCTGG	TRUE	68	18	LBUB3	20	3.20344	3	37327660	37327709	+	GOLGA4	protein_coding	exon			hsa-miR-324-3p	miRNA	mir-324	TRUE	........(((((((........((((((((((...(((...........&))).))))))).)))))).))))	-24.7	FALSE	TRUE
978	GAGAGGTTGTGGTGCTAGTTTCTCTAAGCCATCCAGTGCCATCCTCGTCG	CCCGGCTGTGTGCACATGT	FALSE	86	18	LBUB1	288	132.3606	5	181243830	181243879	-	RACK1	protein_coding	five_prime_utr			hsa-miR-941	miRNA	mir-941	TRUE	....((..(((((..(((.....))).))))))).(((((((....((((&....)))).))).))))......	-17.8	FALSE	TRUE
979	TTTTGTTAACCTATGGAAAAAGCCTTGGAAGAGAAAAGTAGAATTCAGTA	CCTCCCACACCCAAGGCTTGCA	FALSE	62	18	LBUB3	174	27.86994	1	92511962	92512011	-	EVI5	protein_coding	three_prime_utr			hsa-miR-532-3p	miRNA	mir-188	TRUE	...................(((((((((......................&..........)))))))))...	-16.1	FALSE	TRUE
980	AATGGCCATGGGGGACACATCATGCCTCCCACACAATCGCAGTTTGGAGA	CGCATCCCCTAGGGCATTGGTG	FALSE	42	18	LBUB3	138	22.10376	11	10802077	10802126	-	EIF4G2	protein_coding	exon			hsa-miR-324-5p	miRNA	mir-324	TRUE	((((.((.(((((((.......(((((((...((.......))..)))).&.)))))))))))).))))....	-24.2	FALSE	TRUE
981	AGCCTTACGGAAAGCCTGTAGACGTCTGGGGGTGCGGTGTGATCCTTTTT	CGCATCCCCTAGGGCATTGGTG	FALSE	43	18	LBUB3	20	3.20344	X	41665355	41665404	-	CASK	protein_coding	exon			hsa-miR-324-5p	miRNA	mir-324	TRUE	.(((((((((.....))))))....(((((((((((..............&)))).)))))))))).......	-26.6	FALSE	TRUE
982	TTTTGGCCCAAGACCCACAGCCCCAAGGAGGTGATGTTCTTGAATGAGCT	CGGCTCTGGGTCTGTGGGGA	FALSE	58	18	LBUB3	20	3.20344	6	43009078	43009127	+	PPP2R5D	protein_coding	exon			hsa-miR-760	miRNA	mir-760	TRUE	......(((((((((((.((((.((((((.......))))))........&.)))).))))))).))))..	-31	FALSE	TRUE
983	TGCTCTGATATTGGGTGCATATATATTTACAATTTTTGTATCCTCTTCCT	CTCACACAGAAATCGCACCCGT	TRUE	50	18	LBUB3	184	29.4716	19	57298228	57298277	+	NA	NA	NA	L1M2a	LINE	hsa-miR-342-3p	miRNA	mir-342	TRUE	............((((((.............((((((((...........&......)))))))).))))))..	-14.5	FALSE	TRUE
984	CCCAAGCCCCCCGGAAAGCAGGAACTGCGACTTCTCCAGCAGGCTCATCC	CTGGGATCTCCGGGGTCTTGGTT	TRUE	58	18	LBUB3	18	8831-02-01	5	150376176	150376225	+	TCOF1	protein_coding	exon			hsa-miR-769-3p	miRNA	mir-769	TRUE	.(((((..(((((((...(((((.((((..........))))..))....&))).....))))))).)))))..	-28.6	FALSE	TRUE
985	ACTGGGGTCATCGGGAAAGGCAAAGAAACTGAAGGCAGAGTCCTAACGTT	GAGACCCTTTAACCTGTGA	FALSE	56	18	LBUB3	42	6.72722	16	50796508	50796557	+	CYLD,AC007728.1	protein_coding,antisense	exon,three_prime_utr			hsa-miR-125a-5p	miRNA	mir-10	TRUE	...((((((.(((((.........((..(((....)))..))........&..)))))))))))...........	-19.9	FALSE	TRUE
986	AAGATCGAAATCTCCTCTCTGTGGCCTACAAGAATGTGGTTGGTGCCAGG	GCAAAGCACACGGCCTGCAGAGA	FALSE	112	18	LBUB1	44	20.2218	22	31956170	31956219	+	Z82190.2,YWHAH	protein_coding	three_prime_utr			hsa-miR-330-3p	miRNA	mir-330	TRUE	.((((....))))..(((((((((((.........((((((..(((....&))).))).))))))).)))))))	-22.9	FALSE	TRUE
987	GTAATGAGAAGCTAGAGTTGGCCATGCTGAGCTTTTTTGAACAGTTTCGT	GCCCCTGGGCCTATCCTAGAA	TRUE	65	18	LBUB3	3	0.480516	8	21987188	21987237	+	XPO7	protein_coding	exon			hsa-miR-331-3p	miRNA	mir-331	TRUE	((...((((((((..(((.......))).))))))))...))........&....(((((.....)))))..	-14.5	FALSE	TRUE
988	GCTGCGGAAGTACGCGGTCAAGGCCTGAGGGGCGCATTGTCAATAAAGCA	GCCCCTGGGCCTATCCTAGAA	FALSE	79	18	LBUB2	462	98.8762	9	124857896	124857945	-	RPL35	protein_coding	three_prime_utr			hsa-miR-331-3p	miRNA	mir-331	TRUE	((((((......))))))..((((((.((((((((.(((....))).)).&)))))))))))).........	-33.5	FALSE	TRUE
989	GGAAGGGGTAGGCTATGTGTTTTGTCAGGGGGTTGAGAATGAGTGTGAGG	GCCCCTGGGCCTATCCTAGAA	FALSE	45	18	LBUB3	250	40.043	MT	11494	11543	-	MT-ND4	protein_coding	exon			hsa-miR-331-3p	miRNA	mir-331	TRUE	....((((((((((...........((((((...................&.))))))))))))))))....	-26.9	FALSE	TRUE
990	CTATCCATTCCATTGTGGAAGCTGGGCCAGGTGCCAGGGACACTCTCCTT	GCTAAGGAAGTCCTGTGCTCAG	TRUE	70	18	LBUB2	98	20.9738	7	140695012	140695061	+	ADCK2	protein_coding	five_prime_utr			hsa-miR-4521	miRNA	0	TRUE	...(((((......)))))..((((((((((..(((((((.....)))))&.....))....)))).))))))	-25	FALSE	TRUE
992	TGTACATAGATTCACTGCATTATGGGCACAAAAAGAGAAAAAGGAAAAAG	TAAAGTGCTTATAGTGCAGGTAG	TRUE	21	18	LBUB1,LBUB2,LBUB3	766	207.2978	6	2333061	2333110	+	GMDS-DT	lincRNA	intron	L1MEd	LINE	hsa-miR-20a-5p|hsa-miR-106a-5p|hsa-miR-20b-5p|hsa-miR-17-5p	miRNA	mir-17	TRUE	..............(((((((((((((((.....................&....)))))))))))))))....	-24.4	FALSE	TRUE
993	CAGCCCACCCATCCCCTGAGCACACTAACCACCTCATGCAGGCCCCACCT	TAAGGTGCATCTAGTGCAGA	TRUE	140	18	LBUB1	12	5.51504	1	152032547	152032596	-	AL450992.1,S100A11	antisense,protein_coding	exon			hsa-miR-18a-5p|hsa-miR-18b-5p	miRNA	mir-17	TRUE	...................((((......(((((.....(((.....)))&..)))))......))))......	-12.9	FALSE	TRUE
994	AATGCAATAAATGTAGCATCGTGAATAAATATAACTTTTATAATCCGTAA	TACCCTGTAGATCCGAATTTGT	TRUE	58	18	LBUB3	152	24.3462	4	143554322	143554371	+	SMARCA5	protein_coding	three_prime_utr			hsa-miR-10a-5p	miRNA	mir-10	TRUE	.((((..........)))).....((((((......((((((........&.....)))))).....)))))).	-5.7	FALSE	TRUE
995	TTAGAAAACATTAAAGTATAAATGGAAATGGTGCTTGCATTCAAGAAATA	TAGCACCATTTGAAATCAGTGTT	TRUE	78	18	LBUB3	795	127.3368	12	1203550	1203599	+	ERC1	protein_coding	intron			hsa-miR-29b-3p	miRNA	mir-29	TRUE	........((((........)))).((((((((((...............&.))))))))))............	-15.4	FALSE	TRUE
996	CCTTGTGCTGCATACCTGGCTTTGCTCTGTGCAGAACCCAGCACACGTGA	TAGCAGCACGTAAAT	TRUE	86	18	LBUB2	58	12.41304	8	1786112	1786161	+	CLN8,KBTBD11-OT1	protein_coding	intron			hsa-miR-16-5p|hsa-miR-195-5p	miRNA	mir-15	TRUE	....(((((((....((((.(((((.....)))))..)))).........&..))))))).............	-23.2	FALSE	TRUE
997	GAGATTTACTAGAAAGGTTTCGAACCACTATGCTGCAAGATTCCATTCAC	TAGCAGCACGTAAATATTGGCG	TRUE	69	18	LBUB3	26	4.16448	2	200926810	200926859	-	ORC2	protein_coding	exon			hsa-miR-16-5p	miRNA	mir-15	TRUE	...((((((......((((...))))....((((((..............&..)))))).)))))).......	-14.4	FALSE	TRUE
1000	TAAACAAAAACAAAAAAAATGAATGCACAAACTTGCTGCTGCTTAGATCA	TAGGTAGTTTCATGTTGTTGGG	TRUE	19	18	LBUB2	880	188.3356	1	114717368	114717417	-	CSDE1	protein_coding	three_prime_utr			hsa-miR-196a-5p|hsa-miR-196b-5p	miRNA	mir-196	TRUE	.........................((..(((.((..((((((((.....&))))))))..)).)))..))..	-12.2	FALSE	TRUE
1001	CTTATTCAGTCAACTCCCTTTAAACCCCTGGCACTGAAAACACCACCTCG	TAGTGCAATATTGCTTATAGGGT	FALSE	62	18	LBUB3	12	1.922064	2	227332463	227332512	+	MFF	protein_coding	exon			hsa-miR-454-3p	miRNA	mir-454	TRUE	...............((((.(((.......((((((..............&))))))........))).)))).	-13.7	FALSE	TRUE
1002	AAGGCGGCCTCTTTGGGACGGGGATGGTTTGAGGAAACACTTTTAAAGAA	TATTGCACTCGTCCCGGCCTCC	FALSE	49	18	LBUB3	882	141.2718	22	38862398	38862447	-	CBX6	protein_coding	three_prime_utr			hsa-miR-92b-3p	miRNA	mir-25	TRUE	..((.((((.....((((((((....((((....))))............&.......)))))))))))).))	-25.5	FALSE	TRUE
1003	ACCACATATTGTTGTTGGTACACCCGGGAGAGTGTTTGATATGTTAAACA	TATTGCACTCGTCCCGGCCTCC	TRUE	119	18	LBUB1	12	5.51504	3	186785990	186786039	+	EIF4A2	protein_coding	exon			hsa-miR-92b-3p	miRNA	mir-25	TRUE	((((((......)).))))....((((((((((((...............&....)))))).)))))).....	-25	FALSE	TRUE
1004	AGGTGGACATCAACACAGAGGACCTGGAGGACGGGACGTGCAGGGTCACC	TATTGCACTCGTCCCGGCCTCC	FALSE	44	18	LBUB3	215	34.43695	X	154352836	154352885	-	FLNA	protein_coding	exon			hsa-miR-92b-3p	miRNA	mir-25	TRUE	((((.....((......))..))))(((((.(((((((((((((....))&...)))))..)))))).)))))	-31	FALSE	TRUE
1005	ACCCTAAGCTGTATGAGCCGGGCCAGCTGAACCTTCTCTTCAACAAGCGG	TATTGCACTTGTCCCGGCCTGT	TRUE	94	18	LBUB1	15	6.89379	1	154346259	154346308	+	ATP8B2	protein_coding	exon			hsa-miR-92a-3p|hsa-miR-92b-3p	miRNA	mir-25	TRUE	................((((((.(((.((.....................&.....)).))).))))))....	-16.3	FALSE	TRUE
1006	TTACATTAGTTACTTCATGCTGGCTGGGGTTAGTGACCATTTGCATACTC	TATTGCACTTGTCCCGGCCTGT	FALSE	99	18	LBUB1	24	11.03007	18	59330142	59330191	-	LMAN1	protein_coding	three_prime_utr			hsa-miR-92a-3p|hsa-miR-92b-3p	miRNA	mir-25	TRUE	..................((.((((((((..((((...............&.....))))..)))))))).))	-21.5	FALSE	TRUE
1007	GTGAGCACTGGGGGTGGTGCCAGTTTGGAGCTCCTGGAAGGTGAGGGTCT	TATTGCACTTGTCCCGGCCTGT	FALSE	61	18	LBUB3	4	0.640688	X	78125386	78125435	+	PGK1	protein_coding	exon,intron			hsa-miR-92a-3p|hsa-miR-92b-3p	miRNA	mir-25	TRUE	..(((((((((........))))).....)))).....((((..(((...&............))).))))..	-20.4	FALSE	TRUE
1010	AGGGTTTATGTTTTTTGGGAAAGGGGGACTTTAGTAGTCTGAGGATTTCT	TCAGGCTCAGTCCCCTCCCGAT	FALSE	60	18	LBUB3	150	24.0258	1	193086174	193086223	+	TROVE2	protein_coding	three_prime_utr			hsa-miR-484	miRNA	mir-484	TRUE	..............((((((...(((((((.....(((((((........&))))))).))))))))))))).	-28	FALSE	TRUE
1011	AAGTACTCATTTTTTACCTTGTAGGGAGGGTGGGCAATGGGGTTACCTGA	TCAGGCTCAGTCCCCTCCCGAT	TRUE	65	18	LBUB3	644	103.1508	1	205717615	205717664	-	NUCKS1	protein_coding	three_prime_utr			hsa-miR-484	miRNA	mir-484	TRUE	.......................((((((((((((...(((....)))..&....)))))...)))))))...	-24.4	FALSE	TRUE
1012	GTGAAAACCGTACGTCTGGGAGGGGTCGCAGAGCGCTGTGTTAACCACAA	TCAGGCTCAGTCCCCTCCCGAT	FALSE	99	18	LBUB3	102	16.33754	10	812880	812929	-	LARP4B	protein_coding	three_prime_utr,exon			hsa-miR-484	miRNA	mir-484	TRUE	.............(((.((((((((..((.((((.(((............&.))))))).)))))))))))))	-29.7	FALSE	TRUE
1013	GGCATGCTGGGAACCCCGGGGGGGGCGGGGCCTCGCGGCCCTGCAGCCTC	TCAGGCTCAGTCCCCTCCCGAT	TRUE	134	18	LBUB1	14	6.434204	16	15643250	15643299	+	NDE1	protein_coding	five_prime_utr			hsa-miR-484	miRNA	mir-484	TRUE	........(((...)))(((((((((((((((....))))))))(((((.&..))))).....)))))))...	-40.3	FALSE	TRUE
1014	GCATCGTCCCCAGGCCCTTGTCTTCTCTGCGTCAGGCATGATTGCCACCA	TCAGGCTCAGTCCCCTCCCGAT	FALSE	48	18	LBUB3	12	1.922064	6	34858162	34858211	+	UHRF1BP1	protein_coding	exon			hsa-miR-484	miRNA	mir-484	TRUE	..((((.....((((....))))...(((.(((.((((....))))....&...))).)))........))))	-13.7	FALSE	TRUE
1016	ACAGCAGAGCTGGAACCTTAATAACTTGCTACCAGGACTGGTGGTCAAAG	TCAGTGCATCACAGAACTTTGT	FALSE	56	18	LBUB3	2	0.320344	10	103406727	103406776	+	PDCD11	protein_coding	exon			hsa-miR-148b-3p	miRNA	mir-148	TRUE	...(((((((((((...........(((((((((....)))))).)))..&........)).)))..))))))	-16.6	FALSE	TRUE
1017	TTCTTGCAGAAGGGAGGGGGAAACATACATTTATTCATGCCAGTCTGTTG	TCCCTGAGACCCTTTAACCTGTGA	FALSE	47	18	LBUB1	75	34.4688	6	21593875	21593924	+	AL512380.2,SOX4	antisense,protein_coding	five_prime_utr			hsa-miR-125a-5p|hsa-miR-125b-5p	miRNA	mir-10	TRUE	...(((((((((((..(((((((((.((..............)).)))).&)))))....)))))....))))))	-17.9	FALSE	TRUE
1019	CCTCGTCATTGGAAGATGAGCGAGACCGCCAGCCTCGGGTCACACATTTG	TCCGAGCCTGGGTCTCCCTCT	FALSE	53	18	LBUB3	4	0.640688	12	109071640	109071689	+	USP30	protein_coding	exon			hsa-miR-615-3p	miRNA	mir-615	TRUE	.((((((.......)))))).((((((..(((.((((((...........&)))))).)))))))))......	-28	FALSE	TRUE
1020	ACTATGAGAGGGTGCAGATGCTGCTGTCGGACCGTTTCCTTGGCTTCTTC	TCCGAGCCTGGGTCTCCCTCT	FALSE	58	18	LBUB3	237	37.9608	17	1651148	1651197	-	PRPF8	protein_coding	exon			hsa-miR-615-3p	miRNA	mir-615	TRUE	.....(((((((.((((...))))....(((((.....(((((.......&.)))))....))))))))))))	-24.3	FALSE	TRUE
1021	TCGGCCGGCGAAGCTCTAATTGCCCTGAAGGAGACCGCGCGGGCGCTGCG	TGACAGCGCCCTGCCTGGCTC	FALSE	42	18	LBUB3	30	4.80516	5	93620662	93620711	-	FAM172A	protein_coding	three_prime_utr			hsa-miR-2277-3p	miRNA	0	TRUE	((((..(((((........)))))))))..(((.(((.((((((((((..&...)))))))).)).))))))	-34.2	FALSE	TRUE
1022	TGGGGGCCCCAGCCCTGTCCCAAAGCTCCCTGCTCGGCTGCCCCTCGCCC	TGAGGGGCAGAGAGCGAGACT	FALSE	35	18	LBUB3	72	11.53238	19	10922961	10923010	+	CARM1,YIPF2	protein_coding	three_prime_utr			hsa-miR-423-5p	miRNA	mir-423	TRUE	..(((((....))))).....(((((((...((((..(((((((((....&.))))))))).))))))).))))	-38.6	FALSE	TRUE
1023	AAAAAAACAGTTTTATGTTTACTTAAGTAAAGAGGGGGGAGCATTTTACA	TGAGGGGCAGAGAGCGAGACTTT	TRUE	97	18	LBUB1	3	1.378758	10	94407058	94407107	+	TBC1D12	protein_coding	intron			hsa-miR-423-5p	miRNA	mir-423	TRUE	.........(((((.(((((.((((.((((((...........)))))).&))))))))).)))))........	-9	FALSE	TRUE
1024	GCTCTGCCTTCACTCCCCCAAGTCTTTGAAAATTTGTTCCTTTCCTTTGA	TGAGGTAGGAGGTTGTATAG	TRUE	80	18	LBUB1	56	25.7368	1	944286	944335	-	SAMD11,NOC2L	protein_coding	three_prime_utr			hsa-let-7e-5p	miRNA	let-7	TRUE	.(((((((((........(((((........)))))..............&.)))))).)))...........	-11	FALSE	TRUE
1025	AGCTCACTGCAACCTCCGCCTCCCAGTTCAAGTGATTCTCCTGCCTCAGC	TGAGGTAGGAGGTTGTATAGTT	TRUE	71	18	LBUB3	135	21.62322	5	131642768	131642817	-	AC008695.1,FNIP1	protein_coding	three_prime_utr	AluSq2	SINE	hsa-let-7e-5p|hsa-let-7a-5p|hsa-let-7b-5p|hsa-let-7c-5p|hsa-let-7f-5p|hsa-miR-98-5p|hsa-let-7g-5p|hsa-let-7d-5p	miRNA	let-7	TRUE	.(((...(((((((((((((((............................&.))))).)))))))))).))).	-25.5	FALSE	TRUE
1026	CTTGGCTCATTTTCACCACCCACCGCACCTCTCACGCCTTCTTCACTGTT	TGAGGTAGTAGGTTGTGTGGTT	FALSE	56	18	LBUB3	25	1943-04-01	13	95583306	95583355	-	DZIP1	protein_coding	intron	HAL1ME	LINE	hsa-let-7b-5p|hsa-let-7c-5p|hsa-let-7e-5p|hsa-miR-4510|hsa-let-7a-5p|hsa-let-7i-5p	miRNA	let-7	TRUE	..(((..........)))...(((((((..((.(((((((..........&.))))).)).))..))))))).	-18.9	FALSE	TRUE
1027	AAAATATCTTGCACAGTCTACCAAATGAGTTAAATCGTTACAGTCGTGTC	TGAGGTAGTAGTTTGTACAGTT	FALSE	39	18	LBUB3	152	24.34616	1	211743830	211743879	-	LPGAT1	protein_coding	three_prime_utr			hsa-let-7g-5p|hsa-let-7a-5p|hsa-let-7f-5p	miRNA	let-7	TRUE	.........((((....(((((.(((((......)))))...........&...))))).....)))).....	-11.4	FALSE	TRUE
1028	TTCTTATTTAATACTTCAGAAAATTTCTGCAGAGCCCTGCCCTGGCACTT	TGCGGGGCTAGGGCTAACAGCA	FALSE	53	18	LBUB3	504	80.7268	1	241632997	241633046	-	OPN3,CHML	protein_coding	three_prime_utr			hsa-miR-744-5p	miRNA	mir-744	TRUE	.............((.(((((...))))).))((((((((((((.((...&)))))))).)))))).......	-27.8	FALSE	TRUE
1029	TACATCTCAGGAAGCATTCACTACTCCCGTGTGCCCCGCTTCTACTGGAA	TGCGGGGCTAGGGCTAACAGCA	FALSE	61	18	LBUB3	36	5.76618	3	33072592	33072641	-	GLB1	protein_coding	exon			hsa-miR-744-5p	miRNA	mir-744	TRUE	.........................(((....(((((((...........&.)))))))..))).........	-21.7	FALSE	TRUE
1030	TTTTTTCTCATGGCTCCTTTGGGCCACAGCTGCCCGCCCCCGGTATACAC	TGCGGGGCTAGGGCTAACAGCA	FALSE	63	18	LBUB3	172	27.54956	6	24719424	24719473	-	C6orf62	protein_coding	five_prime_utr			hsa-miR-744-5p	miRNA	mir-744	TRUE	..........((((((....))))))..(((((((..(((((........&..)))))...))))....))).	-28.7	FALSE	TRUE
1031	CTAGTTCCTCAGTCCCGCCCAGCTTCTCTCGAAAGTCACTCTAATTTTCA	TGCGGGGCTAGGGCTAACAGCA	FALSE	62	18	LBUB3	324	51.8956	X	73849778	73849827	-	XIST	lincRNA	exon	G-rich	Low_complexity	hsa-miR-744-5p	miRNA	mir-744	TRUE	.((((.(((.((((((((............((((((.......)))))).&.)))))))))))))))......	-24.1	FALSE	TRUE
1032	TTTAATCCTAGTGGCCAGTTCTATGATACTGTATGTATTATACAGCTGAT	TGGCGCCACTAGGGTTGT	TRUE	64	18	LBUB3	86	13.77478	12	67662524	67662573	+	DYRK2,AC078777.1	protein_coding,antisense	three_prime_utr			hsa-miR-652-3p	miRNA	mir-652	TRUE	..((((((((((((((((((.((((((((.....)))))))).)))))..&......)))))))))))))..	-34.3	FALSE	TRUE
1033	CCTGCTCACTTTATGTTTACATCTCCCACATTCATACCAATATACGTCAG	TGTAAACATCCTTGACTGGAAG	FALSE	66	18	LBUB3	535	85.692	6	63580662	63580711	+	PTP4A1,AL135905.2	protein_coding	three_prime_utr			hsa-miR-30e-5p|hsa-miR-30a-5p|hsa-miR-30d-5p	miRNA	mir-30	TRUE	.(((.(((....(((((((((.............................&)))))))))...))).)))...	-10.6	FALSE	TRUE
1035	TTGGGAGGAGAGCGCTTCCAGTCCCACGTCTTTACAGGAATCTTCCAGGT	TGTAACAGCAACTCCATGTGGA	TRUE	74	18	LBUB1	1533	704.544	9	105635154	105635203	-	FKTN	protein_coding	exon			hsa-miR-194-5p	miRNA	mir-194	TRUE	(((((((.......)))))))..((((((((((((((((....)))....&))))).)).......)))))).	-18	FALSE	TRUE
1036	TGTCTTTAATGCATGGATTCATAAACTTCTTCCCTACCTGCATCATGTGC	TGTGCAAATCCATGCAAAACTGA	FALSE	64	18	LBUB3	279	44.688	1	193016174	193016223	-	UCHL5	protein_coding	three_prime_utr			hsa-miR-19b-3p|hsa-miR-19a-3p	miRNA	mir-19	TRUE	.........((((((((((((((................((((...))))&))))..)))))))))).......	-17.2	FALSE	TRUE
1037	GTTCTCTCTTTGCATGGATTTCTTTGAAAAAAAATAAATTGCTCAAATAA	TGTGCAAATCCATGCAAAACTGA	FALSE	63	18	LBUB3	42	6.72723	X	133535748	133535797	-	GPC3	protein_coding	three_prime_utr	GA-rich	Low_complexity	hsa-miR-19b-3p|hsa-miR-19a-3p	miRNA	mir-19	TRUE	........((((((((((((...................(((.((.....&)).))))))))))))))).....	-18.1	FALSE	TRUE
1038	TTTCACCTAAGCATAGGGGGAAAAACTCTCAGGGCCCTATTAAGATTTAT	TTAGGGCCCTGGCTCCATCT	FALSE	54	18	LBUB3	60	9.61032	8	17645582	17645631	-	MTUS1	protein_coding	three_prime_utr			hsa-miR-1296-5p	miRNA	mir-1296	TRUE	((((.((((....)))).))))......(((((((((((...........&.)))))))))))..........	-27	FALSE	TRUE
1039	TTTGTAAACTAACCCCTGGGAAATTTGAAATTACCTGATAACTTAAGACT	TTATCAGAATCTCCAGGGGTAC	FALSE	110	18	LBUB3	106	16.97822	X	120257166	120257215	+	ZBTB33	protein_coding	three_prime_utr			hsa-miR-361-5p	miRNA	mir-361	TRUE	...........((((((((((.............(((((((.........&)))))))..)).))))))))..	-21.2	FALSE	TRUE
1040	CTTTTGTTCTCACTGCCAAACTGCCTGTCCTGGGATCTAGTTATCTTGGC	TTCAAGTAATCCAGGATAGGCT	FALSE	108	18	LBUB1	12	5.51502	6	30069560	30069609	+	PPP1R11	protein_coding	three_prime_utr			hsa-miR-26a-5p|hsa-miR-26b-5p	miRNA	mir-26	TRUE	......................(((((((((((......((((.(((((.&.)))))))))))))))))))).	-25.4	FALSE	TRUE
1041	TAATTGAAGACTCCAAAGTAGAAGTAAACAATTTGAACAACTTGAACAAT	TTCAAGTAATTCAGGATAGGT	FALSE	83	18	LBUB3	24	3.84412	10	70420028	70420077	+	EIF4EBP2	protein_coding	exon			hsa-miR-26b-5p|hsa-miR-26a-5p	miRNA	mir-26	TRUE	.(((((...(((..........)))...)))))((((..(((((((....&)))))))..))))........	-11	FALSE	TRUE
1042	AGAGTATGACATGGATGAGGAGGACCTTGCCTGGCTGGACATGGTGAATG	TTCAGCCAGGCTAGTGCAGTC	FALSE	52	18	LBUB3	21	3636-03-01	6	36200778	36200827	+	BRPF3	protein_coding	exon			hsa-miR-3157-5p	miRNA	0	TRUE	.......(((.((.((((((....))))(((((((((((...........&)))))))))))..)).))))).	-26.6	FALSE	TRUE
1043	ACACAGTACAAGTTACATAGCTAAAATACATAGCATTGAAGACTAATTTT	TTGCACTTGTCTCGGTCTGA	FALSE	76	18	LBUB3	108	17.29857	19	32978722	32978771	-	RHPN2	protein_coding	three_prime_utr			hsa-miR-25-3p	miRNA	mir-25	TRUE	((..((.((((((..((..((((.......))))..))............&......))))))))..))....	-9.2	FALSE	TRUE
1044	ACGATGCACACGCTCTGTCTCTATCCCAGCACCTGCCTACTATGCCCGCC	AAAAGCTGGGTTGAGAGGGCGA	TRUE	58	17	LBUB3	2260	361.9885	1	35919156	35919205	+	AGO1	protein_coding	exon			hsa-miR-320a-3p|hsa-miR-320b	miRNA	mir-320	TRUE	..........((((((.((.....((((((....................&....))))))..)).)))))).	-24.6	FALSE	TRUE
1045	TCGTAATATACAAGTTTTCTTTAAAGCCCTCTCCTTTAGAATTTAAAATA	AAAAGCTGGGTTGAGAGGGCGA	TRUE	59	17	LBUB3	232	37.1598	14	51255904	51255953	+	TMX1	protein_coding	three_prime_utr			hsa-miR-320a-3p|hsa-miR-320b	miRNA	mir-320	TRUE	.........................((((((((.(((((...........&.....)))))..))))))))..	-18.7	FALSE	TRUE
1046	GCCCTCTGCAGATGCCCCAGCTGCTCTCTACCAGACAATTGAAGAAAATA	AAAGCTGGGTTGAGAGGGCGA	TRUE	65	17	LBUB3	39	6.24672	13	48256236	48256285	+	ITM2B	protein_coding	exon			hsa-miR-320a-3p|hsa-miR-320b	miRNA	mir-320	TRUE	(((((((.(((....(((((((............................&...)))))))))))))))))..	-28.3	FALSE	TRUE
1047	CGCCCTCTTCCCCTCAACCCCGGCCCAGGCCGCCCTGGCCGCCCGCCTGT	AAAGCTGGGTTGAGAGGGCGA	FALSE	59	17	LBUB3	525	84.0905	X	154348742	154348791	-	FLNA	protein_coding	three_prime_utr			hsa-miR-320a-3p|hsa-miR-320b	miRNA	mir-320	TRUE	(((((((......(((((((.(((...((((.....))))....)))...&.......)))))))))))))).	-36.2	FALSE	TRUE
1048	TAAGAGAGATGAGGGCATTAGATCACTGACAGCTGAAGATAGAAGAACAT	AACATTCAACGCTGTCGGTGAGT	TRUE	63	17	LBUB1	276	126.8456	X	73823438	73823487	-	TSIX,XIST	lincRNA	exon	L2a	LINE	hsa-miR-181a-5p	miRNA	mir-181	TRUE	.......((((....))))...(((((((((((((((.............&....))))..)))))))))))..	-21.7	FALSE	TRUE
1049	TTGAAAAAATTGGATAAAGTATAGGAGGGTTACTTGGGGCCAGTAAATCA	AACTGGCCTACAAAGTCCCAGT	TRUE	118	17	LBUB1	384	176.481	18	59903424	59903473	+	PMAIP1	protein_coding	three_prime_utr			hsa-miR-193a-3p	miRNA	mir-193	TRUE	..........................(((..((((.((((((((......&.))))))))...)))))))...	-21.2	FALSE	TRUE
1050	GGCACTTCCTCCTTGCTCCCACCCCTGGCAGCAGGGAAGGGCTTTGCCTG	AAGCTGGGTTGAGAGGGCGA	FALSE	49	17	LBUB3	98	15.69686	17	78172499	78172548	+	SYNGR2	protein_coding	three_prime_utr			hsa-miR-320a-3p|hsa-miR-320b	miRNA	mir-320	TRUE	.((.((((..(((.((((((..(((((....)))))..))).........&...))).)))....))))))..	-26.4	FALSE	TRUE
1051	TAGATCTGTGTTTGTGGGGGCCCTTCCTTCCATTTTTGATTTAGTGAATG	AAGGCAGGGCCCCCGCTCCC	FALSE	52	17	LBUB3	1498	239.9376	12	110720932	110720981	-	PPP1CC	protein_coding	three_prime_utr			hsa-miR-940	miRNA	mir-940	TRUE	.............(((((((((((.((((.((((........))))....&)))).))))))))))).....	-32	FALSE	TRUE
1052	AGCATTTAGTGGCAGTTAACAAGAGTGACAAGCCTGGGGCAGAGGTACCA	ACTGCCCCAGGTGCTGCTGG	FALSE	63	17	LBUB3	54	8.64929	6	105079948	105079997	+	NA	NA	NA			hsa-miR-324-3p	miRNA	mir-324	TRUE	......(((((((.((((.......))))..(((((((((((.((.....&.)).)))))))))))))))))).	-33.3	FALSE	TRUE
1053	CATTATAGCAGCAGAAAAGTGCTTTGGCACTGGGGCAGCAGGTAACAGAA	ACTGCCCTAAGTGCTCCTTCTGG	TRUE	60	17	LBUB3	32	5.1255	8	47890364	47890413	-	PRKDC	protein_coding	exon			hsa-miR-18a-3p	miRNA	mir-17	TRUE	.........((((......))))..(((((((((((((............&.))))))).))))))........	-25.8	FALSE	TRUE
1054	TCTGAATCCTTCCTGTTCATGCTGCTTTCTTAATTCATTTCTCCATGTCA	AGCAGCATTGTACAGGGCTATGA	FALSE	42	17	LBUB1	90	41.3628	8	140520764	140520813	-	AGO2	protein_coding	three_prime_utr			hsa-miR-103a-3p|hsa-miR-107	miRNA	mir-103	TRUE	..........((((((.(((((((((........................&))))))).)).))))))......	-20.3	FALSE	TRUE
1055	AGGCCCTAAACAAGTCTGCTGCTGCCCTCTCATCAGACCTCCGCACCCTC	AGCAGCATTGTACAGGGCTATGA	FALSE	54	17	LBUB3	35	5.606	9	98087235	98087284	-	TRIM14	protein_coding	three_prime_utr			hsa-miR-103a-3p|hsa-miR-107	miRNA	mir-103	TRUE	.((((((..((((...(((((((...........................&)))))))))))..))))))....	-24.2	FALSE	TRUE
1056	TGTAAAAAGGAATCTTGCCAGATGTAGCTACTTAAGGAAAAAAGGGTTTT	AGCTACATCTGGCTACTGGGT	FALSE	70	17	LBUB3	655	104.9125	16	56431544	56431593	-	NUDT21	protein_coding	three_prime_utr			hsa-miR-222-3p	miRNA	mir-221	TRUE	................(((((((((((((.....................&)))))))))))))........	-24.9	FALSE	TRUE
1057	ACAAGCATCCTTACATTTTTTTTTTTAATTAAACAGCCTGTCTAGGCTTG	AGCTACATTGTCTGCTGGGTTTC	FALSE	50	17	LBUB3	90	14.41548	1	160028766	160028815	-	KCNJ10,PIGM	protein_coding	three_prime_utr			hsa-miR-221-3p	miRNA	mir-221	TRUE	......((((........................(((((....)))))..&(((..........)))))))...	-10.4	FALSE	TRUE
1058	TGCATATGGGGTCATGGATCGGGGCTATTCCTATGACCTGGAAGTGGAGC	AGCTCGGTCTGAGGCCCCTCAGT	FALSE	51	17	LBUB3	350	56.06	14	23026253	23026302	-	PSMB5	protein_coding	intron			hsa-miR-423-3p	miRNA	mir-423	TRUE	.......((((((.(((((((((.(((((((........)).)))))...&..))))))))).)))))).....	-29.8	FALSE	TRUE
1059	AACAAAGCTCTTCAAAAGTCTCTTCCCAAGGCCCCTCCCTGCTTCTCTGG	AGGAAGCCCTGGAGGGGCTGGA	FALSE	51	17	LBUB3	1173	187.8816	X	108721644	108721693	-	AL035425.3	sense_overlapping	exon			hsa-miR-671-5p	miRNA	mir-671	TRUE	.......................(((...(((((((((..((((((....&.))))))...)))))))))))).	-30.1	FALSE	TRUE
1060	AGAGTTTATAGCCGTATTGCTAGCACCTTGTAGTATGTCATCATTCTGCT	AGGCAAGATGCTGGCATAGCT	TRUE	63	17	LBUB3	212	33.95644	20	5099999	5100048	-	TMEM230	protein_coding	intron			hsa-miR-31-5p	miRNA	mir-31	TRUE	.............((..((((((((.(((((((.(((....))).))...&..))))).))))))))..)).	-21.5	FALSE	TRUE
1061	AGCAGCAGACGGACATCGCTGTGAATTGGGCTGGGGGCCTGCACCATGCA	AGGGCCCCCCCTCAATCCTGT	FALSE	38	17	LBUB3	46	7.36792	1	32326960	32327009	+	HDAC1	protein_coding	exon			hsa-miR-296-5p	miRNA	mir-296	TRUE	.(((((.((......)))))))..((((((..(((((((((((...))).&.)))))))).)))))).....	-30.4	FALSE	TRUE
1062	ACTAGGCAGCTAGCCCACCTCCCCAGCCACCCTCCTCCACAGGTCCAGGT	AGGGTTGGGTGGAGGCTCTCC	TRUE	75	17	LBUB3	382	61.1856	3	184183622	184183671	+	AP2M1	protein_coding	three_prime_utr			hsa-miR-296-3p	miRNA	mir-296	TRUE	....(((.....)))..(((((((....((((((................&))))))..)).)))))......	-25.4	FALSE	TRUE
1063	CACCTACAAAATTTCACCTGCAAACCTTAAACCTGCAAAATTTTCCTTTA	ATGGATTTTTGGAGCAGG	FALSE	93	17	LBUB3	6368	1019.976	8	98041744	98041793	-	RPL30,AP003352.1	protein_coding,antisense	exon			hsa-miR-1246	miRNA	mir-1246	TRUE	................(((((...((..(((((.................&...)).)))..)).)))))	-12.7	FALSE	TRUE
1064	GAATAAGAATTTTCTAGTGCTATATAAAGAAATGATGATGGAGACAAAAG	CAAAGAATTCTCCTTTTGGGCT	TRUE	74	17	LBUB3	81	12.97392	7	141657750	141657799	-	KIAA1147	protein_coding	three_prime_utr			hsa-miR-186-5p	miRNA	mir-186	TRUE	..........(((((............))))).......(((((......&........))))).........	-7.9	FALSE	TRUE
1065	CCGGGGCCCGGACGACTTCTGCTTGGGAACTGCCAACGCTTCTGCTTGGG	CAAGCTCGTGTCTGTGGGTCCG	FALSE	34	17	LBUB3	126	20.18166	X	2488089	2488138	-	DHRSX,ZBED1	protein_coding	three_prime_utr			hsa-miR-99b-3p	miRNA	mir-10	TRUE	...(((((((...(((....(((((.......((((.((....)))))).&)))))....)))..))))))).	-29.4	FALSE	TRUE
1066	CACCCCTTGTCAGCCGGGTGGGTAGGAACCGTAGACTCGCTCATCTCGCC	CACCCGGCTGTGTGCACATGTGC	FALSE	57	17	LBUB1	156	71.6954	19	2273144	2273193	+	OAZ1,AC005258.1	protein_coding	three_prime_utr			hsa-miR-941	miRNA	mir-941	TRUE	(((....((((((((((((((((.(((..((......))....))).)))&))))))))))...)))...))).	-26.7	FALSE	TRUE
1067	AAGAATCAATGACTGATGACAAAACCACTAAAATACCCTGCAAATCATCA	CAGTGGTTTTACCCTATGGTAG	TRUE	87	17	LBUB3	12	1.922064	10	128103356	128103405	-	MKI67	protein_coding	exon			hsa-miR-140-5p	miRNA	mir-140	TRUE	....((((.....))))....((((((((.....................&.))))))))((((....)))).	-13.6	FALSE	TRUE
1068	GGCCTGGCTAGCAGCTTCCCATCCAGGCTTGCGCAGCTGCAGGAGCGCTG	CATTGCACTTGTCTCGGTCTGA	TRUE	99	17	LBUB2	10	2.14018	7	36311051	36311100	-	NA	NA	NA			hsa-miR-25-3p	miRNA	mir-25	TRUE	((((.((((.(((((((.......)))).)))..))))(((((.(((...&...))).)))))...))))...	-20.6	FALSE	TRUE
1069	AACACCTTGGTTACACTCGCCAACATCTCGGGGCAGTTGGACCTATCTCC	CCACTGCCCCAGGTGCTGCTGG	TRUE	68	17	LBUB3	18	8831-02-01	1	26780073	26780122	+	ARID1A	protein_coding	exon			hsa-miR-324-3p	miRNA	mir-324	TRUE	......(((((.......)))))(((((.((((((((.((..........&)).))))))))))))).......	-28.4	FALSE	TRUE
1070	AAAGAACGGCACCAGGTGCAGTTGTTAGGGCGAGGCTTCATTGCAGGCAT	CCACTGCCCCAGGTGCTGCTGG	FALSE	42	17	LBUB3	70	11.21204	12	48836984	48837033	-	DDX23	protein_coding	exon			hsa-miR-324-3p	miRNA	mir-324	TRUE	......(((((((.((.(((((.....(((....((((......))))..&)))))))).)).)))))))....	-27.8	FALSE	TRUE
1071	TGCTGTGTGTGGGGCAGGGGAGGCATCCTTACTGGAGAGGCAGGGCCCAG	CCACTGCCCCAGGTGCTGCTGG	FALSE	53	17	LBUB3	18	2.883096	16	84975315	84975364	-	ZDHHC7	protein_coding	three_prime_utr			hsa-miR-324-3p	miRNA	mir-324	TRUE	.((.((((.(((((((((((.(((..(((..((....))..))))))...&))).)))))))).)))).))...	-36.1	FALSE	TRUE
1072	CATTGGGAGGAGAGCGCTTCCAGTCCCACGTCTTTACAGGAATCTTCCAG	CCCAAAGGTGAATTTTTTGGG	TRUE	69	17	LBUB1	1022	469.696	9	105635156	105635205	-	FKTN	protein_coding	exon			hsa-miR-186-3p	miRNA	mir-186	TRUE	...(((((((((.....))))..)))))..........(((....)))..&.((((((((.....))))))))	-18.3	FALSE	TRUE
1073	AGCCACTGGGGTGGTAAAACTTGGAGATCTTGGGCTTGGCCGGTTTTTCA	CCCACTGCCCCAGGTGCTGCTGG	TRUE	65	17	LBUB3	21	3636-03-01	1	198278982	198279031	+	NEK7	protein_coding	exon			hsa-miR-324-3p	miRNA	mir-324	TRUE	(((..((((((((((......((((((.((..(((...))))).))))))&...))))))))))..))).....	-28.3	FALSE	TRUE
1074	TGCCAAAACGGGACCATGCCCTCCTGGAGGAGCAGAGCAAGCAGCAGTCC	CGCATCCCCTAGGGCATTGGTG	TRUE	87	17	LBUB3	32	5.1255	19	38724444	38724493	+	ACTN4	protein_coding	exon			hsa-miR-324-5p	miRNA	mir-324	TRUE	..((......))((((((((((...((.(((((...((.....)).....&.)).))))).)))))).)))).	-25.7	FALSE	TRUE
1075	CTGTGGTCTCTTAATCCAGTAATTGTATTACTGCCATTAAAGGATGCAGT	CGCATCCCCTAGGGCATTGGTG	FALSE	51	17	LBUB3	321	51.4152	19	47064198	47064247	-	ZC3H4	protein_coding	three_prime_utr			hsa-miR-324-5p	miRNA	mir-324	TRUE	(((.(((......))))))......(((((.((((.(((..((((((...&.))))))..))))))).)))))	-20.6	FALSE	TRUE
1076	AATCTTTCAACGTCAATGCCAAAAGCCAAGGGGAATTTTGCAGTGACAGG	CGCATCCCCTAGGGCATTGGTG	TRUE	60	17	LBUB3	129	20.66217	3	88054779	88054828	-	NA	NA	three_prime_utr			hsa-miR-324-5p	miRNA	mir-324	TRUE	.................(((((..(((.((((((....(((.........&.)))))))))..))).))))).	-23.6	FALSE	TRUE
1077	TCCCTAGCCTTCCTGGCCTGGAGGGCCTGGTCTTGCACTGGCAGCTGTAA	CGGCTCTGGGTCTGTGGGGA	TRUE	76	17	LBUB3	9	1.441548	11	118896710	118896759	-	CXCR5	protein_coding	three_prime_utr			hsa-miR-760	miRNA	mir-760	TRUE	..((..(((((((......)))))))..))(((((((((((.(((((...&)))))))))...))))))).	-28.8	FALSE	TRUE
1079	TGCTTCTCTCGGGTCATCCACGTGGAGGGCCAGAAACACATTGTTATCTT	CTGGCCCTCAAAGTCCCGCT	TRUE	72	17	LBUB1	2	0.919172	19	35738384	35738433	+	KMT2B	protein_coding	exon			hsa-miR-193b-3p	miRNA	mir-193	TRUE	.........((((......((...(((((((((.................&..)))))))))...))))))..	-25.6	FALSE	TRUE
1080	ATTTTTATGGGCTTTGGTGAGGGAGGTAGGTGGTAGTTTGTGTTTAATAT	CTGGCCCTCAAAGTCCCGCT	FALSE	35	17	LBUB1	72	33.0903	MT	8447	8496	-	MT-ATP8	protein_coding	exon			hsa-miR-193b-3p	miRNA	mir-193	TRUE	........((((((...((((((.(((.......................&.)))..))))))))))))....	-18.9	FALSE	TRUE
1081	GCTTTTGTGGAGCGAGTGCGGAAACGGGGCTTCGAGGTGGTATATATGAC	GCTCGGTCTGAGGCCCCTCAG	FALSE	34	17	LBUB3	304	48.6924	6	44252028	44252077	+	HSP90AB1	protein_coding	exon			hsa-miR-423-3p	miRNA	mir-423	TRUE	((.(((((...))))).))......((((((((((...(((.........&.)))...)).)))))))).....	-23.3	FALSE	TRUE
1082	GGGTGAGTGGGGGGAGTGCAGTGGCAGGAGGGAGAGTGTCCATAAAACAC	GCTCTGCTCTCCCCAG	TRUE	108	17	LBUB3	606	97.0642	19	35736826	35736875	+	KMT2B	protein_coding	exon,intron			hsa-miR-6728-3p	miRNA	0	TRUE	..........((((((.((((.(((((((.(((.....))).........&)).))))))))).))))))..	-31.5	FALSE	TRUE
1084	TGGTTTAAACCAGTGGAACTGAGAACGAAGTGGGGCCGGAGAGGACATAT	GGCCCTCTCTGCCCTTCCGT	TRUE	74	17	LBUB3	20	3.20344	17	2324518	2324567	-	SRR,TSR1	protein_coding	three_prime_utr			hsa-miR-328-3p	miRNA	mir-328	TRUE	((((....))))..((((((........)))(((((.(((((((......&.....)))))))))))))))..	-26	FALSE	TRUE
1085	CCAGCCACTCTTCACCTGGCTCCCTGCTCTGGGCCCTGCACCAGAGCTGC	GGGAGCCAGGAAGTATTGATGT	TRUE	72	17	LBUB2	58	12.41304	12	6770511	6770560	+	PTMS	protein_coding	exon			hsa-miR-505-5p	miRNA	mir-505	TRUE	..............((((((((((.(((((((((...)).)))))))...&))))))))))............	-37.6	FALSE	TRUE
1086	GATAAACTGACTGGATAATATTATATTGGACTTTTCTCTAGATTATCTAA	TAAAGTGCTGACAGTGCAGAT	TRUE	82	17	LBUB3	132	21.14268	13	112887046	112887095	+	ATP11A	protein_coding	three_prime_utr			hsa-miR-106b-5p|hsa-miR-17-5p|hsa-miR-106a-5p|hsa-miR-20a-5p	miRNA	mir-17	TRUE	......(((((((((((((......(((((......)))))))))))...&...........)))).)))..	-11.1	FALSE	TRUE
1087	ACTTGAATGCTGCATGTAAAGCCTTTAAAGCAAAATCCTCAGAAATGGTC	TAAAGTGCTTATAGTGCAGGTA	FALSE	69	17	LBUB3	95	15.21635	14	35085505	35085554	-	PPP2R3C	protein_coding	three_prime_utr			hsa-miR-20a-5p|hsa-miR-20b-5p	miRNA	mir-17	TRUE	.........((((((...(((((((((.........((........))..&))))).))))...))))))....	-18	FALSE	TRUE
1088	AACATGCAGTTTGAAATTCTGAATTTGCAAAGTACTGTAAGAATAATTTA	TACAGTACTGTGATAACTGAA	TRUE	100	17	LBUB3	360	57.6618	7	148807514	148807563	-	EZH2	protein_coding	three_prime_utr			hsa-miR-101-3p	miRNA	mir-101	TRUE	....(((((.((.........)).))))).(((((((((...........&)))))))))............	-15.6	FALSE	TRUE
1089	GAGCCATAGTGAAGGTGTTCCTAGCTTTGGCAGCAAAAGGGCCAGTTCTC	TACAGTACTGTGATAACTGAA	FALSE	45	17	LBUB3	35	5.60602	8	47935754	47935803	-	PRKDC	protein_coding	exon			hsa-miR-101-3p	miRNA	mir-101	TRUE	..((((.(((..(((....))).))).)))).((......))(((((.((&...........)).)))))..	-17.8	FALSE	TRUE
1090	TGAGTAAAACAAATTGCGTTGTTTAAAGGATTATAGTGCTGCATTGTCTG	TAGCACCATCTGAAATCGGTTA	FALSE	87	17	LBUB3	975	156.1675	2	61478359	61478408	-	AC016727.1,XPO1	antisense,protein_coding	three_prime_utr			hsa-miR-29a-3p	miRNA	mir-29	TRUE	......((((((......))))))....((((.(((((.(((........&..))).)).))).)))).....	-11.8	FALSE	TRUE
1091	AGGGGAGCGGTTACCTAAGCCGGAGCGGGGGAAGATGAGAGTGCACAAAA	TAGCAGCACATCATGGTTTAC	TRUE	60	17	LBUB3	31	4.96533	19	38701000	38701049	+	ACTN4	protein_coding	intron,exon			hsa-miR-15b-5p	miRNA	mir-15	TRUE	.......(((((.....)))))............((((..((((......&.....)))).))))........	-14.5	FALSE	TRUE
1092	TTCATAAAGGAAAAGTGCTGCATTGTTTTTACAAATAACAGTTTGTAGGG	TAGCAGCACATCATGGTTTACA	TRUE	81	17	LBUB3	582	93.2202	17	29260736	29260785	-	NUFIP2	protein_coding	three_prime_utr			hsa-miR-15b-5p	miRNA	mir-15	TRUE	..............(((((((......(((((((((....))))))))).&..))))))).............	-19.5	FALSE	TRUE
1094	TTGCAGAACTGGATACGCTGAGTGAAGAAAGCTATAAGGACTCTACACTT	TAGCAGCGGGAACAGTTCTGC	TRUE	66	17	LBUB3	114	18.2596	17	1354269	1354318	-	YWHAE	protein_coding	exon			hsa-miR-503-5p	miRNA	mir-503	TRUE	.((((((((((....(((((((((.(((...((...))...))).)))).&...)))))....)))))))))).	-31.2	FALSE	TRUE
1096	CACTATGGTGCCCCTGCCCCCCGGGGTCCAGCCGCCTCTGCCGCCTGGGG	TAGGTAGTTTCATGTTGTTGGG	TRUE	70	17	LBUB1	2	0.919172	11	64765997	64766046	-	SF1	protein_coding	exon			hsa-miR-196a-5p|hsa-miR-196b-5p	miRNA	mir-196	TRUE	((.(((((.....((((((((((((...(((......)))...)))))))&..)))))..))))).)).....	-23.6	FALSE	TRUE
1097	GGCCCACGTTTTTATCATTAAGACCTATTTGTTAGCTAGTAGAGCTTTAT	TAGGTAGTTTCATGTTGTTGGG	TRUE	43	17	LBUB3	424	67.9128	4	56461069	56461118	+	PAICS	protein_coding	three_prime_utr			hsa-miR-196a-5p|hsa-miR-196b-5p	miRNA	mir-196	TRUE	..((((((..............(((((......((((.....))))....&)))))..........)).))))	-10.1	FALSE	TRUE
1098	CAAGTGGCTGGCCCTGCACTCATGAGGGCTTCCAATGTGCTGCCCCCCCT	TAGTGCAATATTGCTTATAGGGT	TRUE	53	17	LBUB3	189	30.2724	19	9820434	9820483	+	FBXL12	protein_coding	five_prime_utr			hsa-miR-454-3p	miRNA	mir-454	TRUE	....(((..((((((.((....)))))))).))).......((((.....&....(((....))).....))))	-20.2	FALSE	TRUE
1099	GTGCTGGAGGCTATGTAGATGTTGTAAAGGTGCTCTTGGAATCCGGTGCT	TATTGCACTCGTCCCGGCCTCC	TRUE	69	17	LBUB3	4	0.640688	4	73154040	73154089	-	ANKRD17	protein_coding	exon			hsa-miR-92b-3p	miRNA	mir-25	TRUE	.....(((((((.....((((.(((((.((((((...((...))))))))&..)))))..))))..)))))))	-20.6	FALSE	TRUE
1100	CCGCATGTTCCGGGACAAAAGCCGCTCTCCCTCGCAGAACTCGCAACAGT	TATTGCACTTGTCCCGGCCTGT	FALSE	73	17	LBUB3	4	0.640688	22	23182040	23182089	+	BCR	protein_coding	exon			hsa-miR-92a-3p|hsa-miR-92b-3p	miRNA	mir-25	TRUE	.........(((((((((..((.((........))...............&....))..))))))))).....	-19.5	FALSE	TRUE
1101	ACCATGCGTGAGATCGTGCACATCCAGGCGGGCCAGTGCGGCAACCAGAT	TATTGCACTTGTCCCGGCCTGT	TRUE	62	17	LBUB3	12	1.922064	6	3227497	3227546	-	TUBB2B	protein_coding	intron			hsa-miR-92a-3p|hsa-miR-92b-3p	miRNA	mir-25	TRUE	....((((((....))))))....(((((((((.(((((((.........&..))))))).))))..))))).	-25.9	FALSE	TRUE
1105	TAAAATGCTTTTTGTTCATTTCTGGTGGTGGGAGGGGACTGAAGCCTTTA	TCAGGCTCAGTCCCCTCCCGAT	TRUE	56	17	LBUB3	2106	337.3224	11	65504597	65504646	+	MALAT1	lincRNA	intron			hsa-miR-484	miRNA	mir-484	TRUE	............................((((((((((((((.((((...&..))))))))))))))))))..	-37	FALSE	TRUE
1106	CCAGCCCACCCTCACCTGCTTTTCCAGCCCACAAAGGGGGACGATCACGG	TCAGGCTCAGTCCCCTCCCGAT	TRUE	71	17	LBUB1	63	28.9539	16	682648	682697	-	STUB1,JMJD8	protein_coding	three_prime_utr			hsa-miR-484	miRNA	mir-484	TRUE	.................(((.....))).......(((((((((((....&...)).)).)))))))......	-15	FALSE	TRUE
1107	AACAGGGGAGGGATACTGGGGAGGGGCATCCTGGAGTGCTGGTCTACCTC	TCAGGCTCAGTCCCCTCCCGAT	FALSE	61	17	LBUB3	56	8.96962	20	3874267	3874316	+	MAVS	protein_coding	three_prime_utr	L1ME3A	LINE	hsa-miR-484	miRNA	mir-484	TRUE	.....(((((((..(((((((((((((((......)))))......))))&.....)))))).)))))))...	-30.3	FALSE	TRUE
1108	GGGTAGTGTTGGGAGGGGAGTTTAATTACTCAGATTGGCCTGTTATTTGA	TCAGGCTCAGTCCCCTCCCGAT	FALSE	47	17	LBUB3	14	2424-02-01	4	94665834	94665883	+	PDLIM5	protein_coding	three_prime_utr			hsa-miR-484	miRNA	mir-484	TRUE	.......((((((((((((((......)))).((((((((((........&.))))).)))))))))))))))	-34.5	FALSE	TRUE
1109	TTGTTTAATGTTGAGATTCTGGGGACCATAGGTGGGCCTGTCAACTCTTA	TCAGGCTCAGTCCCCTCCCGAT	FALSE	48	17	LBUB3	380	60.8654	5	151808179	151808228	+	G3BP1	protein_coding	three_prime_utr			hsa-miR-484	miRNA	mir-484	TRUE	.........((((.((....((((((......((((((((..........&.)))))))))))))))).))))	-24.6	FALSE	TRUE
1110	CCTGAGAGGTGTCCCCAAAGAAAGGGGGACATGAGGGGACTGCATGCTTG	TCAGGCTCAGTCCCCTCCCGAT	FALSE	66	17	LBUB3	72	11.53239	8	26506419	26506468	-	PNMA2	protein_coding	three_prime_utr			hsa-miR-484	miRNA	mir-484	TRUE	........((((((((........))))))))((((((((((...(((((&.))))).)))))))))).....	-40.1	FALSE	TRUE
1111	ATAAAGTACTCTTTGGGGGATGAGTCTGGTTTGTTTTGTTTTATTTTTTA	TCAGGCTCAGTCCCCTCCCGAT	TRUE	64	17	LBUB3	82	13.1341	9	92031170	92031219	-	SPTLC1	protein_coding	three_prime_utr			hsa-miR-484	miRNA	mir-484	TRUE	..((((....))))(((((((((((((((.....................&))))))))).))))))......	-24.2	FALSE	TRUE
1113	TCTGGCAGCCTGAGGTGGGTGGAGGGGACAGTGTTCTGGATAGATCTATT	TCCCACACCCAAGGCTTGCA	FALSE	74	17	LBUB3	8	1.281376	10	70567224	70567273	+	PALD1	protein_coding	three_prime_utr			hsa-miR-532-3p	miRNA	mir-188	TRUE	....(((((((..((((...((((((((......))).............&)))))..))))..)))).))).	-30.6	FALSE	TRUE
1114	TAGAACAGTCCAGAAGCCTGAGAGACAGTGGCCCCTTGATAATCTGGGTC	TCCCTGAGACCCTAACTTGTGA	FALSE	55	17	LBUB3	99	15.85701	22	37666528	37666577	+	Z83844.3,PDXP	protein_coding	three_prime_utr			hsa-miR-125b-5p	miRNA	mir-10	TRUE	.(((...(((.((..(((...........)))..)).)))..)))(((((&.......)))))..........	-15.1	FALSE	TRUE
1115	TCCCTACAGGGAAAGCTCAGGTCGGGTCTTTCTGAGGGTCCACCAGCCAT	TCCCTGAGACCCTTTAACCTGTGA	FALSE	89	17	LBUB1	6	2.757516	16	1986507	1986556	+	GFER,AC005606.2	protein_coding,lincRNA	three_prime_utr			hsa-miR-125a-5p|hsa-miR-125b-5p	miRNA	mir-10	TRUE	((((....)))).....(((((.(((((((....((((............&.)))))))))))....)))))...	-25.9	FALSE	TRUE
1116	AAACAGGAAGTATATTGGGACAAAAGGGCTCTTGGGGATTAGATATCCCT	TCCCTGAGACCCTTTAACCTGTGA	FALSE	56	17	LBUB3	42	6.72722	9	71684542	71684591	-	CEMIP2	protein_coding	three_prime_utr			hsa-miR-125a-5p|hsa-miR-125b-5p	miRNA	mir-10	TRUE	..(((((..((........)).((((((.(((((((((............&)))))))))))))))..)))))..	-25.5	FALSE	TRUE
1117	ACAGGCCTTCTATATGGTGGGACCCATTGAAGAAGCTGTGGCAAAAGCTG	TCCGAGCCTGGGTCTCCCTCT	FALSE	55	17	LBUB3	734	117.5662	12	56638352	56638401	-	ATP5F1B	protein_coding	exon			hsa-miR-615-3p	miRNA	mir-615	TRUE	...............((.((((((((.......((((........)))).&........))))))))))....	-21.3	FALSE	TRUE
1118	TTCTGCGAGAAGGGCGAGGAGTGGGACCAGGAGTCGGCTGTCTTCCACCT	TCCGAGCCTGGGTCTCCCTCT	FALSE	51	17	LBUB3	3	0.480516	16	22266727	22266776	+	EEF2K	protein_coding	exon			hsa-miR-615-3p	miRNA	mir-615	TRUE	...(((.......)))(((((.(((((((((..((((.............&.)))).))).)))))).)))))	-26	FALSE	TRUE
1119	CTCTAGAAGACCTGGCTGGCTTCAAAGAGCTCTTCCAGACACCAGGCACT	TCCGAGCCTGGGTCTCCCTCTT	TRUE	56	17	LBUB3	57	9.12981	10	128104856	128104905	-	MKI67	protein_coding	exon			hsa-miR-615-3p	miRNA	mir-615	TRUE	((((.((((.((.....))))))..)))).......((((.((((((...&.....)))))))))).......	-26.6	FALSE	TRUE
1121	AAACAAAAACTAAGATAGTAGAAATGAGTCCAAATATACAAGTAACCAAA	TCTTTGGTTATCTAGCTGTA	TRUE	100	17	LBUB1	4	1.838344	14	75894588	75894637	+	TTLL5	protein_coding	intron	L1MEi	LINE	hsa-miR-9-5p	miRNA	mir-9	TRUE	........((((...))))...............((((((((((((((((&..)))))))).))...)))))).	-11.1	FALSE	TRUE
1122	TGCCACACATGCTGCTGCCCTTTCTGTTCGTAATCTTTCACCTTATGTTT	TGAGGGGCAGAGAGCGAGACTTT	FALSE	62	17	LBUB1	30	13.7876	1	35190866	35190915	-	NA	NA	NA			hsa-miR-423-5p	miRNA	mir-423	TRUE	..........(((.(((((((((...........................&.)))))))))..)))........	-19.2	FALSE	TRUE
1123	GTGCTTTGTAAACTAAAGCATGATACAAATGTCAATGGGCTACATATTTA	TGAGGTAGTAGATTGTATAGTT	TRUE	75	17	LBUB3	432	69.1942	X	73824995	73825044	-	TSIX,XIST	lincRNA	exon	MIRc	SINE	hsa-let-7f-5p|hsa-let-7a-5p	miRNA	let-7	TRUE	((((((((.....)))))))).......(((.((((..(((((.......&....)))))..)))))))....	-14.6	FALSE	TRUE
1124	CCGCACCGTGGCCATCAGCGACGCCGCGCAGCTACCTCATGACTATTGCA	TGAGGTAGTAGGTTGTAT	TRUE	49	17	LBUB3	112	17.93928	10	70404458	70404507	+	EIF4EBP2	protein_coding	exon			hsa-let-7c-5p|hsa-let-7a-5p|hsa-let-7e-5p|hsa-miR-4510|hsa-let-7g-5p|hsa-let-7b-5p|hsa-let-7f-5p|hsa-let-7i-5p|hsa-miR-98-5p	miRNA	let-7	TRUE	.(((..(((.((.....)).)))..)))..(((((((((...........&))))))))).............	-24.2	FALSE	TRUE
1125	CCCATCTACGAGGGGTATGCCCTCCCCCATGCCATCCTGCGTCTGGACCT	TGAGGTAGTAGGTTGTATAGTT	TRUE	64	17	LBUB3	1078	172.6654	7	5528544	5528593	-	ACTB	protein_coding	exon			hsa-let-7a-5p|hsa-miR-98-5p|hsa-let-7f-5p|hsa-let-7b-5p|hsa-let-7e-5p|hsa-let-7g-5p|hsa-let-7c-5p|hsa-let-7d-5p	miRNA	let-7	TRUE	...(((((((((((.....)))))((..((((......))))..))((((&..)))).)))))).........	-21.3	FALSE	TRUE
1126	AAGGATCCTTTTCCACGGTGTGTTCTATGCCGGGGGCTTTGCCATTGTGT	TGAGGTAGTAGGTTGTATAGTT	FALSE	57	17	LBUB3	36	5.766192	7	43647550	43647599	-	STK17A,COA1	protein_coding	three_prime_utr			hsa-let-7a-5p|hsa-miR-98-5p|hsa-let-7f-5p|hsa-let-7b-5p|hsa-let-7e-5p|hsa-let-7g-5p|hsa-let-7c-5p|hsa-let-7d-5p	miRNA	let-7	TRUE	..(((......))).(((((((...))))))).((.(((((((.......&...))))).)).))........	-15.6	FALSE	TRUE
1127	AACAGCAGCTTTTCTCCTTTACCACCACCTCTACCCCTTTCCATTTTGGA	TGAGGTAGTAGGTTGTGTGGTT	TRUE	74	17	LBUB3	186	29.792	1	113975310	113975359	+	HIPK1	protein_coding	three_prime_utr			hsa-let-7b-5p|hsa-let-7c-5p|hsa-let-7e-5p|hsa-miR-4510|hsa-let-7a-5p|hsa-let-7i-5p	miRNA	let-7	TRUE	....................(((((((((((((((....((((...))))&...))))).))).)).))))).	-21.2	FALSE	TRUE
1128	GTGGCTCCGCCATGACCCGCAGACCACCAACCTCCTGTATCTGGAGCTGG	TGAGGTAGTAGGTTGTGTGGTT	TRUE	97	17	LBUB1	20	9.19172	11	2390444	2390493	+	CD81	protein_coding	exon			hsa-let-7b-5p|hsa-let-7c-5p|hsa-let-7e-5p|hsa-miR-4510|hsa-let-7a-5p|hsa-let-7i-5p	miRNA	let-7	TRUE	((((.((......)).)))).((((((((((((.(((..((.........&.))..))).)))))).))))))	-26.1	FALSE	TRUE
1129	TGTAAACCACACACCTGCTGCATTGCCAACAGATCCTGTTCCGTACCTGT	TGAGGTAGTAGGTTGTGTGGTT	TRUE	98	17	LBUB2	18	3.85232	13	99964794	99964843	-	ZIC5	protein_coding	three_prime_utr			hsa-let-7b-5p|hsa-let-7c-5p|hsa-let-7e-5p|hsa-miR-4510|hsa-let-7a-5p|hsa-let-7i-5p	miRNA	let-7	TRUE	....(((((((((((((((((..(((.(((((...)))))..))).....&....)))))))).)))))))))	-29.7	FALSE	TRUE
1130	TCTAGGCCCACCTCCTGCTGCCTCAAATTCTTCAGACCTGTTTGATCTTA	TGAGGTAGTAGGTTGTGTGGTT	TRUE	62	17	LBUB3	20	3.20344	5	157791804	157791853	-	CLINT1	protein_coding	exon			hsa-let-7b-5p|hsa-let-7c-5p|hsa-let-7e-5p|hsa-miR-4510|hsa-let-7a-5p|hsa-let-7i-5p	miRNA	let-7	TRUE	....(((((((..((((((((((((......(((((....))))).....&))))))))))))..))).))))	-31.5	FALSE	TRUE
1131	TCAGCCCATGGTTGGCTCCCCCAACGTGTATCACTCCCTGCCCTGCACGC	TGCGGGGCTAGGGCTAACAGC	TRUE	67	17	LBUB3	10	1.60172	16	67830468	67830517	-	CENPT	protein_coding	three_prime_utr			hsa-miR-744-5p	miRNA	mir-744	TRUE	..(((((...(((((.....)))))(((...))).....((((((((...&))))))))..))))).......	-29.7	FALSE	TRUE
1132	AAGCTCTGCCCTGCAAGTTCACACTAGAGAAAGCCCTTCTCAGTGAAGTA	TGCGGGGCTAGGGCTAACAGCA	FALSE	70	17	LBUB3	4	0.640688	19	57755302	57755351	+	ZNF776	protein_coding	three_prime_utr			hsa-miR-744-5p	miRNA	mir-744	TRUE	.((((((((((((((......((((.(((((.....))))))))).....&)))))))).)))))).......	-33.6	FALSE	TRUE
1133	ACAGGGCGCCCCGCCTCCCGCCCGCCATGCCCGCGCCCCGCGCCCCGCGC	TGCGGGGCTAGGGCTAACAGCA	FALSE	39	17	LBUB3	28	4848-04-01	22	19178650	19178699	-	SLC25A1	protein_coding	exon,five_prime_utr	G-rich	Low_complexity	hsa-miR-744-5p	miRNA	mir-744	TRUE	...(((((..........)))))((...((((..(((((((.........&.)))))))..)))).....)).	-35.6	FALSE	TRUE
1134	AGTGCTGGCTCTGCTATATGGTACAACTAATGCTAGACCTACAGTTTATG	TGCTGAGCTAGCACTTCCCG	FALSE	63	17	LBUB3	19	3.04327	15	59095011	59095060	+	NA	NA	NA			hsa-miR-93-3p	miRNA	mir-17	TRUE	(((((((((((.((....(((((.......)))))...............&...)).))))))))))).....	-23.6	FALSE	TRUE
1135	CAGGGGCGGGGGCCCCCATGGCCAGGCCCCACCCCGCTCCTATTGACCCT	TGGATTTTTGGAGCAGG	FALSE	23	17	LBUB2	1636	350.134	19	35010220	35010269	+	GRAMD1A	protein_coding	intron			hsa-miR-1246	miRNA	mir-1246	TRUE	..((((..((((((((...))...)))))).))))(((((....((.((.&...)).))...)))))...	-32.5	FALSE	TRUE
1136	AGGGCCTGGGCCTGGGCCTGGGCCTGCGCCTGCGCCTGCGCCTGCCCTGG	TGGGAACGGGTTCCGGC	TRUE	40	17	LBUB3	10	1.60172	20	2652732	2652781	+	NOP56	protein_coding	intron,exon	(GGGCCT)n	Simple_repeat	hsa-miR-1292-5p	miRNA	mir-1292	TRUE	.((((((((((....))))))))))(((.(((((((((..(((.......&.)))..)))))....)))).)))..	-39.1	FALSE	TRUE
1137	CAGGTGCGCCTGTCCAAGAAGATGGTGGACCCGGAGAAGCCACAGCTAGG	TGGGATCTCCGGGGTCTTGGTT	TRUE	60	17	LBUB2	132	28.25034	1	226390572	226390621	-	PARP1	protein_coding	exon			hsa-miR-769-3p	miRNA	mir-769	TRUE	((((....)))).((((((..........((((((((..(((........&.)))..)))))))).))))))..	-29	FALSE	TRUE
1138	GAATATAACCCTCATGCCTGGACCCCTGAGAGCTTCTGATCCCAGCTATT	TGGGATCTCCGGGGTCTTGGTT	FALSE	41	17	LBUB3	540	86.493	X	53379034	53379083	-	SMC1A	protein_coding	three_prime_utr			hsa-miR-769-3p	miRNA	mir-769	TRUE	...............(((.(((((((.((((........((((((.....&)))))))))).))))))).))).	-31.5	FALSE	TRUE
1139	TCCTGTCTTGGCCTCCCAATAGCATAAGCTACCGCACCCAGCCCACAATT	TGGGGCGGAGCTTCCGGAGGCC	FALSE	44	17	LBUB3	81	12.97392	10	94608893	94608942	+	AL138759.1	sense_overlapping	three_prime_utr	AluJr	SINE	hsa-miR-3180-3p	miRNA	mir-3180	TRUE	.........(((((((.........(((((.((((.((((..........&)))))))))))))..)))))))	-32.1	FALSE	TRUE
1140	TGATATAACTTTGTTTTGTTTACAGAGTACCTGCTCGGGCCAGGTAAATG	TGTAAACATCCTACACTCAGCT	FALSE	61	17	LBUB3	276	44.2074	X	40051636	40051685	-	BCOR	protein_coding	three_prime_utr			hsa-miR-30b-5p	miRNA	mir-30	TRUE	...........(((..((((((((...(((((((....)).)))))....&))))))))....))).......	-15.3	FALSE	TRUE
1141	AAAAGTAAACAGCTGAAGGATGAAGGAGCCAGTTTGGCTGAAAATAAAAG	TTAGGGCCCTGGCTCCATCTC	TRUE	52	17	LBUB3	20	3.20344	5	40746798	40746847	-	TTC33	protein_coding	exon			hsa-miR-1296-5p	miRNA	mir-1296	TRUE	.................(((.((.((((((((...((((...........&....)))))))))))).)))))	-25.9	FALSE	TRUE
1142	AAGAGACATGTCCAATGTCAGCCTGGGCCCGACCCCCATCCCCGAGCTCA	TTAGGGCCCTGGCTCCATCTCC	FALSE	68	17	LBUB3	6	0.961032	9	136418022	136418071	+	PMPCA	protein_coding	exon			hsa-miR-1296-5p	miRNA	mir-1296	TRUE	....(((((.....)))))((((.((((((....................&...)))))).))))........	-27.5	FALSE	TRUE
1143	CTATGAAATCAAATGTACTGTACCTGGGTTACTTGCAAAAATTACTAATG	TTCAAGTAATCCAGGATAGGCT	TRUE	70	17	LBUB3	236	37.8006	X	119583438	119583487	+	UBE2A	protein_coding	intron			hsa-miR-26a-5p|hsa-miR-26b-5p	miRNA	mir-26	TRUE	.................((((.(((((((((((((...............&..)))))))))))))))))...	-24.3	FALSE	TRUE
1144	TGTAAAACTGACCTAGTGGACAAGCTGAATTTGAAATAGACTGTGAAGTA	TTCACAGTGGCTAAGTTCTGC	FALSE	76	17	LBUB3	252	40.3632	1	51355432	51355481	-	EPS15	protein_coding	three_prime_utr			hsa-miR-27b-3p|hsa-miR-27a-3p	miRNA	mir-27	TRUE	........((.((....)).)).((.(((((((......((((((((...&))))))))...))))))).))	-17.6	FALSE	TRUE
1146	CAGGCCACTGAAGCTCTCGCCCCTGTAACTTATACCCCACCCAGCTCAGT	AAAAGCTGGGTTGAGAGGGCG	TRUE	75	16	LBUB3	365	58.463	16	2253913	2253962	-	RNPS1	protein_coding	three_prime_utr			hsa-miR-320a-3p|hsa-miR-320b	miRNA	mir-320	TRUE	(((....)))......((((((((..............((((((((....&...))))))))..)).))))))	-26.4	FALSE	TRUE
1147	TTCTTTGCCCTGCCCTCTCAGCTTGTGAGACAACACAGGAGCCTTCTATA	AAAAGCTGGGTTGAGAGGGCGA	FALSE	66	16	LBUB3	66	10.57134	1	111441138	111441187	-	AL390195.1,WDR77	sense_overlapping,protein_coding	three_prime_utr			hsa-miR-320a-3p|hsa-miR-320b	miRNA	mir-320	TRUE	..........(((((((((((((((((......))))..(((........&....))).))))))))))))).	-27.5	FALSE	TRUE
1148	TTTTATAATTTGACCACAGCATCTGAACTCCCTCTCTCCCTGGAATAAGT	AAAAGCTGGGTTGAGAGGGCGA	TRUE	68	16	LBUB1	72	33.0902	1	153807000	153807049	-	GATAD2B	protein_coding	three_prime_utr			hsa-miR-320a-3p|hsa-miR-320b	miRNA	mir-320	TRUE	.............................(((((((..(((((.......&.....)))))..)))))))...	-20.2	FALSE	TRUE
1149	ACCCCTCCCCACATCAAGCCCGAATGATATTTCCTATTCGCCTACACAAT	AAAGCTGGGTTGAGAGGGC	TRUE	53	16	LBUB1	15	6.89379	MT	15536	15585	+	MT-CYB	protein_coding	exon			hsa-miR-320b|hsa-miR-4429|hsa-miR-320a-3p	miRNA	mir-320	TRUE	..(((((......((((.((((((((........))))))..........&.......)).)))))))))...	-17.2	FALSE	TRUE
1150	TGATAAAGATATAGAAACTGCACTGTAGGAGAATTGGAATATTTAAGGCT	AAAGTGCTTACAGTGCAGGTAG	FALSE	83	16	LBUB1	70	32.171	19	34228776	34228825	+	LSM14A	protein_coding	three_prime_utr			hsa-miR-106a-5p|hsa-miR-17-5p|hsa-miR-20a-5p|hsa-miR-20b-5p	miRNA	mir-17	TRUE	.................((((((((((((....(((..............&)))....))))))))))))....	-21.9	FALSE	TRUE
1151	ATCATCTAGCATTGGAATGGCAAATTACTCCAAGTTTTGAGAGCCTGTCA	AACTGGCCCTCAAAGTCCCGCT	TRUE	53	16	LBUB3	8	1.281376	8	30848004	30848053	-	TEX15	protein_coding	exon			hsa-miR-193b-3p	miRNA	mir-193	TRUE	........((.(((((.((......)).)))))))((((((.(((.((..&.)).))).))))))........	-17.1	FALSE	TRUE
1152	GGGAGGAGAGCGCTTCCAGTCCCACGTCTTTACAGGAATCTTCCAGGTCT	AAGATTCCCTTCTAC	TRUE	106	16	LBUB1	1533	704.544	9	105635152	105635201	-	FKTN	protein_coding	exon			hsa-miR-491-3p	miRNA	mir-491	TRUE	((((((((.....))))..))))...........((((((((.((.....&....)).)))))))).......	-19.7	FALSE	TRUE
1153	CAATATTATATATTTTAAATTATAATGCATCTCCCCAGAGTATTTTGTAG	AAGCTGGGTTGAGAGGGCGA	FALSE	93	16	LBUB1	42	19.3026	1	32365249	32365298	-	BSDC1	protein_coding	three_prime_utr			hsa-miR-320a-3p|hsa-miR-320b	miRNA	mir-320	TRUE	....((((((..........))))))((.(((((((((............&.....)))))..))))..))..	-15.8	FALSE	TRUE
1154	CTCCTACTAAGTTTAAATACCGTGTGCTCTTCCCCAGCTGCAAAGACAAT	AAGCTGGGTTGAGAGGGCGA	FALSE	71	16	LBUB3	120	19.22064	12	117145903	117145952	-	FBXO21	protein_coding	three_prime_utr			hsa-miR-320a-3p|hsa-miR-320b	miRNA	mir-320	TRUE	......................(((.(((((.(((((((...........&...)))))))..))))).))).	-23.3	FALSE	TRUE
1155	CATTATCTTGGCTGTGAGCTCCTTGGGTACGGGTACCTTGTATGTTTACT	AAGGAGCTCACAGTCTATTGAG	FALSE	50	16	LBUB3	56	8.96962	7	37951479	37951528	+	SFRP4	protein_coding	five_prime_utr,three_prime_utr	L2b	LINE	hsa-miR-28-5p	miRNA	mir-28	TRUE	.........(((((((((((((((..(((((((...))))))).......&))))))))))))))).......	-32.3	FALSE	TRUE
1156	ACCTGCCTGTGCCTGAGTTTGTTCATCTGAAAAATGGGGAAAATAGTAGC	AAGGCAGGGCCCCCGCTCCC	FALSE	59	16	LBUB3	15	2.40258	1	156031344	156031393	-	AL355388.3	antisense	intron	MIR	SINE	hsa-miR-940	miRNA	mir-940	TRUE	.(((((((...(((..((((.(((....))))))).)))...........&.))))))).............	-18	FALSE	TRUE
1158	AGCCCTCTAGGGCAGGGTGGGAGCCGGGACCCTCAGGTGTAGCTGAGCTG	AGCTACATCTGGCTACTGGGT	FALSE	48	16	LBUB3	39	6.24672	21	45515223	45515272	-	SLC19A1	protein_coding	intron			hsa-miR-222-3p	miRNA	mir-221	TRUE	.((((....))))..(((....)))...((((((((((((((((......&)))))))))))).....))))	-31.7	FALSE	TRUE
1159	AGATCATGAATCGGTTCAGTGGTGTTATGACAACTTCATTAACTACAGGT	AGCTACATTGTCTGCTGGGTTTC	FALSE	16	16	LBUB1	55	25.2772	4	24533007	24533056	-	DHX15	protein_coding	exon,intron			hsa-miR-221-3p	miRNA	mir-221	TRUE	((((.(((..........(((((...((((.....))))..)))))....&.....))).))))..........	-10.9	FALSE	TRUE
1161	GATCCAAGGCAGGGAAAGGAAAAGAAGGGGGGTCTCTGGCTTTATTACTC	AGGGCCCCCCCTCAATCCTGT	FALSE	56	16	LBUB3	142	22.7444	12	53415396	53415445	+	SP1	protein_coding	three_prime_utr			hsa-miR-296-5p	miRNA	mir-296	TRUE	..(((.......))).((((...((.(((((((((...............&.))))))))).))..))))..	-26.4	FALSE	TRUE
1162	AAGGCAGAGCACTGTCCCCAAGCTGCCTGCTGTCCACCCAGCCCGTCTAA	AGGGTTGGGTGGAGGCTCTCC	FALSE	43	16	LBUB3	40	6.40688	10	102141880	102141929	+	PPRC1	protein_coding	exon			hsa-miR-296-3p	miRNA	mir-296	TRUE	.((((((...............))))))(((.((((((((((((.((...&))))))))))))))))).....	-37.7	FALSE	TRUE
1163	TAAAAAAATTTGTGTGTGAAGTTGCTTTGTAAAGTGCATGTGGAATTAAT	ATCAACAGACATTAATTGGGCGC	TRUE	73	16	LBUB3	54	6493-08-01	4	82629796	82629845	-	SCD5	protein_coding	three_prime_utr			hsa-miR-421	miRNA	mir-95	TRUE	......................(((((.....((((..(((.((......&.)).)))..))))....))))).	-9	FALSE	TRUE
1164	GTTCTCCAGAAAAAGGAAAAAAAAAAAAAAAAAAAGGACAAAAAAAAAAG	CAAAGTGCTTACAGTGCAGGT	TRUE	23	16	LBUB1	80	36.76685	21	13809598	13809647	-	NA	NA	NA	BC200	scRNA	hsa-miR-17-5p|hsa-miR-106a-5p	miRNA	mir-17	TRUE	....(((.......)))................(((.((...........&....)).))).............	-6.2	FALSE	TRUE
1165	AAGTTTGCCTGGGGCCTAGCCCTGCTAGAGGCTACAGCACTTTACAAGCA	CAAAGTGCTTACAGTGCAGGTAG	FALSE	59	16	LBUB3	104	16.65792	3	50325742	50325791	-	TUSC2	protein_coding	intron			hsa-miR-17-5p|hsa-miR-106a-5p	miRNA	mir-17	TRUE	.....((((((.((((((((...)))..)))))..((((((((.......&.)))))))).......)))))).	-24.1	FALSE	TRUE
1166	CATCCTCGGCGCGACTCGCTTCTTTCGGTTCTACCTGGGAGAATCCACCG	CACCCGTAGAACCGACCTTGCG	TRUE	56	16	LBUB3	138	22.10373	19	3985393	3985442	-	EEF2	protein_coding	five_prime_utr			hsa-miR-99b-5p	miRNA	mir-10	TRUE	.......((((.....))))....((((((((((..(((...........&..))))))))))))).......	-23	FALSE	TRUE
1167	AGCCCTCTACCTGGGTTCGGGTCAGGAGCTCCATCTGGGAACTAACAGCT	CACTAGATTGTGAGCTCCTGGA	TRUE	49	16	LBUB3	69	11.05188	7	151214005	151214054	-	AC021097.2,ABCF2	protein_coding	three_prime_utr,exon			hsa-miR-28-3p|hsa-miR-708-3p	miRNA	mir-28	TRUE	.((((.......)))).....(((((((((((((((((............&..))))).)).)))))))))).	-31.1	FALSE	TRUE
1168	CATTGGGAGGAGAGCGCTTCCAGTCCCACGTCTTTACAGGAATCTTCCAG	CACTTGTCCCGGCCTGT	TRUE	104	16	LBUB1	1022	469.696	9	105635156	105635205	-	FKTN	protein_coding	exon			hsa-miR-92a-3p	miRNA	mir-25	TRUE	..((((((.(((.(((......................(((....)))..&...))).))).)))))).....	-17.2	FALSE	TRUE
1169	GGAGCATCGATTAAAGATCACATCCTGGGGCTTCCAGGGAGCTCACACCA	CCCACTGCCCCAGGTGCTGCTGG	TRUE	109	16	LBUB2	21	4.49436	17	44781796	44781845	+	ADAM11	protein_coding	three_prime_utr			hsa-miR-324-3p	miRNA	mir-324	TRUE	..((((..((((...)))).((.((((((((.....(((...........&)))...)))))))))).))))..	-25.5	FALSE	TRUE
1170	AACAAGAATCATGAGACAGATGGAGGAAGTGCCCATGGGGATGATGATGA	CCCCTGGGCCTATCCTAGAA	FALSE	53	16	LBUB3	45	7.20774	2	108763990	108764039	+	RANBP2	protein_coding	exon			hsa-miR-331-3p	miRNA	mir-331	TRUE	.........(((.......))).((((((.(((((.((((..........&.))))))))))).))))....	-24.8	FALSE	TRUE
1171	TGCACACGCCTGAAAAGTGGGTGAGGTTCAAGTACCCAAAGCTCATCTCC	CCCGGCTGTGTGCACATGTGC	FALSE	41	16	LBUB3	32	5.1255	1	225845196	225845245	+	EPHX1,AL591895.1	protein_coding,antisense	exon			hsa-miR-941	miRNA	mir-941	TRUE	((((((((((......((((((..(((......)))....))))))....&.....))).))))))).......	-24.6	FALSE	TRUE
1172	TTTCAAAAGTGTGGCCTTTGGGCTCTGCCATCTGGGGTGTGGTGTGGTAT	CCTCCCACACCCAAGGCTTGCA	FALSE	55	16	LBUB3	160	25.6276	3	10126421	10126470	+	BRK1	protein_coding	three_prime_utr			hsa-miR-532-3p	miRNA	mir-188	TRUE	........((..((((((..(((...))).....((((((((...((...&))..)))))))))))))).)).	-26.4	FALSE	TRUE
1173	ACTGTGCCCACAGCTGCCCGGGGTGGAGAGCTGTCAAAACTATTTATTCC	CGCATCCCCTAGGGCATTGGTG	TRUE	63	16	LBUB1	12	5.51502	12	49024672	49024721	-	KMT2D	protein_coding	exon,intron			hsa-miR-324-5p	miRNA	mir-324	TRUE	........(((...(((((.(((.(((..((...................&.)).)))))).)))))...)))	-23	FALSE	TRUE
1174	TGACCGCCGAGATCCTGGAGCTGGCCGGCAACGCGGCTCGCGACAACAAG	CGGCTCTGGGTCTGTGGGGA	FALSE	42	16	LBUB3	1266	202.778	6	26124408	26124457	+	HIST1H2AC	protein_coding	exon			hsa-miR-760	miRNA	mir-760	TRUE	...((.(((((((((.(((((((((((......)))).............&))))))))))))).))))).	-32	FALSE	TRUE
1175	AGACTTGCCGCATAACTCGGCTTAGGGCTAGTCGTTTGTGCTAAGTTAAA	CTGGCCCTCAAAGTCCCGCT	TRUE	71	16	LBUB1	144	66.1804	X	73851766	73851815	-	XIST	lincRNA	exon			hsa-miR-193b-3p	miRNA	mir-193	TRUE	.(((((((((.......))))..(((((((((..................&.)))))))))..))))).....	-23	FALSE	TRUE
1176	ACCTTAAAGTAAAAGGTTCCGTGAGGGGTATTTAGGGCCACTGTATTTTT	CTGGCCCTCTCTGCCCTTCCGT	FALSE	55	16	LBUB3	8	1.281376	X	132376928	132376977	-	RAP2C-AS1	antisense	three_prime_utr			hsa-miR-328-3p	miRNA	mir-328	TRUE	(((((.......)))))..((.((((((((...(((((((..........&.)))))))...)))))))))).	-30.9	FALSE	TRUE
1177	GGTAGCGGTTTAACCCCGCCTCTTGCGTCGGCGCCTTCCTTTTCCTCCCT	GCATCCCCTAGGGCATTGGTG	FALSE	62	16	LBUB3	81	12.97392	11	809930	809979	+	RPLP2	protein_coding	five_prime_utr			hsa-miR-324-5p	miRNA	mir-324	TRUE	((..((((.......))))..)).((....))(((((.............&..........))))).......	-14.5	FALSE	TRUE
1178	TGATACTCAAGGGAGCCCAGGGTTAGAAGATTATTTCAATGATAAGTCAA	GCCCCTGGGCCTATCCTAGAA	FALSE	86	16	LBUB3	25	1943-04-01	12	112183065	112183114	-	HECTD4	protein_coding	exon			hsa-miR-331-3p	miRNA	mir-331	TRUE	......((.((((.((((((((......(((((((.....))).))))..&..))))))))...)))).)).	-24.3	FALSE	TRUE
1179	CATCACATGCAGGTGGGCCTGGGCTCCTTGGGAGGAAGTATGGTGGGGCA	GCCCCTGGGCCTATCCTAGAA	FALSE	63	16	LBUB2	232	49.6522	17	1651376	1651425	-	PRPF8	protein_coding	intron,exon			hsa-miR-331-3p	miRNA	mir-331	TRUE	..........((((((((((...((((...))))..........(((((.&))))).))))))).)))....	-28.9	FALSE	TRUE
1180	TAAAAACACCTTGGGGGCAGGCAGGGGCATTTAAAAATGTAGGACCTATC	GCCCCTGGGCCTATCCTAGAA	FALSE	35	16	LBUB3	58	9.28998	X	103216968	103217017	+	BEX4	protein_coding	three_prime_utr			hsa-miR-331-3p	miRNA	mir-331	TRUE	..........((((((..((((((((((......................&))))))..)))).))))))..	-24.9	FALSE	TRUE
1181	GTGGATACTTCCTGGCGGGGCGCTCTATGACCTGGGTAGCAATTGGTGCC	GCTCGGTCTGAGGCCCCTCAGT	FALSE	55	16	LBUB1	12	5.51504	21	34095308	34095357	+	MRPS6,SLC5A3,AP000317.2	protein_coding,processed_transcript	exon			hsa-miR-423-3p	miRNA	mir-423	TRUE	...........((((.(((((.(((...((((.((((.(((.....))).&.)))))))).)))))))))))).	-30.1	FALSE	TRUE
1182	GACTTTAGCCTACCTAACCCAGAAAATCTGAATTGGAATGCACTCAGACT	GGTTGGGTGGAGGCTCTCC	FALSE	45	16	LBUB3	45	7.20774	6	133529204	133529253	+	EYA4,TARID	protein_coding,antisense	three_prime_utr			hsa-miR-296-3p	miRNA	mir-296	TRUE	......((((((((((((((......(((((..((.....)).)))))..&..)))))))))..)))))....	-26.8	FALSE	TRUE
1185	TGTATGTGAAGATTTCAAAACCTGAGAGCACTTTTTCTTTGTTTAGAATT	TAAAGTGCTTATAGTGCAGGTA	TRUE	71	16	LBUB3	248	39.72264	2	101276668	101276717	-	RNF149	protein_coding	intron			hsa-miR-20a-5p|hsa-miR-20b-5p	miRNA	mir-17	TRUE	...................(((((.(((((((((((((......))))..&.)))))))))......)))))..	-16.5	FALSE	TRUE
1186	AATGTTCATTTTACTGATGCACTTTAGTTTTTGGTCTGTTACCTGTTTTC	TAAAGTGCTTATAGTGCAGGTAG	FALSE	61	16	LBUB3	828	132.6224	12	49764026	49764075	+	NA	NA	NA			hsa-miR-20a-5p|hsa-miR-106a-5p|hsa-miR-20b-5p|hsa-miR-17-5p	miRNA	mir-17	TRUE	.......(((((((((..((((((((......(((.....))).......&))))))))...))))).))))..	-13.7	FALSE	TRUE
1187	CATTAGTATGCACTAGCTGCAAAGTCACAGCACCTTATGGAAATAAGTAT	TAAGGTGCATCTAGTGCAGATAG	FALSE	79	16	LBUB3	525	84.0903	1	162528608	162528657	+	UHMK1	protein_coding	three_prime_utr			hsa-miR-18a-5p|hsa-miR-18b-5p	miRNA	mir-17	TRUE	((((((.(((((((.((((........))))..(((((....)))))...&...))))))))))))).......	-22.9	FALSE	TRUE
1188	TAATAGCACAGAAGATCCAGAAGCTGATGGATGTGGGTCTGATTGCAATT	TACCCTGTAGATCCGAATTTGT	TRUE	67	16	LBUB3	138	22.1038	11	64204071	64204120	+	STIP1	protein_coding	three_prime_utr			hsa-miR-10a-5p	miRNA	mir-10	TRUE	......((((((..(((((........))))).((((((((.........&.......))))))))..))))))	-17.1	FALSE	TRUE
1189	ACAATACCTCTGTGAGGTAGGTAAATAGTACTTTTCTATGTAGTAAACCT	TACGTAGATATATATGTATTTT	FALSE	43	16	LBUB3	75	12.0129	10	59651160	59651209	-	SLC16A9	protein_coding	three_prime_utr	MIR	SINE	hsa-miR-1277-3p	miRNA	mir-1277	TRUE	((..((((((...)))))).))....(((((...((((((((........&)))))))).......)))))..	-15.8	FALSE	TRUE
1190	ATCTTATTTTGTTGCGAGGTTCTGAGCGTTGTCTGTGTTTAACCTTGATT	TAGCACCATTTGAAATCAGTGTT	TRUE	80	16	LBUB3	2222	355.902	1	149886919	149886968	+	NA	NA	NA			hsa-miR-29b-3p	miRNA	mir-29	TRUE	.((..((..(((((((((((..((((((.......))))))))))))...&)))))..))..))..........	-11.7	FALSE	TRUE
1191	GTGTTGAGTCAGGTTGGCCCTGTCTAGGGTGGAACAGAAGGACAGATGGA	TAGCAGCACATCATGGTTTACA	TRUE	67	16	LBUB3	8	1.281376	11	62615439	62615488	-	B3GAT3	protein_coding	three_prime_utr			hsa-miR-15b-5p	miRNA	mir-15	TRUE	((((((.(((..(((.(((((....)))))..))).....))).......&...)))))).............	-18.6	FALSE	TRUE
1192	AGAAATGAATTTATGTGCTGCCATTTGCTATAAAGTTGAACTTTGTATGG	TAGCAGCACGTAAATATTGGCG	FALSE	68	16	LBUB3	150	24.0258	4	173322359	173322408	+	GALNT7,AC097534.1	protein_coding,antisense	three_prime_utr			hsa-miR-16-5p	miRNA	mir-15	TRUE	........(((((((((((((.......((((((((...))))))))...&..))))))))))))).......	-23.9	FALSE	TRUE
1194	TTACACACAGCGATGTCGGTTGTTTGTTGGGAATCTACCTGCTGATATCA	TAGGTAGTTTCATGTTGTTGGG	TRUE	62	16	LBUB3	130	20.8224	1	35191433	35191482	-	NA	NA	NA			hsa-miR-196a-5p|hsa-miR-196b-5p	miRNA	mir-196	TRUE	..(((.(((((.......))))).)))...(((.(((((((.........&))))))).)))...........	-18	FALSE	TRUE
1195	GCTCAATAACTTAGTCTTGTTTGACAAAGCTACCTATGATAAACTCTGTA	TAGGTAGTTTCCTGTTGTTGGG	TRUE	98	16	LBUB2	1322	282.932	11	119017467	119017516	-	RPS25	protein_coding	exon			hsa-miR-196b-5p|hsa-miR-196a-5p	miRNA	mir-196	TRUE	.(((((((((...(((......))).((((((((((..............&))))))))))...)))))))))	-22.2	FALSE	TRUE
1196	TCAGCTGGGATATGCAGATCGGAGACCTTGTGAAAGTAATGAATGTGGAA	TATTGCACTCGTCCCGGCCT	TRUE	80	16	LBUB1	24	11.03008	19	2834024	2834073	+	ZNF554	protein_coding	exon			hsa-miR-92b-3p	miRNA	mir-25	TRUE	...((((((((.((((..................................&...))))...))))))))....	-18.6	FALSE	TRUE
1197	CATCACATGCAGGTGGGCCTGGGCTCCTTGGGAGGAAGTATGGTGGGGCA	TATTGCACTTGTCCCGGCCTGT	TRUE	109	16	LBUB1	252	115.8156	17	1651376	1651425	-	PRPF8	protein_coding	intron,exon			hsa-miR-92a-3p|hsa-miR-92b-3p	miRNA	mir-25	TRUE	........((((((..(((...((((((....))).)))..)))((((((&.........)))))).))))))	-22.5	FALSE	TRUE
1198	AGTCCAGTGAAGGCTGGGCCTGCCACAACCACTTCTTCAGAAACAAGACA	TATTGCACTTGTCCCGGCCTGT	TRUE	56	16	LBUB3	12	1.922064	4	13602260	13602309	-	BOD1L1	protein_coding	exon			hsa-miR-92a-3p|hsa-miR-92b-3p	miRNA	mir-25	TRUE	..........((((((((........................(((((...&.......)))))))))))))..	-17.5	FALSE	TRUE
1199	TTTTCTGCAAGTATTTAAACCAGGGGCATATGCAAAGGCAGTTGTAATTT	TATTGCACTTGTCCCGGCCTGT	TRUE	71	16	LBUB1	102	46.8777	X	151407192	151407241	+	VMA21	protein_coding	three_prime_utr			hsa-miR-92a-3p|hsa-miR-92b-3p	miRNA	mir-25	TRUE	...................((.((((((..(((((...............&..)))))..)))))))).....	-19	FALSE	TRUE
1202	GCTAAACTGCGTGTTCACTGTGGAAACCGATGGCTTTATTTCCTACATTT	TCACAGTGAACCGGTCTCTTT	FALSE	58	16	LBUB3	84	13.45444	19	29615254	29615303	+	POP4	protein_coding	three_prime_utr			hsa-miR-128-3p	miRNA	mir-128	TRUE	.........((.(((((((((((.....((((.............)))).&)))))))))))))........	-19.6	FALSE	TRUE
1203	TTGGGGGACAGAGCCTGAACCACTGGTTTTAAGAAAAGATGGGCCTGGGC	TCAGGCTCAGTCCCCTCCCGA	FALSE	48	16	LBUB3	6	0.961032	1	12029921	12029970	+	MIIP	protein_coding	intron			hsa-miR-484	miRNA	mir-484	TRUE	..(((((((.((((((((.(((((.(((((.....))))).))..)))..&)))))))).)))))))......	-35.2	FALSE	TRUE
1204	TATCTGCTGGTCTAGTGGCCTCTAAGCTATAGGGAGGGGACAGAGCCCTG	TCAGGCTCAGTCCCCTCCCGAT	FALSE	54	16	LBUB3	15	2.40258	13	98451570	98451619	-	FARP1,STK24	protein_coding	three_prime_utr			hsa-miR-484	miRNA	mir-484	TRUE	.....(((((((....))))....)))....((((((((((.(((((...&...))))).))))))))))...	-40.6	FALSE	TRUE
1205	TACTTTCTAGGAGGGGATAGCCAATAACTAGGAATTTAATGACAGATTTT	TCAGGCTCAGTCCCCTCCCGAT	TRUE	60	16	LBUB3	388	62.1468	17	29260884	29260933	-	NUFIP2	protein_coding	three_prime_utr			hsa-miR-484	miRNA	mir-484	TRUE	.........(((((((((((((........(((((((......)))))))&...))))..)))))))))....	-25.3	FALSE	TRUE
1206	TAATGTGAAAGCAAATATTTCTTCGTGTTGGATGGGGACTGTGGGTAGAT	TCAGGCTCAGTCCCCTCCCGAT	TRUE	82	16	LBUB3	160	25.6276	7	97852194	97852243	-	AC079781.5,ASNS	processed_transcript,protein_coding	three_prime_utr			hsa-miR-484	miRNA	mir-484	TRUE	..(((.((((.......))))..)))(((((..((((((((..(((....&....)))))))))))..)))))	-24.6	FALSE	TRUE
1207	TTTAGTATGGGCCAATAAAATCTCAACACCTGTGGGAGAGTAAGAACTAA	TCCCCCAGGTGTGATTCTGATTT	FALSE	71	16	LBUB3	33	5.28567	5	10680611	10680660	-	DAP	protein_coding	three_prime_utr			hsa-miR-361-3p	miRNA	mir-361	TRUE	.................(((((...(((((((.((((.............&)))).)))))))......)))))	-20.4	FALSE	TRUE
1208	CCTAGGCTCCAGTGATCCTCTCACCTCAGCTTCCCTAATAGCTAGGATTA	TCCCTGAGACCCTAACTTGTGA	FALSE	44	16	LBUB3	4	0.640688	12	27694080	27694129	+	PPFIBP1	protein_coding	three_prime_utr	AluJr	SINE	hsa-miR-125b-5p	miRNA	mir-10	TRUE	..((((.((((((((((((........((((........)))))))))))&...))).)).))))........	-17.2	FALSE	TRUE
1209	GCTTGCCAGCTAGAAGGAGGGTCAGGGATTTTTTACAGTCTGAGAATGAG	TCCCTGAGACCCTTTAACCTGTGA	FALSE	53	16	LBUB3	348	55.7397	17	47682905	47682954	+	KPNB1	protein_coding	three_prime_utr			hsa-miR-125a-5p|hsa-miR-125b-5p	miRNA	mir-10	TRUE	(((....))).....((((((((((((((((((........))))))...&.))))..)))))))).........	-20.9	FALSE	TRUE
1210	AGTACATCAATGTGAAGAAGGGGAGCATCTCGGGGATTACCATGGTGCTG	TCCCTGAGACCCTTTAACCTGTGA	FALSE	59	16	LBUB3	144	23.06476	7	99459193	99459242	-	ATP5MF-PTCD1,PTCD1,ATP5MF	protein_coding	five_prime_utr			hsa-miR-125a-5p|hsa-miR-125b-5p	miRNA	mir-10	TRUE	..((((....))))..((((((.....(((((((((..............&))))))))))))))).........	-22.4	FALSE	TRUE
1211	GGGGAAAGGGTCACCTTAAAAATAAATTATTTTCAGGGACTTTGGGAATC	TCCCTGAGACCCTTTAACCTGTGA	FALSE	49	16	LBUB3	186	29.792	X	151408686	151408735	+	VMA21	protein_coding	three_prime_utr	MamRep434	DNA	hsa-miR-125a-5p|hsa-miR-125b-5p	miRNA	mir-10	TRUE	((..((((((((.((((.((((((...)))))).)))).....((((...&))))...))))))))..)).....	-26.1	FALSE	TRUE
1212	TTAAAAAGGAAATGGACCCAGTGACTCAGCTCTATACCATGACTTCCACC	TCCGAGCCTGGGTCTCCCTC	TRUE	60	16	LBUB3	2	0.320344	3	105534678	105534727	+	ALCAM	protein_coding	exon			hsa-miR-615-3p	miRNA	mir-615	TRUE	......((((...((((((((.......((((..................&...))))))))))))...))))	-19.6	FALSE	TRUE
1213	CCTTGGAAGACATAAGAAGCAGTGATACTCCCTGGCTCGGTTATTTTCTC	TCCGAGCCTGGGTCTCCCTCT	FALSE	54	16	LBUB3	417	66.7917	14	21352020	21352069	-	SUPT16H	protein_coding	three_prime_utr			hsa-miR-615-3p	miRNA	mir-615	TRUE	.((((.......))))(((.((.((....(((.(((((((..........&.))))))).)))..)).)))))	-22.3	FALSE	TRUE
1214	TGTCCTTAGAAAGGGGTGGAAACATAGGGACTTGGGGCTTGGAACCTAAG	TCCGAGCCTGGGTCTCCCTCT	FALSE	53	16	LBUB3	16	2.56276	19	33300794	33300843	-	AC008738.3,CEBPA	antisense,protein_coding	three_prime_utr			hsa-miR-615-3p	miRNA	mir-615	TRUE	..........((((((..........((((((..(((((((((.......&))))))))).))))))))))))	-28	FALSE	TRUE
1215	AACCTATTGGAGGCTTTTGGCACCGTGGCTCACTAGAGGGACCCAGCATA	TCCGAGCCTGGGTCTCCCTCT	TRUE	84	16	LBUB1	33	15.16632	7	139567024	139567073	-	HIPK2	protein_coding	three_prime_utr			hsa-miR-615-3p	miRNA	mir-615	TRUE	...((((.((..(((...))).))))))......(((((((((((((...&.....)).))))..))))))).	-24.7	FALSE	TRUE
1216	GGCTCCATTTTACTTGTTTGATGAAATTGACCAGGCTCTGGATGCTCAGC	TCCGAGCCTGGGTCTCCCTCTT	TRUE	66	16	LBUB3	27	4.32465	10	110602935	110602984	+	SMC3	protein_coding	exon			hsa-miR-615-3p	miRNA	mir-615	TRUE	.....((((..........)))).....((((((((((.(((........&))))))))).))))........	-21.4	FALSE	TRUE
1218	GCTGCAGAAATGGAACAGTCATCTGGCACAGGCCCAGCAGAATTAACTCA	TCTCTGGGCCTGTGTCTTAGGC	FALSE	64	16	LBUB3	4	0.640688	X	14916235	14916284	+	MOSPD2	protein_coding	exon	OldhAT1	DNA	hsa-miR-330-5p	miRNA	mir-330	TRUE	.................(((....(((((((((((((.(((.........&))))))))))))))))...)))	-31.4	FALSE	TRUE
1219	ACAAGGTAAAGTGTAGCTGGGTGAAGGCACTCAGGAGCCATAAAATGTGG	TCTGGCTCCGTGTCTTCACTCCC	TRUE	53	16	LBUB1,LBUB3	48	12.17946	6	89633872	89633921	-	LYRM2	protein_coding	intron			hsa-miR-149-5p	miRNA	mir-149	TRUE	..................((((((((((((...(((((((..........&..)))))))))))))))))))..	-32	FALSE	TRUE
1220	TATCTGGCCAAAAACAGGAGCCAGAGAAATATGAATATACCAAAGTTGTT	TCTTTGGTTATCTAGCTGTATGA	FALSE	64	16	LBUB3	210	33.636	X	12823980	12824029	+	PRPS2	protein_coding	three_prime_utr			hsa-miR-9-5p	miRNA	mir-9	TRUE	..((((((...........)))))).............(((((((.....&.)))))))...............	-16.1	FALSE	TRUE
1222	TATAGACTGATGTCTCTTTGGCCGGAGCCAGATCTGCCCCTCAGTGCATT	TGAGGGGCAGAGAGCGAGACTTT	FALSE	42	16	LBUB3	188	30.11232	1	36180405	36180454	+	MAP7D1	protein_coding	three_prime_utr			hsa-miR-423-5p	miRNA	mir-423	TRUE	...........(((((((((((....))))))(((((((((((.......&)))))))))))....)))))...	-34.5	FALSE	TRUE
1223	CTGCTGTGCCTCTGGGAGGAGAGGGACTCCTGGGGGGCCTGCCCCTCATA	TGAGGGGCAGAGAGCGAGACTTT	FALSE	43	16	LBUB3	60	9.61032	1	109274464	109274513	+	CELSR2	protein_coding	three_prime_utr			hsa-miR-423-5p	miRNA	mir-423	TRUE	.((((...((((((((((........))))))))))..((((((((((..&))))))))))..)))).......	-40.1	FALSE	TRUE
1224	ATCTCCAATCTAAGTTCTATAAATATGGGAGAACCCTCTTACCTTCAAGG	TGAGGTAGGAGGTTGTATAGTT	TRUE	49	16	LBUB3	81	12.97392	2	138569544	138569593	+	SPOPL,AC092620.2	protein_coding,3prime_overlapping_ncRNA	three_prime_utr			hsa-let-7e-5p|hsa-let-7a-5p|hsa-let-7b-5p|hsa-let-7c-5p|hsa-let-7f-5p|hsa-miR-98-5p|hsa-let-7g-5p|hsa-let-7d-5p	miRNA	let-7	TRUE	.(((((.....................)))))..(((((((((((.....&.)))))))))))..........	-22.2	FALSE	TRUE
1225	CTGCACCCTCCACCTCTTCTAAACCATGATGTGGCACATTTTGGTGTTAA	TGAGGTAGGAGGTTGTATAGTT	TRUE	57	16	LBUB3	12	1.922064	8	143723954	143724003	-	FAM83H	protein_coding	three_prime_utr			hsa-let-7e-5p|hsa-let-7a-5p|hsa-let-7b-5p|hsa-let-7c-5p|hsa-let-7f-5p|hsa-miR-98-5p|hsa-let-7g-5p|hsa-let-7d-5p	miRNA	let-7	TRUE	.((((.((((((((((......((((.(((((...))))).)))).....&.))))).))))).)))).....	-28.6	FALSE	TRUE
1226	GAAATGCCAACTTCACTTACCTTTCAAAAGAAAGGTGATTCCTATCACTT	TGAGGTAGTAGGTTGTATAGT	TRUE	76	16	LBUB3	15	2.40258	X	53938496	53938545	-	PHF8	protein_coding	three_prime_utr			hsa-let-7a-5p|hsa-miR-98-5p|hsa-let-7f-5p|hsa-let-7b-5p|hsa-let-7e-5p|hsa-let-7g-5p|hsa-let-7c-5p|hsa-let-7d-5p	miRNA	let-7	TRUE	...((((.(((((.(((.(((((.........(((((((....)))))))&.)))))))))))))))))....	-18.9	FALSE	TRUE
1227	CCGCACTAGAAAGTTCATGACCAACCGACTACTTCAGAGGAAACAAATGG	TGAGGTAGTAGGTTGTATAGTT	TRUE	95	16	LBUB3	374	59.9044	10	78035369	78035418	+	RPS24	protein_coding	exon,intron			hsa-let-7a-5p|hsa-miR-98-5p|hsa-let-7f-5p|hsa-let-7b-5p|hsa-let-7e-5p|hsa-let-7g-5p|hsa-let-7c-5p|hsa-let-7d-5p	miRNA	let-7	TRUE	.....................(((((.(((((((((..............&))))))))).))))).......	-19.5	FALSE	TRUE
1228	TCCTTGACTATCAAGGAAAAGAGGTGATATTAGCTTTAGTGCAGGTCTGT	TGAGGTAGTAGGTTGTATAGTT	TRUE	81	16	LBUB3	5	0.80086	17	58770298	58770347	+	PPM1E	protein_coding	intron			hsa-let-7a-5p|hsa-miR-98-5p|hsa-let-7f-5p|hsa-let-7b-5p|hsa-let-7e-5p|hsa-let-7g-5p|hsa-let-7c-5p|hsa-let-7d-5p	miRNA	let-7	TRUE	(((((((...)))))))...(((((.......))))).((((((..(((.&........))).))))))....	-14.8	FALSE	TRUE
1229	AAATGTGAGCCCCCTGTGGCAAAACCACCCCCTACCCCATTAACAAATCA	TGAGGTAGTAGGTTGTGTGGTT	FALSE	16	16	LBUB3	56	8.96962	22	29053766	29053815	+	ZNRF3	protein_coding	three_prime_utr			hsa-let-7b-5p|hsa-let-7c-5p|hsa-let-7e-5p|hsa-miR-4510|hsa-let-7a-5p|hsa-let-7i-5p	miRNA	let-7	TRUE	........(((......)))..((((((((.(((((.((...........&)).)))))..))....))))))	-18	FALSE	TRUE
1230	CTAGGTCACCCCTGGAACTTCACATTGGTTTCCCCACAGACATCCCTAAA	TGAGGTAGTAGGTTGTGTGGTT	FALSE	16	16	LBUB1	2	0.919172	6	33415806	33415855	+	PHF1	protein_coding	intron,three_prime_utr			hsa-let-7b-5p|hsa-let-7c-5p|hsa-let-7e-5p|hsa-miR-4510|hsa-let-7a-5p|hsa-let-7i-5p	miRNA	let-7	TRUE	...((..(((..((........))..)))..))((((..(((..((((..&........)))).)))))))..	-16.2	FALSE	TRUE
1231	GCTTCCCAAGTTAGGTTAGTGATGTGAAATGCTCCTGTCCCTGGCCCTAC	TGCGGGGCTAGGGCTAACAGC	TRUE	19	16	LBUB2	77	16.4794	1	32334328	32334377	-	MARCKSL1	protein_coding	three_prime_utr	G-rich	Low_complexity	hsa-miR-744-5p	miRNA	mir-744	TRUE	(((..((......))..))).........((((..((.((((((((((..&...)))))))))).))..))))	-27.9	FALSE	TRUE
1232	AGGAAGAGGTGGAACGGCCAGTCAGCAGCCCTGGCGACCCAGAGCAGAAA	TGCGGGGCTAGGGCTAACAGC	TRUE	57	16	LBUB3	15	2.40258	17	4021180	4021229	-	ZZEF1	protein_coding	exon			hsa-miR-744-5p	miRNA	mir-744	TRUE	.......(((......))).....(((((((((((..(((...(((....&)))))))))))))))....)).	-26.8	FALSE	TRUE
1233	ATGTGCTCAGGTGATCTTTGACTCAGACCCAGCCCCCAAGGACACGAGTG	TGCGGGGCTAGGGCTAACAGC	TRUE	51	16	LBUB3	40	6.40688	19	39388802	39388851	-	PAF1	protein_coding	exon			hsa-miR-744-5p	miRNA	mir-744	TRUE	...((((..(((........))).((.(((((((((((............&)).)))))).)))))...))))	-21.4	FALSE	TRUE
1234	ACATAGAAAAATAATAATTATACATGCTGTTGTACCCTCCCAAAGTAAAT	TGCGGGGCTAGGGCTAACAGC	TRUE	72	16	LBUB3	18	2.883096	6	28302321	28302370	+	PGBD1	protein_coding	three_prime_utr			hsa-miR-744-5p	miRNA	mir-744	TRUE	........................((((((((..(((((((...(((...&))).)))..)))).))))))))	-20	FALSE	TRUE
1235	GCCTCCCGAAGGAGTGGCTCACGCCCGCAGCCCTGCAGTCTAGTGTCAGC	TGCGGGGCTAGGGCTAACAGCA	FALSE	62	16	LBUB3	176	28.1902	1	244705635	244705684	+	DESI2	protein_coding	exon			hsa-miR-744-5p	miRNA	mir-744	TRUE	..((((....))))..(((...((((..(((((((((.............&))))))))).))))....))).	-33.1	FALSE	TRUE
1236	CTCCGTCCCAGCCCTGCAAGAAACTGAATTCTGCCAGCAGCCCCCATGAT	TGCGGGGCTAGGGCTAACAGCA	FALSE	61	16	LBUB3	15	2.40258	16	89287104	89287153	-	ANKRD11	protein_coding	intron	MLT1E2	LTR	hsa-miR-744-5p	miRNA	mir-744	TRUE	....((((.(((((((((.....(((........))).............&))))))))).))))........	-26.1	FALSE	TRUE
1237	CCCACTGTTGTACCCAGGCCTCACTTTGCTGTTGCCCTTGTCCCTCTTCG	TGCGGGGCTAGGGCTAACAGCA	TRUE	54	16	LBUB3	27	4.32465	22	29695820	29695869	+	NF2	protein_coding	three_prime_utr			hsa-miR-744-5p	miRNA	mir-744	TRUE	....(((.......))).........((((((((((((.(((((......&...))))).))))).)))))))	-30.4	FALSE	TRUE
1238	TGGATTGATTCGAAATCTTGCCCTTTGTCCCGCAAATCATGCACCTTTGC	TGCGGGGCTAGGGCTAACAGCA	FALSE	100	16	LBUB3	48	7.68826	3	41234147	41234196	+	CTNNB1	protein_coding	exon			hsa-miR-744-5p	miRNA	mir-744	TRUE	.(((((.......))))).(((((..((((((((......(((....)))&)))))))).)))))........	-27.9	FALSE	TRUE
1239	GTACTCCCGATTGAAGCCCCCATTCGTATAATAATTACATCACAAGACGT	TGCGGGGCTAGGGCTAACAGCA	FALSE	59	16	LBUB3	90	14.41548	MT	8012	8061	+	MT-CO2	protein_coding	exon			hsa-miR-744-5p	miRNA	mir-744	TRUE	((...(((......((((((((...(((.......)))............&)).)))))).)))...))....	-15.2	FALSE	TRUE
1240	CAGACCTCAACCAGGTCGCTAGCCCCGCACCAGTGTTCTCTGTCCCTTCT	TGCGGGGCTAGGGCTAACAGCA	FALSE	58	16	LBUB3	4	0.640688	X	53225562	53225611	+	NA	NA	NA			hsa-miR-744-5p	miRNA	mir-744	TRUE	..(((((.....))))).(((((((((((.(((......)))........&))))))))))).(((...))).	-32.2	FALSE	TRUE
1241	TGTTAGCAAAATGGCAAAATTCATATAGCATTAAAGTTGTACTTCAAGAG	TGCTATGCCAACATATTGCCAT	TRUE	81	16	LBUB3	213	34.1166	8	48060704	48060753	+	UBE2V2	protein_coding	three_prime_utr			hsa-miR-31-3p	miRNA	mir-31	TRUE	..........(((((((......(((((((....................&)))))))........)))))))	-14.2	FALSE	TRUE
1242	AGTTTCTTAGAGGGCCATTATATGTTGTATTGAGTTTTAAATTTCAGTTT	TGGCCCTCTCTGCCCTTCCGT	FALSE	23	16	LBUB3	26	4.16448	19	57332586	57332635	+	NA	NA	NA	L1MDa	LINE	hsa-miR-328-3p	miRNA	mir-328	TRUE	........(((((((((...........((((((........))))))..&.)))))))))............	-20.8	FALSE	TRUE
1244	GCTGTTAGGCTAAGAGGGTGCAGGGCTAGACACGAAGCTTAAACTATTCA	TGTCTGCCCGCATGCCTGCCTCT	FALSE	76	16	LBUB3	51	8.16876	9	129634636	129634685	-	NTMT1,ASB6	protein_coding	three_prime_utr			hsa-miR-346	miRNA	mir-346	TRUE	......((((....(((((((.((((.(((((..................&))))))))))))).)))))))..	-26.3	FALSE	TRUE
1245	GCCTATTTGCCCTGCATGCATCTCAGTTTAGCACCTGCCTTCTGGACAAC	TGTGCAAATCTATGCAAAACTGA	FALSE	57	16	LBUB3	84	13.45443	8	47943308	47943357	-	PRKDC	protein_coding	exon			hsa-miR-19a-3p	miRNA	mir-19	TRUE	.......(((.......)))..(((((((.(((..((((....)).))..&............))).)))))))	-13.1	FALSE	TRUE
1246	CCTGGAGACCTGCCCCCAAAGCCCACAGAACTGGCCCCCAAGCCCCAAAT	TTAGGGCCCTGGCTCCATCTC	FALSE	22	16	LBUB3	12	1.922064	8	130060916	130060965	-	ASAP1	protein_coding	exon			hsa-miR-1296-5p	miRNA	mir-1296	TRUE	..(((((.((.((((.................(((......)))......&...))))...))))))).....	-20.8	FALSE	TRUE
1247	CTTCGTGGTGTGAGCCCTGGGCCCTACTGACCATGGCGCAGGACAGCTGT	TTAGGGCCCTGGCTCCATCTCC	FALSE	59	16	LBUB3	10	1.60172	10	43195152	43195201	-	RASGEF1A	protein_coding	three_prime_utr			hsa-miR-1296-5p	miRNA	mir-1296	TRUE	......((((.(((((..(((((((((((.((........)).)))....&.)))))))).)))))))))...	-35.3	FALSE	TRUE
1248	ATCAACAAATTACCTGGGGAGAAGCTGGGCCGAGTTGTGCATATAATCCA	TTGCACTCGTCCCGGCCTCC	TRUE	113	16	LBUB1	34	15.62592	6	32979946	32979995	+	BRD2	protein_coding	exon			hsa-miR-92b-3p	miRNA	mir-25	TRUE	.................((((..((((((.(((((...(((.........&...)))))))).))))))))))	-25.1	FALSE	TRUE
1249	ACTGCCTTGTTGGCAAAGTATCCATCTTGTCTATCTCCCGGCACTTCTGA	TTGCAGCTGCCTGGGAGTGA	TRUE	86	16	LBUB1	46	21.141	7	92614002	92614051	-	CDK6	protein_coding	three_prime_utr			hsa-miR-1301-3p	miRNA	mir-1301	TRUE	..((((.....)))).............(((...(((((((((...(((.&...))).)))).))))).)))...	-26.1	FALSE	TRUE
1251	CTGATATGCGAATGCTGTCCTCTCCCAAGTATTCACTCTATGAAGTGCAT	AAAAGCTGGGTTGAGAGGGCG	FALSE	128	15	LBUB1	22	10.11088	6	167864687	167864736	+	AFDN	protein_coding	exon			hsa-miR-320a-3p|hsa-miR-320b	miRNA	mir-320	TRUE	.......((....))(((((((((((.(((...((((......))))...&....))).))..))))))))).	-20.7	FALSE	TRUE
1252	GCTGGTTACCTAATGCCCCTCCTCCAGAAATTATTGATGTGCAAAATGCA	AAAGCTGGGTTGAGAGGGCG	TRUE	66	15	LBUB1	86	39.5244	X	73848280	73848329	-	XIST	lincRNA	exon			hsa-miR-320a-3p	miRNA	mir-320	TRUE	..............(((((((.(((((............((((...))))&.....)))))..))).))))..	-20.1	FALSE	TRUE
1253	ATTGATAGTCATTTGCTGCTCTCTGTTTTACCCCAGCTTGAATTTAAATT	AAAGCTGGGTTGAGAGGGCGA	FALSE	52	15	LBUB3	3	0.480516	13	32673303	32673352	+	PDS5B	protein_coding	exon			hsa-miR-320a-3p|hsa-miR-320b	miRNA	mir-320	TRUE	................((((((((.......((((((((...........&..))))))))...)))))))).	-24.6	FALSE	TRUE
1254	CACTGGAGGGAGAGATTCAGAGTTGCCCTGTCCAACCCAGTGCTATCTCT	AAAGCTGGGTTGAGAGGGCGA	TRUE	39	15	LBUB3	10	1.60172	16	9109199	9109248	+	C16orf72,AC087190.3	protein_coding,3prime_overlapping_ncRNA	exon			hsa-miR-320a-3p|hsa-miR-320b	miRNA	mir-320	TRUE	..(((((........)))))..(((((((.((.((((((((.........&....)))))))))).)))))))	-32	FALSE	TRUE
1256	CTACCCCTCGCCGACAGCCAGACCACAACACCAGATTGTACCCAGATAGC	AACATTCAACGCTGTCGGTGAGT	FALSE	37	15	LBUB3	528	84.5704	22	23765916	23765965	-	CHCHD10	protein_coding	three_prime_utr			hsa-miR-181a-5p	miRNA	mir-181	TRUE	......((((((((((((................................&..........)))))))))))).	-24.3	FALSE	TRUE
1257	GTGGGACTTTTGGAGTAGGAGTGCTGCATTTGACTGAGGGAATCATGGAT	AACTGGCCCTCAAAGTCCCGCT	TRUE	56	15	LBUB3	82	13.1341	13	39048494	39048543	+	NHLRC3	protein_coding	three_prime_utr	L2c	LINE	hsa-miR-193b-3p	miRNA	mir-193	TRUE	(((((((((.((.((((....)))).))......((((((..........&......))))))))))))))).	-28.7	FALSE	TRUE
1258	TCCTGCTGCTGAGGTAGGGATTGGGGGGTCAGAACCCACTCACTTTTGCC	AACTGGCCCTCAAAGTCCCGCT	TRUE	72	15	LBUB1	2	0.919172	9	131498700	131498749	+	PRRC2B,AL358781.1	protein_coding,antisense	three_prime_utr			hsa-miR-193b-3p	miRNA	mir-193	TRUE	.(((.......)))..((((((.(((((((((..................&..)))))))))..))))))...	-27.5	FALSE	TRUE
1260	CTAACCACTGTCAATGATTGAGGGCAGGTGGCACGTGGGGAAGAGGGGAC	AAGCTGGGTTGAGAGGGCGA	FALSE	43	15	LBUB1	3	1.37876	3	14487044	14487093	+	SLC6A6	protein_coding	three_prime_utr			hsa-miR-320a-3p|hsa-miR-320b	miRNA	mir-320	TRUE	....(((((((((.((........))..))))).))))............&....(((..........)))..	-12.5	FALSE	TRUE
1262	TGGACAATATTTAGAACCCAAATTTTGGAGTGCTTGGGCAGAAAGTTGTA	ACTGCCCTAAGTGCTCCTTCTGG	FALSE	51	15	LBUB3	50	1986-08-01	11	108104397	108104446	+	CUL5	protein_coding	three_prime_utr			hsa-miR-18a-3p	miRNA	mir-17	TRUE	(((..............)))......(((((((((((((((.........&.)))))).)))))))))......	-26.5	FALSE	TRUE
1263	TCATAGAAAATGTGGACACAGACTTGCCAGGCAGCCTGGGGCAGAGTGAA	ACTGCCCTAAGTGCTCCTTCTGG	FALSE	56	15	LBUB3	483	77.3631	17	75136207	75136256	-	JPT1	protein_coding	exon,intron			hsa-miR-18a-3p	miRNA	mir-17	TRUE	(((((.....)))))...((((......(((.((((((((((((......&.))))))).)).)))))))))).	-26.2	FALSE	TRUE
1264	ATGGTCGCCCTGCGGCAGCCTCACAACCGGATCATGCTCACCACGCCTCA	ACTGCTGAGCTAGCACTTCCCG	FALSE	52	15	LBUB3	18	2.883096	20	62003760	62003809	-	TAF4	protein_coding	exon			hsa-miR-93-3p	miRNA	mir-17	TRUE	..(((.(((....))).)))........(((....(((((.((.......&..)).))))).......)))..	-17.8	FALSE	TRUE
1265	ATGAAGTCGTTGGATGCCCTGGAAAATTGCTGCTTTGACACTAGTCTTGA	AGCAGCATTGTACAGGGCTA	TRUE	75	15	LBUB1	16	7.35336	9	20933048	20933097	+	FOCAD	protein_coding	exon			hsa-miR-103a-3p|hsa-miR-107	miRNA	mir-103	TRUE	.....(((....)))((((((......(((((((..(((....)))....&))))))).....)))))).....	-26.1	FALSE	TRUE
1266	CCATAATTTTACCAGCCTTTCTGTCATATGCTGCTATTACAAAGTGGAAG	AGCAGCATTGTACAGGGCTATCA	FALSE	80	15	LBUB1	108	49.6353	10	101555254	101555303	+	BTRC	protein_coding	three_prime_utr			hsa-miR-107	miRNA	mir-103	TRUE	.............((((...((((((.((((((((...............&)))))))))).))))))))....	-22.5	FALSE	TRUE
1267	ACTCCAAGCGCTCCCATGACTCAGATGACTCAGACTATGCCAGCTCCAAA	AGCAGCATTGTACAGGGCTATGA	FALSE	33	15	LBUB3	48	7.68825	17	44399317	44399366	-	GPATCH8	protein_coding	three_prime_utr			hsa-miR-103a-3p|hsa-miR-107	miRNA	mir-103	TRUE	....(((((.((....(((.((....)).))).((.((((..(((.....&))).)))).))..)).))).)).	-12.1	FALSE	TRUE
1268	ATCAGGAGACCCGGTCCAGGTCGAGATCCAATTCCAAATCGAAACCAAAC	AGCTACATCTGGCTACTGGGT	TRUE	44	15	LBUB3	393	62.9475	1	29148536	29148585	-	SRSF4	protein_coding	exon			hsa-miR-222-3p	miRNA	mir-221	TRUE	........(((((((((((((..((.........................&..))..))))))..)))))))	-18.4	FALSE	TRUE
1269	AAAGTACCCAGTAGCCCCATTTCATACAATGTACCTAAATTATGCAGTAA	AGCTACATCTGGCTACTGGGT	FALSE	54	15	LBUB3	141	22.58424	10	254002	254051	+	ZMYND11	protein_coding	three_prime_utr			hsa-miR-222-3p	miRNA	mir-221	TRUE	.....(((((((((((............(((((.((..............&)).)))))..)))))))))))	-22.1	FALSE	TRUE
1270	AGACCCAGGAGCCAAAAGCGAGCCGAAGATGGGCCTGCTCTGCCGCCGCC	AGCTACATCTGGCTACTGGGT	TRUE	84	15	LBUB1	3	1.378758	17	48544670	48544719	-	HOXB2,HOXB-AS1	protein_coding,antisense	exon	(CGG)n	Simple_repeat	hsa-miR-222-3p	miRNA	mir-221	TRUE	..((((((.(((((..((((.(((.......))).))))...........&.........))))).))))))	-28	FALSE	TRUE
1271	AGCCGGTGCTCAGGTGGCCCAGGGGCCGCACAGACGAGGCGTGGTCCAGG	AGCTACATCTGGCTACTGGGT	FALSE	56	15	LBUB3	18	2.883096	20	63589416	63589465	-	GMEB2	protein_coding	three_prime_utr			hsa-miR-222-3p	miRNA	mir-221	TRUE	..(((((((.((((((((((..(((((((...........))))))).))&.)))))..))))).)))))..	-30.5	FALSE	TRUE
1272	AGGCAAATGATGAGCTCTTCCGATCTTCATCAATTTGTCAATCTTCCAAA	AGCTACATTGTCTGCTGGGTTTC	TRUE	76	15	LBUB1	56	25.7368	6	92574403	92574452	+	NA	NA	NA			hsa-miR-221-3p	miRNA	mir-221	TRUE	.(((((((((((((.((....)).)).)))).))))))).....(((...&(((..........))))))....	-15.7	FALSE	TRUE
1274	GAGCTTATTCGAGTTCATTCGTACTAATAATCCCTCCTGCGGCTTCCTCA	AGGAAGCCCTGGAGGGGCTGGA	FALSE	29	15	LBUB3	530	84.891	12	56163067	56163116	-	AC073896.4,SMARCC2	sense_overlapping,protein_coding	three_prime_utr			hsa-miR-671-5p	miRNA	mir-671	TRUE	((((((....))))))..............(((((((...((((((((..&))))))))..)))))))......	-32	FALSE	TRUE
1275	TCCAGCCCCTCAATGCCATCCTGACACACTTTATGCAAAAAGAATTTTCC	AGGAAGCCCTGGAGGGGCTGGA	FALSE	33	15	LBUB3	18	8831-02-01	16	2457847	2457896	+	CCNF,AC106820.5	protein_coding,lincRNA	three_prime_utr			hsa-miR-671-5p	miRNA	mir-671	TRUE	(((((((((((...((..((((......((((......))))........&)))).))....))))))))))).	-30.5	FALSE	TRUE
1276	GATGCTGGCCCGCTTCGTGGTGGGCAGCCACGTCAGACACCACCCCAGCA	AGGGCCCCCCCTCAATCCTGT	FALSE	45	15	LBUB3	45	7.20774	3	127619032	127619081	+	MCM2	protein_coding	exon			hsa-miR-296-5p	miRNA	mir-296	TRUE	......((((((((..(((((((((......)))...))))))...))).&.)))))...............	-23.9	FALSE	TRUE
1277	TTTGTGTAGGAAAAAATGGAATGGTCTTTTAAACAGCTTTTGGGGGGTAC	CAAAGTGCCTCCCTTTAGAGTG	FALSE	25	15	LBUB3	552	88.4148	9	86027625	86027674	-	GOLM1	protein_coding	three_prime_utr			hsa-miR-519d-3p	miRNA	mir-515	TRUE	..(((..((((.............))))....)))(((((.(((((((((&....)))))))))...))))).	-19.2	FALSE	TRUE
1278	CTAAGATAAAGCTGACCACACCTGGCACCCATACCTTTACATTAGTGGTT	CAAAGTGCTTACAGTGCAGGTAG	TRUE	62	15	LBUB3	42	6.72723	3	15245580	15245629	+	CAPN7	protein_coding	exon			hsa-miR-17-5p|hsa-miR-106a-5p	miRNA	mir-17	TRUE	..............(((.(((..(((((((((............))))..&....)))))....)))..)))..	-13.1	FALSE	TRUE
1279	TAGACGCTCCTCTACTCTTTGAGACATCACTGGCCTATAATAAATGGGTT	CAGTGCAATAGTATTGTCAAAG	FALSE	65	15	LBUB3	964	154.4058	2	216501402	216501451	+	RPL37A	protein_coding	intron			hsa-miR-301a-3p	miRNA	mir-130	TRUE	..((((...(((........)))....(((((((((((.....)))))).&))))).........)))).....	-14.9	FALSE	TRUE
1280	AATTGTATACAGGCCGGGTGCAGTGGCTCACTCCTATAATCCCAGCATTT	CCACTGCCCCAGGTGCTGCTGG	FALSE	53	15	LBUB3	240	38.4412	19	57307374	57307423	+	AC005261.1	lincRNA	exon	AluJr	SINE	hsa-miR-324-3p	miRNA	mir-324	TRUE	.........(((((((((.(((((((........................&.)))))))))).))).)))....	-25.3	FALSE	TRUE
1282	AACCAGTTTAACAGAGGTGGTGGCCATAGAGGACGTGGAGGATTCAATAT	CCAGTCCTGTGCCTGCCGCC	FALSE	102	15	LBUB1	9	4.13628	1	244855930	244855979	-	HNRNPU	protein_coding	exon			hsa-miR-1910-5p	miRNA	mir-1910	TRUE	..............(((((((((.(((..(((((.(((............&))))))))))).)))))))))	-26.7	FALSE	TRUE
1283	CTGTTATTGAAATATTACAGATGGAAAGAATGAGGCTCAGGGAAGTTAAA	CCCCTGGGCCTATCCTAGAA	FALSE	63	15	LBUB3	90	14.4155	8	102206290	102206339	-	RRM2B	protein_coding	three_prime_utr	MIRc	SINE	hsa-miR-331-3p	miRNA	mir-331	TRUE	((((.((......)).))))............((((((((((........&..)))))))))).........	-23.6	FALSE	TRUE
1284	GTTCTTTTTAAATGAGAACAACCTTGTACCTTTGGATGTATTTTGCTTGA	CGCATCCCCTAGGGCATTGGTG	FALSE	52	15	LBUB3	21	3636-03-01	12	754740	754789	+	WNK1	protein_coding	intron			hsa-miR-324-5p	miRNA	mir-324	TRUE	((((((.......)))))).(((.(((.(((..((((((...........&.))))))...))))))..))).	-21.7	FALSE	TRUE
1285	CCCTCTCCCCCCACCCCCCGGGGAGAGCAAATGTAAAACTACTAATTTTT	CGCATCCCCTAGGGCATTGGTG	TRUE	87	15	LBUB1	72	33.0903	12	49020449	49020498	-	KMT2D	protein_coding	three_prime_utr			hsa-miR-324-5p	miRNA	mir-324	TRUE	..........(((.(((..(((((..((......................&.)).)))))..)))...)))..	-20	FALSE	TRUE
1286	CGTGTCTATGTGGCCATGGCCCTGGCCGTGGGGATGCACCCATAATTATA	CGCATCCCCTAGGGCATTGGTG	FALSE	36	15	LBUB3	48	7.68826	19	57219878	57219927	+	ZNF264	protein_coding	three_prime_utr			hsa-miR-324-5p	miRNA	mir-324	TRUE	............((((..((((((.....((((((((.............&.))))))))))))))..)))).	-33.1	FALSE	TRUE
1287	TTTACAGTCTGGAGCCCCCAAACCAGAAGAGAATCCGAGCCTCAACATAC	CGGCTCTGGGTCTGTGGGGA	TRUE	58	15	LBUB3	45	7.20774	10	74124410	74124459	-	AP3M1	protein_coding	exon			hsa-miR-760	miRNA	mir-760	TRUE	...............(((((...((((......((((((((.........&.))))).)))))))))))).	-22.9	FALSE	TRUE
1288	AGCGGAGAAAGTGACCTAGAGATTGCAAGGGCGGGGAGAGGAGGCTCTCA	CTGGCCCTCTCTGCCCTTCCGT	TRUE	65	15	LBUB3	64	10.251	1	155320596	155320645	+	FDPS,RUSC1-AS1	protein_coding,antisense	exon,three_prime_utr			hsa-miR-328-3p	miRNA	mir-328	TRUE	.(((((....((((........)))).(((((((((((....((((....&..))))))))))))))))))))	-28.9	FALSE	TRUE
1289	CGGGGGCAAGGCCCGGGCCTTGGAGATGGAGAATTCTCAGTTGTGTAAGC	GCCCCTGGGCCTATCCTAGAA	FALSE	51	15	LBUB3	944	151.2024	5	137754042	137754091	-	HNRNPA0	protein_coding	exon,five_prime_utr			hsa-miR-331-3p	miRNA	mir-331	TRUE	...(((..((((((((((((((..(((.(((....))).)))...)))).&))))..))))))..)))....	-27.8	FALSE	TRUE
1290	ACTACTATCTTTCAAGCCAGTAATGCAGAAATTTCTTCATGATCACGTTG	GCTACATCTGGCTACTGGGT	TRUE	63	15	LBUB3	86	13.77478	11	10799276	10799325	-	EIF4G2	protein_coding	three_prime_utr			hsa-miR-222-3p	miRNA	mir-221	TRUE	......((((....((((((....((........................&.)).....))))))...))))	-13.2	FALSE	TRUE
1291	TGGTGGGGAAAGGGCCCGAGCAGTTGGAAGGAAAACAAGGCAATTTAAAT	GCTCGGTCTGAGGCCCCTCAGT	FALSE	46	15	LBUB3	120	19.22064	10	8015705	8015754	+	TAF3	protein_coding	three_prime_utr			hsa-miR-423-3p	miRNA	mir-423	TRUE	(((.((((...(((((.((((.(((........)))..............&.)))))))))....)))))))..	-24.4	FALSE	TRUE
1293	TGGAATATCTACTAAAATTGTGTGTTATGTGGCTGTAAATGATGTACACG	TAAGGTGCATCTAGTGCAGATAG	FALSE	60	15	LBUB3	2028	324.8288	X	85273218	85273267	+	ZNF711	protein_coding	three_prime_utr			hsa-miR-18a-5p|hsa-miR-18b-5p	miRNA	mir-17	TRUE	........((((................))))(((((...(((((((...&....)))))))...)))))....	-17.2	FALSE	TRUE
1295	TTTTGCTGCTATAATTCTATACTGTTGATTCGTCTGCGATTTTATCTGTT	TAGCAGCACATAATGGTTTGTG	FALSE	71	15	LBUB3	280	44.8482	2	241352476	241352525	+	SEPT2,AC005104.1	protein_coding,antisense	three_prime_utr			hsa-miR-15a-5p	miRNA	mir-15	TRUE	...((((((((..................(((....)))...........&))))))))(((((....)))))	-14.8	FALSE	TRUE
1296	GAACGGTGTGCTGCTGAGGACTGTCTTGGACCCTGTCACTGGGGATTTGT	TAGCAGCACATCATGGTTTACA	FALSE	44	15	LBUB3	93	14.89599	16	70560468	70560517	+	SF3B3	protein_coding	intron,exon			hsa-miR-15b-5p	miRNA	mir-15	TRUE	....((((((((((((..............((((......))))......&))))))))))))..........	-25.8	FALSE	TRUE
1297	CCTTATCTCATCAAAGCCAGGCTGCTTTATTGCAGGTGCTGATATCAAGT	TAGCAGCACGTAAATATTGGCG	TRUE	61	15	LBUB3	32	5.1255	2	26236853	26236902	-	HADHA	protein_coding	intron,exon			hsa-miR-16-5p	miRNA	mir-15	TRUE	...............(((((.((((......))))((((((.........&...)))))).......))))).	-20.7	FALSE	TRUE
1298	AGATGCTTCAGACAGATCCCACTGCCCGCCCAACCATTAACGAGCTGCTT	TAGCAGCGGGAACAGTTCTGCA	TRUE	45	15	LBUB3	72	11.53239	16	23683904	23683953	+	PLK1	protein_coding	exon			hsa-miR-503-5p	miRNA	mir-503	TRUE	............((((....((((....(((............((((((.&.)))))))))..))))))))...	-17.6	FALSE	TRUE
1299	TCCACTGTCTGCCAGCCTCCCTTCCCTCCCACCTTTTTGGTACATTGGTG	TAGGTAGTTTCATGTTGTTGGG	TRUE	54	15	LBUB3	174	27.86991	1	19339178	19339227	-	CAPZB	protein_coding	three_prime_utr			hsa-miR-196a-5p|hsa-miR-196b-5p	miRNA	mir-196	TRUE	...........(((((.........((((((((.............))))&..)).)).........))))).	-10.9	FALSE	TRUE
1300	TGAGGATGAACTTGTTCCATTATTTGAGAAAGCTGGACCTATATGGGATC	TAGGTAGTTTCATGTTGTTGGG	FALSE	63	15	LBUB3	172	27.54956	6	85637062	85637111	-	SYNCRIP	protein_coding	exon			hsa-miR-196a-5p|hsa-miR-196b-5p	miRNA	mir-196	TRUE	...(((.........)))..............((.(((..(((((((((.&......))))))))).))).))	-12.7	FALSE	TRUE
1301	TTGATGATGGCTATGCTTCCTATGTCACACAGTCGGAACTGTATCCCATT	TAGGTAGTTTCCTGTTGTTGGG	TRUE	89	15	LBUB3	10	1.60172	1	150943934	150943983	+	SETDB1	protein_coding	exon			hsa-miR-196b-5p|hsa-miR-196a-5p	miRNA	mir-196	TRUE	((((((((((....(((.((((......(((((....)))))........&)))).)))...)))))))))).	-14.2	FALSE	TRUE
1302	TCAGATAGCTCTTTAAATAATTAAAATATAAAAGCAAACAACCCAAACTA	TAGGTAGTTTCCTGTTGTTGGG	FALSE	59	15	LBUB3	34	5.44584	10	86926760	86926809	+	BMPR1A	protein_coding	three_prime_utr			hsa-miR-196b-5p|hsa-miR-196a-5p	miRNA	mir-196	TRUE	.......(((.((((.((.......)).)))))))......(((((....&((((......))))...)))))	-9.9	FALSE	TRUE
1303	AAACGTGACTGTCCCAAATGCCTTATGTCAAATAAAGCAGATTGCACTGA	TAGTGCAATATTGCTTATAGGGT	TRUE	64	15	LBUB3	45	7.20774	1	21679235	21679284	-	USP48	protein_coding	three_prime_utr			hsa-miR-454-3p	miRNA	mir-454	TRUE	...................((((((((........((((((((((((((.&))))))))).)))))))))))))	-22.7	FALSE	TRUE
1304	TAAAATGTACTTGGCTCTCCAATCCTTAGAACAAGATCTTTCTAAAATGG	TAGTGCAATATTGCTTATAGGGT	TRUE	76	15	LBUB3	18	8831-02-01	17	39431955	39432004	-	MED1	protein_coding	exon			hsa-miR-454-3p	miRNA	mir-454	TRUE	.....(((((((((....)))....((((((........)))))).....&.))))))................	-9.7	FALSE	TRUE
1306	ACTTGTATAGTGAGAGAGGAGGCCTGGACCGAGATGTGAGTCCTGTTGAA	TATTGCACTCGTCCCGGCCT	FALSE	58	15	LBUB3	36	5.76618	17	49404282	49404331	-	AC091180.5,PHB,AC091180.3	antisense,protein_coding	three_prime_utr			hsa-miR-92b-3p	miRNA	mir-25	TRUE	.................(((((((.((((.(((.(((((...........&..)))))))))))).)))))))	-28.7	FALSE	TRUE
1307	AGGAGATCGTGGAGGACGTGCGGGACGAGTGCAGCAAGTACGGGCTTGTC	TATTGCACTCGTCCCGGCCTCC	FALSE	63	15	LBUB3	332	53.177	19	55669586	55669635	+	U2AF2,AC008735.2	protein_coding,antisense	exon			hsa-miR-92b-3p	miRNA	mir-25	TRUE	..........(((((.....(((((((((((((((((((....)))))).&...))))))))))))).)))))	-38.7	FALSE	TRUE
1308	AGTGCAACAGGGCCAGAGGCTGCTATAGTGTAAATTGAAATAAGAATAGA	TATTGCACTCGTCCCGGCCTCC	TRUE	63	15	LBUB3	48	7.68826	5	177299111	177299160	+	NSD1	protein_coding	three_prime_utr			hsa-miR-92b-3p	miRNA	mir-25	TRUE	...((......))..(((((((..(((((((((.................&..))))))).))..))))))).	-19.9	FALSE	TRUE
1309	ACCTGCATATGGCCTGAGCCGGGAGGTGCAGCAGAAGATTGAGAAACAAT	TATTGCACTTGTCCCGGCCTGT	TRUE	63	15	LBUB3	90	14.41548	1	159920446	159920495	-	TAGLN2	protein_coding	exon			hsa-miR-92a-3p|hsa-miR-92b-3p	miRNA	mir-25	TRUE	.((.......)).....((((((((((((((...................&..)))))))..)))))))....	-24.3	FALSE	TRUE
1310	CAGTGAACTAGAAAGATCTGATTTGGCCTGGGACCAGTGTTCAAGTTGGT	TATTGCACTTGTCCCGGCCTGT	TRUE	93	15	LBUB1,LBUB3	97	26.91441	12	76355820	76355869	-	OSBPL8	protein_coding	three_prime_utr			hsa-miR-92a-3p|hsa-miR-92b-3p	miRNA	mir-25	TRUE	....(((.((((....)))).)))((((.(((((.(((((..........&....))))).)))))))))...	-25.4	FALSE	TRUE
1311	TGATGTTAAAACCCCCAATACAGAAACGAGGACAAGTTGCTTAATTAAAT	TATTGCACTTGTCCCGGCCTGT	TRUE	77	15	LBUB1	45	20.68135	13	52474004	52474053	+	CKAP2	protein_coding	exon			hsa-miR-92a-3p|hsa-miR-92b-3p	miRNA	mir-25	TRUE	...................((((...((.((((((((.((..........&....))))))))))))..))))	-20.6	FALSE	TRUE
1312	AGATGTTCCACAAGAGCCTGGAGAGGGCCGAGGCCGGAGATAACCTCGGG	TATTGCACTTGTCCCGGCCTGT	FALSE	62	15	LBUB3	33	5.28567	16	28844046	28844095	-	TUFM	protein_coding	exon			hsa-miR-92a-3p|hsa-miR-92b-3p	miRNA	mir-25	TRUE	...............((((.....))))..(((((((.(((((.......&........))))))))))))..	-24.8	FALSE	TRUE
1313	CTCACTTTACTTAGAACAGAGATATAAGGGCCTGGGATGCATTTATTTTA	TATTGCACTTGTCCCGGCCTGT	FALSE	64	15	LBUB3	10	1.60172	2	69247019	69247068	+	ANTXR1	protein_coding	three_prime_utr			hsa-miR-92a-3p|hsa-miR-92b-3p	miRNA	mir-25	TRUE	(((..(((.....)))..)))......(((((.((((((((.........&...))))....)))))))))..	-19.7	FALSE	TRUE
1314	ACCTGATAATAGGCCGGGCTTCATCAAAGACATCCATTATATGTATGTGG	TATTGCACTTGTCCCGGCCTGT	TRUE	41	15	LBUB3	16	2.56276	21	34096692	34096741	+	MRPS6,SLC5A3,AP000317.2	protein_coding,processed_transcript	exon			hsa-miR-92a-3p|hsa-miR-92b-3p	miRNA	mir-25	TRUE	........((((((((((...........((((.(((...))).))))..&............))))))))))	-21.9	FALSE	TRUE
1315	TTACTTGTGCCGGGAAAATTTTGCTGTCTTTGTAATTTTAAAACTTTAAA	TATTGCACTTGTCCCGGCCTGT	FALSE	63	15	LBUB3	118	18.9003	22	37807362	37807411	+	H1F0	protein_coding	three_prime_utr			hsa-miR-92a-3p|hsa-miR-92b-3p	miRNA	mir-25	TRUE	........(((((((......(((..........................&....)))....)))))))....	-17.2	FALSE	TRUE
1316	TTTTAAAAATGCATACATCGGCCGGGTGCAGTGGCTCACGCCTGTAATCC	TATTGCACTTGTCCCGGCCTGT	FALSE	74	15	LBUB3	26	4.16448	7	77781684	77781733	+	RSBN1L	protein_coding	three_prime_utr	AluSx3	SINE	hsa-miR-92a-3p|hsa-miR-92b-3p	miRNA	mir-25	TRUE	...................((((((((((((((((....)))........&.)))))).....)))))))...	-25.4	FALSE	TRUE
1318	ACCTTATGTCATGTAAATAATTGATTTTCTAGTTCAAGAAGATAATATTG	TCACCAGCCCTGTGTTCCCTAG	TRUE	39	15	LBUB3	318	50.9346	12	4304171	4304220	+	AC008012.1,CCND2	protein_coding	three_prime_utr			hsa-miR-1226-3p	miRNA	mir-1226	TRUE	.......................(((((((......)))))))(((((..&...........)))))......	-4.7	FALSE	TRUE
1319	GATGCAGTCACGGGAACAGGTTTCAGAAGAGCTGGTGAGGTTACAGAAAG	TCACCAGCCCTGTGTTCCCTAG	FALSE	58	15	LBUB3	2	0.320344	17	5373322	5373371	+	RABEP1	protein_coding	three_prime_utr			hsa-miR-1226-3p	miRNA	mir-1226	TRUE	...........(((((((.....(((....((((((((............&)))))))).))))))))))...	-25.3	FALSE	TRUE
1321	TTGAGGTGTAGTGATGCACGGAGGGACTTGGAGCTTGCTATTGGTGGAGT	TCAGGCTCAGTCCCCTCCCGA	FALSE	47	15	LBUB3	68	10.89168	10	46016580	46016629	-	NCOA4	protein_coding	exon			hsa-miR-484	miRNA	mir-484	TRUE	.....(((((....)))))(((((((((..(((((((.............&.)))))))))).))))))....	-29.2	FALSE	TRUE
1322	TAAATCCAAGAGCATAGGAGGAGGAGCATCCAAATGAGCCTGAAAAATTA	TCAGGCTCAGTCCCCTCCCGAT	FALSE	40	15	LBUB3	12	1.922064	1	35984748	35984797	+	AGO3	protein_coding	intron	L2c	LINE	hsa-miR-484	miRNA	mir-484	TRUE	................(((((.(((.........(((((((((.......&))))))))).))))))))....	-26.5	FALSE	TRUE
1323	ATTAGCTGCAGCTCGTAGAGCCGAACGGGAGGGAGAAAAGAAGCACAGAC	TCAGGCTCAGTCCCCTCCCGAT	TRUE	89	15	LBUB3	18	2.883096	5	74736895	74736944	-	GFM2	protein_coding	exon			hsa-miR-484	miRNA	mir-484	TRUE	..........((((...))))....((((((((.((.....(((......&....)))...))))))))))..	-25.3	FALSE	TRUE
1324	GGGTTGACATTTCCCTGAAATTTCTTGATTAGAATGAGTAAATACTGGTG	TCAGGCTCAGTCCCCTCCCGAT	TRUE	60	15	LBUB3	348	55.74	9	122847970	122848019	-	RC3H2	protein_coding	three_prime_utr			hsa-miR-484	miRNA	mir-484	TRUE	(((..(((.....(((((....(((.....)))((.(((....))).)).&)))))....)))....)))...	-15.3	FALSE	TRUE
1325	CAAAGTGAAAAAAGTTCTCTGTAGATTTCTGAAGTGCATATTCATTGATG	TCAGTGCACTACAGAACTTT	TRUE	47	15	LBUB3	44	7.04756	3	133820602	133820651	+	SRPRB	protein_coding	three_prime_utr			hsa-miR-148a-3p	miRNA	mir-148	TRUE	...((.(((.....))).)).((((.(((((.(((((((...........&...))))))).))))).)))).	-17.8	FALSE	TRUE
1326	AGAATTATTCAGTTGTTTGTAAGATCAAAGCACTGGTTGTTTTAAAGATA	TCAGTGCACTACAGAACTTTGT	TRUE	94	15	LBUB3	582	93.2202	17	29256850	29256899	-	NUFIP2	protein_coding	three_prime_utr			hsa-miR-148a-3p	miRNA	mir-148	TRUE	.........(((...((((((........(((((((..............&)))))))..))))))...))).	-12.1	FALSE	TRUE
1327	CCTGTTAAGGATGTTCCAAAGCACAGCTGGGTCTGGGGGAGTACAAGAGG	TCCCTGAGACCCTAACTTGTGA	FALSE	62	15	LBUB3	150	24.0258	17	47674700	47674749	+	KPNB1	protein_coding	exon			hsa-miR-125b-5p	miRNA	mir-10	TRUE	(((....)))...........(((((..((((((.(((((..........&))))).))))))....))))).	-28.7	FALSE	TRUE
1328	TCTCGCTTCTAACACAGGGCACCTGCTGGGGCTCAGGGATGTTAGGGACG	TCCCTGAGACCCTAACTTGTGA	FALSE	67	15	LBUB3	20	3.20344	9	128120960	128121009	-	PTGES2	protein_coding	three_prime_utr	MIR1_Amn	SINE	hsa-miR-125b-5p	miRNA	mir-10	TRUE	............((((((((....))(((((((((((((...........&)))))))).))))).)))))).	-29	FALSE	TRUE
1329	TTTCTATATAAACTGTAGTATCTTCATGAAGACCCAAGGCTCAAATTTAC	TCCGAGCCTGGGTCTCCCTCT	FALSE	41	15	LBUB3	118	18.9003	1	185100742	185100791	+	RNF2	protein_coding	three_prime_utr			hsa-miR-615-3p	miRNA	mir-615	TRUE	...(((((.....)))))...........(((((((.(((((........&...)))))))))))).......	-23.6	FALSE	TRUE
1330	TGGGTACTATGCAGGAAAGAATTACCACTACCAAGAAGGGATCTATCACC	TCGTACCGTGAGTAATAATGCG	TRUE	78	15	LBUB3	501	80.2461	12	56642467	56642516	-	ATP5F1B	protein_coding	exon			hsa-miR-126-3p	miRNA	mir-126	TRUE	..(((((.......((.(((....((...........))..))).))...&..)))))...............	-9.6	FALSE	TRUE
1332	GCTCTCACAAGGCGACTTGAAGAGGACGCAGGCTTCCAGAGGACAAACCC	TCTCTGGGCCTGTGTCTTAGGC	FALSE	61	15	LBUB3	110	17.61892	6	32186303	32186352	-	PBX2	protein_coding	three_prime_utr			hsa-miR-330-5p	miRNA	mir-330	TRUE	.((((..((((....)))).))))(((((((((..(((((((........&))))))))))))))))......	-34.3	FALSE	TRUE
1333	TAAAATAGACATCGAGGGCCATTAAGAGAGTAAATACTTAAAAATACATG	TCTGGCTCCGTGTCTTCACTCC	FALSE	70	15	LBUB3	220	35.23784	14	75133054	75133103	-	AL049780.2,TMED10	antisense,protein_coding	three_prime_utr			hsa-miR-149-5p	miRNA	mir-149	TRUE	......(((((.((.((((((......((((....))))...........&..)))))))))))))........	-18.5	FALSE	TRUE
1334	TTTGGTACACTGGAGCCATTTCTAATCTTTCTCTGGGGGGAACAGGCCAC	TCTGGCTCCGTGTCTTCACTCCC	FALSE	26	15	LBUB3	20	3.20344	2	46582338	46582387	+	RHOQ,PIGF	protein_coding	three_prime_utr			hsa-miR-149-5p	miRNA	mir-149	TRUE	..(((.((((.(((((((..(((..((((((....))))))..)))....&..)))))))))))..))).....	-22.1	FALSE	TRUE
1335	CTCCAGCTCAGAACCCAGGGCTCTGCCCCAGTCGTTAGAATATAGGTCTC	TGAGACCTCTGGGTTCTGAGCT	FALSE	15	15	LBUB3	84	13.45442	11	64804122	64804171	-	MEN1	protein_coding	three_prime_utr			hsa-miR-769-5p	miRNA	mir-769	TRUE	....(((((((((((((((((...))))...((....))....(((((((&.))))))).)))))))))))))	-38.4	FALSE	TRUE
1336	TTGCCCAGACTGGTCTCAAGCTCTTGGGCTCAAGCAGTCCTCCTGCCTCA	TGAGACCTCTGGGTTCTGAGCT	FALSE	38	15	LBUB3	336	53.81776	19	9561652	9561701	-	ZNF121	protein_coding	three_prime_utr	AluJo	SINE	hsa-miR-769-5p	miRNA	mir-769	TRUE	..(((((((..(((((((.((....(((((.....)))))....))....&))))))))))))))........	-30.2	FALSE	TRUE
1337	TCTATTGTCTTCACTTGGATCAAAAGCAAAACAGTCTCTCCGCCCCGCAC	TGAGGGGCAGAGAGCGAGACTTT	FALSE	26	15	LBUB3	18	2.883096	12	76030008	76030057	-	PHLDA1	protein_coding	three_prime_utr			hsa-miR-423-5p	miRNA	mir-423	TRUE	......(((((..(((.......))).........(((((.(((((.((.&)).))))).))))).)))))...	-22.7	FALSE	TRUE
1338	AAAGCTCTATCAAATCAAAACAACTTTGCCAACATCTTCTCTCTGCTACC	TGAGGGGCAGAGAGCGAGACTTT	FALSE	34	15	LBUB3	6	0.961032	6	118316330	118316379	+	SLC35F1	protein_coding	three_prime_utr			hsa-miR-423-5p	miRNA	mir-423	TRUE	..................................(((((((((((((.((&...))))))))))).))))....	-19.4	FALSE	TRUE
1339	AGTTTTGACAGCTGCCAGTCTTCCTGCCCCTTTCACACTGCAGCTGAAGT	TGAGGGGCAGAGAGCGAGACTTT	FALSE	74	15	LBUB1	84	38.6052	7	6024250	6024299	-	EIF2AK1	protein_coding	three_prime_utr			hsa-miR-423-5p	miRNA	mir-423	TRUE	................((((((((((((((((....(((........)))&.))))))))).))...)))))..	-23.5	FALSE	TRUE
1340	GCCGTTTTGCAGACGCCACCGCCGAGGAAAACCGTGTACTATTAGCCATG	TGAGGGGCAGAGAGCGAGACTTT	TRUE	58	15	LBUB2	154	32.9588	7	44796678	44796727	+	PPIA	protein_coding	five_prime_utr			hsa-miR-423-5p	miRNA	mir-423	TRUE	...(((((((....(((.((..((.((....)).))..............&...))))).....)))))))...	-16.8	FALSE	TRUE
1341	CACCTTTTGGCGCACACTGCTCCCCATCCTAAACTAGCCCCTACCTCACA	TGAGGTAGGAGGTTGTATAGTT	FALSE	32	15	LBUB3	5	0.80086	X	72620817	72620866	-	PHKA1	protein_coding	intron			hsa-let-7e-5p|hsa-let-7a-5p|hsa-let-7b-5p|hsa-let-7c-5p|hsa-let-7f-5p|hsa-miR-98-5p|hsa-let-7g-5p|hsa-let-7d-5p	miRNA	let-7	TRUE	........((.(((...))).)).....(((.((.(((((((((((((..&))))))))).)))))).)))..	-27.3	FALSE	TRUE
1342	ATATGGAATAAGAATACAACTTACTACCCAAAGATAGCTGCACAGAACAC	TGAGGTAGTAGGTTGTATAGTT	TRUE	65	15	LBUB3	4	0.640688	14	65734444	65734493	+	FUT8	protein_coding	intron	LTR86B2	LTR	hsa-let-7a-5p|hsa-miR-98-5p|hsa-let-7f-5p|hsa-let-7b-5p|hsa-let-7e-5p|hsa-let-7g-5p|hsa-let-7c-5p|hsa-let-7d-5p	miRNA	let-7	TRUE	.............(((((((((((((((((....................&)).)))))))))))))))....	-23.2	FALSE	TRUE
1343	AGATAGCTAGAGCTTCCGATCTTGACACGCTCAGCTATCTCTTGCTAGAT	TGAGGTAGTAGGTTGTATAGTT	TRUE	121	15	LBUB2	36	7.70464	5	83878632	83878681	+	NA	NA	NA			hsa-let-7a-5p|hsa-miR-98-5p|hsa-let-7f-5p|hsa-let-7b-5p|hsa-let-7e-5p|hsa-let-7g-5p|hsa-let-7c-5p|hsa-let-7d-5p	miRNA	let-7	TRUE	((((((((.((((...............))))))))))))(((((((...&.....)))))))..........	-21.3	FALSE	TRUE
1344	GCCTAGCATTAGCAGGAATACCTTTCCTCACAGGTTTCTACTCCAAAGAC	TGAGGTAGTAGGTTGTATAGTT	TRUE	77	15	LBUB1	16	7.35338	MT	13466	13515	+	MT-ND5	protein_coding	exon			hsa-let-7a-5p|hsa-miR-98-5p|hsa-let-7f-5p|hsa-let-7b-5p|hsa-let-7e-5p|hsa-let-7g-5p|hsa-let-7c-5p|hsa-let-7d-5p	miRNA	let-7	TRUE	.(((.((....)))))...((((..(((((..((........))......&)))))....)))).........	-15.9	FALSE	TRUE
1345	CGTTTTTGTTACTGACCTGATTCCACACCCCTGCTACCTGAAGTATGTTA	TGAGGTAGTAGGTTGTGTGGTT	TRUE	55	15	LBUB3	5	0.80086	13	51447628	51447677	-	INTS6	protein_coding	intron			hsa-let-7b-5p|hsa-let-7c-5p|hsa-let-7e-5p|hsa-miR-4510|hsa-let-7a-5p|hsa-let-7i-5p	miRNA	let-7	TRUE	......................((((((.((((((((((...........&..))))))))))..))))))..	-26.8	FALSE	TRUE
1346	ATAGTAACAACCCACACCTCACCCACTAGGACTCAATGTTCACAACAGGA	TGAGGTAGTAGGTTGTGTGGTT	TRUE	54	15	LBUB3	144	23.06475	22	30977800	30977849	+	TUG1,AC004542.2,AC004542.1	bidirectional_promoter_lncRNA,lincRNA	exon			hsa-let-7b-5p|hsa-let-7c-5p|hsa-let-7e-5p|hsa-miR-4510|hsa-let-7a-5p|hsa-let-7i-5p	miRNA	let-7	TRUE	......((((((.((((((((.......((((.....)))).........&)))))).)).))))))......	-21.5	FALSE	TRUE
1347	ATGCATTCCCACTGATCACAAAACCCATACTACTACCTCATTGACACCAT	TGAGGTAGTAGGTTGTGTGGTT	FALSE	115	15	LBUB3	2	0.320344	X	16588471	16588520	-	CTPS2	protein_coding	three_prime_utr	LTR35	LTR	hsa-let-7b-5p|hsa-let-7c-5p|hsa-let-7e-5p|hsa-miR-4510|hsa-let-7a-5p|hsa-let-7i-5p	miRNA	let-7	TRUE	.............(((((((.....((..(((((((((((..........&)))))))))))..)))))))))	-26	FALSE	TRUE
1348	CGAGACAGGCACCACCAACACCGCCACTACCTCGAATGCAGGCAGCGCCC	TGAGGTAGTAGGTTGTGTGGTT	FALSE	61	15	LBUB3	224	35.87852	X	153954459	153954508	-	HCFC1	protein_coding	exon			hsa-let-7b-5p|hsa-let-7c-5p|hsa-let-7e-5p|hsa-miR-4510|hsa-let-7a-5p|hsa-let-7i-5p	miRNA	let-7	TRUE	.............((((.(((.((((((((((((......(((...))).&))))))))).))).))))))).	-28.8	FALSE	TRUE
1349	GATACCCATTCTACAGCACATGCACCATGATGCAATCTTGGCTTCCAGTG	TGCATTGTAGTTGCATTGCA	FALSE	58	15	LBUB3	27	4.32465	1	212007366	212007415	-	INTS7	protein_coding	exon			hsa-miR-33a-5p	miRNA	mir-33	TRUE	...............(((.((((((.((((((((...((((...))))..&.)))))))).)).))))))).	-18.2	FALSE	TRUE
1350	AAAAGTAAGAGACTCCAGCATGGCCTTCTGTTTGCCCCGCAGTAAAGTAA	TGCGGGGCTAGGGCTAACAGCA	FALSE	35	15	LBUB3	102	16.33754	16	69463616	69463665	+	CYB5B	protein_coding	three_prime_utr			hsa-miR-744-5p	miRNA	mir-744	TRUE	.................((.(((((((......((((((((.........&)))))))).)))))))...)).	-26	FALSE	TRUE
1351	AGGTTGGATCCACACTCAGCCCAATGAGTCCCCGCAGTTATCACCCCAGG	TGCGGGGCTAGGGCTAACAGCA	FALSE	63	15	LBUB3	158	25.3072	17	1651490	1651539	-	PRPF8	protein_coding	exon			hsa-miR-744-5p	miRNA	mir-744	TRUE	..(((((.(((..(((((......)))))(((((((..............&)))))))...))))))))....	-25.2	FALSE	TRUE
1352	GCGCTGCACTCCGTAACTCAACATGGCATGCCTTTCTCTCCGTAAACTAT	TGGAGAGAAAGGCAGTTCCTGA	FALSE	52	15	LBUB3	236	37.8006	15	22869972	22870021	-	CYFIP1	protein_coding	three_prime_utr			hsa-miR-185-5p	miRNA	mir-185	TRUE	(((........))).......((.((..((((((((((((((........&))))))))))))))...)))).	-27.7	FALSE	TRUE
1354	TCTACAATCCTGTATTCAAGGCGCTTCTTTCCATACTATGTTTACAACAT	TGTAAACATCCCCGACTGGAAG	FALSE	46	15	LBUB3	255	40.84385	6	170543624	170543673	-	PSMB1	protein_coding	exon			hsa-miR-30a-5p|hsa-miR-30d-5p|hsa-miR-30e-5p	miRNA	mir-30	TRUE	........(((.......))).......(((((....(((((((((....&))))))))).......))))).	-13.8	FALSE	TRUE
1355	CCTGAGCAAAGAGCTCTTGATCCCGATTTCATGCACAGCCCTGCAGTAAG	TGTGCAAATCCATGCAAAACTGA	TRUE	69	15	LBUB3	6	0.961032	7	66360065	66360114	+	TPST1	protein_coding	three_prime_utr			hsa-miR-19b-3p|hsa-miR-19a-3p	miRNA	mir-19	TRUE	...((((.....))))(((.....((((...((((((.............&))))))))))....)))......	-14.5	FALSE	TRUE
1356	AGAAACCAGGAGTTGTACAGAGATTTGTGAAATTTCTTGAAAGAAATGAA	TTCAAGTAATCCAGGATAGGCT	FALSE	46	15	LBUB3	18	8831-02-01	6	116698734	116698783	+	KPNA5	protein_coding	exon			hsa-miR-26a-5p|hsa-miR-26b-5p	miRNA	mir-26	TRUE	.....((.((((((.(((((....))))).)))..((((((.........&))))))...))).)).......	-9.6	FALSE	TRUE
1358	TTGGAATTTCTGATACCTCCAGTGGGCCGAGAGACACGGTGGGTAAAGGA	TTGCACTTGTCCCGGCCTGT	TRUE	83	15	LBUB1	14	4342-06-01	20	49114757	49114806	-	STAU1	protein_coding	three_prime_utr			hsa-miR-92a-3p	miRNA	mir-25	TRUE	(((((............))))).((((((...((((.((((.........&.....)))))))).))))))..	-22	FALSE	TRUE
1359	CTGGATACTAAAATGTTACGGAAGTAGCTCTTTGTTCTCCCTCACTCTGC	AAAAGCTGGGTTGAGAGGGC	TRUE	57	14	LBUB3	522	83.6097	16	18793134	18793183	-	AC138811.2,ARL6IP1	protein_coding	three_prime_utr			hsa-miR-320b|hsa-miR-320a-3p|hsa-miR-320c	miRNA	mir-320	TRUE	..(((.((.(((..(((((....)))))..))))))))(((((((((.((&....)).))))...)))))...	-19	FALSE	TRUE
1360	CGGGGGGCGGGCGCCCGGACCCCGCTGAGGCTGCGCCCCTGTCCCCGCAG	AAAAGCTGGGTTGAGAGGGC	TRUE	63	14	LBUB1	18	8.27256	19	1979113	1979162	+	CSNK1G2	protein_coding	intron			hsa-miR-320b|hsa-miR-320a-3p|hsa-miR-320c	miRNA	mir-320	TRUE	(((((..(((....)))..))))).........(((((((..(((.((..&....)).)))...)).))))).	-35.1	FALSE	TRUE
1361	AAGTAGCCCTCCCCTGTCTCATCGATACCAGCAGAACCTCCTCAGTCTCA	AAAAGCTGGGTTGAGAGGGCGA	TRUE	63	14	LBUB3	144	23.0648	1	183143126	183143175	+	LAMC1	protein_coding	three_prime_utr			hsa-miR-320a-3p|hsa-miR-320b	miRNA	mir-320	TRUE	.....((((((..........(((((.(((((..................&....))))))))))))))))..	-23	FALSE	TRUE
1362	CTCGCAGCCTCTCAGTGCCCTCCAGCCCCGCGACCATGTGGCCACAATCC	AAAAGCTGGGTTGAGAGGGCGA	TRUE	60	14	LBUB3	6	0.961032	10	97320594	97320643	+	FRAT1	protein_coding	three_prime_utr			hsa-miR-320a-3p|hsa-miR-320b	miRNA	mir-320	TRUE	.((((..((((((((.....((((((.((((......)))).........&....))))))))))))))))))	-28.3	FALSE	TRUE
1363	CTTTCTGTACCTCGTCCATTTTCTCGACTTCAGCTACAAGAAGATGATGA	AAAAGCTGGGTTGAGAGGGCGA	FALSE	38	14	LBUB3	37	5.92636	6	46143572	46143621	+	ENPP4	protein_coding	exon			hsa-miR-320a-3p|hsa-miR-320b	miRNA	mir-320	TRUE	...........((((((....((((((((.(((((...............&...)))))))))))))))))))	-25.3	FALSE	TRUE
1364	AATTGAGATACTCATTCTTCCCTTCAAAACCCAGCCTCTTGCAAGAAGCT	AAAGCTGGGTTGAGAGGGCGA	FALSE	40	14	LBUB3	35	5.606	7	25135928	25135977	-	C7orf31	protein_coding	three_prime_utr,exon			hsa-miR-320a-3p|hsa-miR-320b	miRNA	mir-320	TRUE	...((((...))))....(((((((..((((((((.....((.....)).&....))))))))..))))).))	-25.2	FALSE	TRUE
1367	GGTTAAGCACCTCTCCTTTGCCCTTCACCCTGACTCCTGTCACTGTCTCC	AAGCTGGGTTGAGAGGGCGA	TRUE	48	14	LBUB3	54	8.64928	14	71110070	71110119	+	PCNX1	protein_coding	three_prime_utr			hsa-miR-320a-3p|hsa-miR-320b	miRNA	mir-320	TRUE	(((.....)))......(((((((((((((((((....))))........&.......))).))).)))))))	-22.7	FALSE	TRUE
1369	TATCAATTTCAGACTTCATCCTGCATCTCCCATCACCTCCTCAAAGAAAA	ACTGCAGTGAAGGCACTTGT	TRUE	53	14	LBUB3	11	1.76189	16	46801690	46801739	-	C16orf87	protein_coding	three_prime_utr			hsa-miR-17-3p	miRNA	mir-17	TRUE	.............(((((..(((((.........................&..))))))))))..........	-11.7	FALSE	TRUE
1370	TAAATACAGCTTCAAATTCAGTGGAGTCTGTAGGGCAGATAACTTTAATC	ACTGCCCTAAGTGCTCCTTCTGG	FALSE	67	14	LBUB3	27	4.32465	2	203428636	203428685	+	ABI2,RAPH1	protein_coding	three_prime_utr			hsa-miR-18a-3p	miRNA	mir-17	TRUE	..................(((.(((((...((((((((............&.))))))))...)))))..))).	-26.5	FALSE	TRUE
1371	TTTTTGTCCGCATAAAGCCATCTTTGGTTTGCTGTGAAGGCTATATCTAT	AGAGGCTTTGTGCGGATAC	FALSE	52	14	LBUB3	3	0.480516	7	32870068	32870117	-	KBTBD2	protein_coding	exon			hsa-miR-3188	miRNA	mir-3188	TRUE	....(((((((((((((((.(((.((((((.......)))))).......&)))))))))))))))))).....	-30	FALSE	TRUE
1372	TAAGCTCTTTGAGAACTGCTTCTAAGATGCCAGCATATACTGAAGTCTTT	AGCAGCATTGTACAGGGCTATGA	FALSE	34	14	LBUB3	3000	480.516	20	5115205	5115254	-	PCNA	protein_coding	three_prime_utr			hsa-miR-103a-3p|hsa-miR-107	miRNA	mir-103	TRUE	..((((((.((....(((((...(((((..(((......)))..))))).&))))).....)).))))))....	-19.3	FALSE	TRUE
1373	GATGGAGGTGATGAACCTGATGGAGCAGCCTATCAAGGTGACTGAGTGGC	AGCTACATCTGGCTACTGGGT	TRUE	50	14	LBUB3	6	0.961032	17	41771806	41771855	-	JUP	protein_coding	exon,five_prime_utr			hsa-miR-222-3p	miRNA	mir-221	TRUE	..............(((((((((......))))).)))).(((.((((((&...........)))))).)))	-20.8	FALSE	TRUE
1374	AGTATAAACCTCAGAATTGTAGGGGCTGGCCTGAGCTGTTTATTTCAAAA	AGCTCGGTCTGAGGCCCCTCAGT	FALSE	61	14	LBUB3	120	19.22064	3	185630714	185630763	+	SENP2	protein_coding	three_prime_utr			hsa-miR-423-3p	miRNA	mir-423	TRUE	...............((((.(((((((((((.(((((.............&)))))))))...)))))))))))	-28.3	FALSE	TRUE
1375	ACAGGTGGTGCCATGTCTCCCAGCTACTCGCCAACGTCACCTGCCTACGA	AGGCAAGATGCTGGCATAGCT	FALSE	36	14	LBUB3	22	3.52378	17	7513017	7513066	+	POLR2A	protein_coding	intron,exon			hsa-miR-31-5p	miRNA	mir-31	TRUE	((((((...))).))).....(((((...((((.((((...(((((....&))))).)))).)))).)))))	-24.6	FALSE	TRUE
1376	CGGAGGAGCACCCAGTGCTGCTGACCGAGGCCCCCCTGAACCCCAAGGCC	AGGGTTGGGTGGAGGCTCTCC	FALSE	43	14	LBUB3	434	69.5146	17	81511924	81511973	-	ACTG1	protein_coding	exon			hsa-miR-296-3p	miRNA	mir-296	TRUE	.((((.(((((...))))).))..))((((((.((((.(((((.......&..))))).)).)).))).))).	-33.1	FALSE	TRUE
1377	AGCCATCTCATTTACCTGAACAAATACTACCACCTCCTCCACCACCCCCA	AGGGTTGGGTGGAGGCTCTCC	FALSE	36	14	LBUB3	44	7.04756	6	43339654	43339703	-	ZNF318	protein_coding	intron	(GGT)n	Simple_repeat	hsa-miR-296-3p	miRNA	mir-296	TRUE	...................................((((((((...(((.&..)))...))))))))......	-22	FALSE	TRUE
1378	ACATTTTCATTTGTGTGGATGATTTCTCGAAAGCCATGCCAGAAGCAGTC	ATGGCACTGGTAGAATTCACT	FALSE	54	14	LBUB3	400	64.0688	15	69447832	69447881	+	KIF23	protein_coding	three_prime_utr			hsa-miR-183-5p	miRNA	mir-183	TRUE	.....(((((....)))))(((.((((.....(((((((((.........&..))))).)))))))).)))..	-18	FALSE	TRUE
1379	ATAAGAAGGACCGAGATCGAGACAAGGATGGGCACAGACGGGACAAGGAC	ATTGCACTTGTCTCGGTCTGA	FALSE	58	14	LBUB3	20	3.20344	12	48843954	48844003	-	DDX23	protein_coding	exon			hsa-miR-25-3p	miRNA	mir-25	TRUE	.............(((((((((((((((((....................&))))...)))))))))))))..	-22.7	FALSE	TRUE
1380	TGGAAGTAGAATGTTCGCTGATGACCTGCACAACCTTAATAAACGCATCC	CAAAGTGCTGTTCGTGCAGGTAG	TRUE	89	14	LBUB1	168	77.2104	12	6492315	6492364	-	MRPL51	protein_coding	exon			hsa-miR-93-5p	miRNA	mir-17	TRUE	..(((........))).......(((((((((((..........((((..&....)))).))).))))))))..	-17.3	FALSE	TRUE
1381	ACTTCTTGCACTGATAATGCACTTTGAAGATGGAAGGGATGGAAACAGGG	CAAAGTGCTTACAGTGCAGGTA	FALSE	37	14	LBUB3	42	6.727224	14	70730228	70730277	-	MAP3K9	protein_coding	three_prime_utr			hsa-miR-17-5p|hsa-miR-106a-5p|hsa-miR-20a-5p	miRNA	mir-17	TRUE	.((.(((((((((.(((.((((((((........................&)))))))))))))))))))).))	-27.7	FALSE	TRUE
1382	CAGCCACTGCTGCATCAGGGGCTTTTGTTCCACCACCAAGTGCACAAGAG	CACTGCCCCAGGTGCTGCTGG	TRUE	65	14	LBUB3	75	12.0129	16	56939900	56939949	+	HERPUD1	protein_coding	exon			hsa-miR-324-3p	miRNA	mir-324	TRUE	...(((..((.(((((.(((((((((((..(((......))).)))))).&......))))).))))).)))))	-27.7	FALSE	TRUE
1386	CACAGTGTCTAAACAAGATGCCTCCTGGGGAGATCAAGGTTGATGATGCC	CCTGGGCCTATCCTAGAA	FALSE	70	14	LBUB3	63	10.09083	1	161212398	161212447	+	NDUFS2	protein_coding	exon			hsa-miR-331-3p	miRNA	mir-331	TRUE	....((((((.....))))))..(((((((..((((....))))......&..)))))))............	-16.8	FALSE	TRUE
1387	AAGAAGTGCCTTGAGCTCTTCTCTGAGCTGGCAGAAGACAAGGAGAATTA	CGCATCCCCTAGGGCATTGGTG	TRUE	68	14	LBUB3	86	13.77478	6	44251522	44251571	+	HSP90AB1	protein_coding	exon			hsa-miR-324-5p	miRNA	mir-324	TRUE	....((((((((.(((((......)))))...........(((.((....&....)).)))))))))))....	-19.4	FALSE	TRUE
1389	ACATGAGAAAATGTGAGCAGACCTAAAAGCCTAGGGCCGTTAATAATGAT	CGGCTCTGGGTCTGTGGGGA	FALSE	34	14	LBUB3	56	8.96964	15	83137769	83137818	-	HDGFL3	protein_coding	three_prime_utr			hsa-miR-760	miRNA	mir-760	TRUE	((((......)))).......((((...(((((((((((...........&)))))))))))...))))..	-27.3	FALSE	TRUE
1390	TAATAACAGCATTAACTCACAGACCTTGGAGCCTAAGCCATACAGGAGAT	CGGCTCTGGGTCTGTGGGGA	FALSE	48	14	LBUB3	5	0.80086	16	19505021	19505070	-	GDE1	protein_coding	exon			hsa-miR-760	miRNA	mir-760	TRUE	...............(((((((((((.((((((....((.....))....&.)))))))))))))))))..	-30.6	FALSE	TRUE
1391	TCATTTTAAAATCCAGTGGTAGATGTAGCTTAGCGACGGTAGTTTTTTGT	CTACATCTGGCTACTGG	TRUE	75	14	LBUB3	12	1.922064	2	127702554	127702603	+	WDR33,SFT2D3	protein_coding	three_prime_utr			hsa-miR-222-3p	miRNA	mir-221	TRUE	..........((((((((((((((((((((....(((....)))......&)))))))))).))))))))))	-29.8	FALSE	TRUE
1392	GGGGGATGCTTATGTGAGAGTGGGCCCAGTGAAAGAGTTACCAAGCCACC	CTCGGTCTGAGGCCCCTCAGT	FALSE	57	14	LBUB3	72	11.53239	3	9477148	9477197	+	SETD5	protein_coding	three_prime_utr			hsa-miR-423-3p	miRNA	mir-423	TRUE	.................(((.((((((((.....(((((...........&)))))...))).))))))))...	-24.3	FALSE	TRUE
1393	AGGAGGTGAGAGAGCGGCGGCAGACAACAGGGGACCCCGGGCCGGCGGCC	CTCGGTCTGAGGCCCCTCAGT	FALSE	30	14	LBUB3	51	8.16876	6	36678794	36678843	+	CDKN1A	protein_coding	five_prime_utr			hsa-miR-423-3p	miRNA	mir-423	TRUE	.............((....)).......(((((.((.(((((((((....&.)).))))))).)))))))....	-29.8	FALSE	TRUE
1394	CTTGGATGCTAAGGACTGCGGGAATGAGGGAGTCAGATAAAGAACAAACC	CTGGCCCTCAAAGTCCCGC	FALSE	73	14	LBUB1	90	41.3628	6	20491996	20492045	+	E2F3	protein_coding	three_prime_utr			hsa-miR-193b-3p	miRNA	mir-193	TRUE	(((((...)))))....((((((.((((((..((((..............&..))))))))))...)))))).	-26.9	FALSE	TRUE
1395	TCACACATTCCTGACCAGAGATCCCAGCCAGGCCCTGGAGGTCTGACAGC	CTGGGATCTCCGGGGTCTTGGTT	TRUE	53	14	LBUB3	30	4.80516	6	31879916	31879965	-	EHMT2-AS1,EHMT2	antisense,protein_coding	three_prime_utr			hsa-miR-769-3p	miRNA	mir-769	TRUE	.........((.((((.((((((((((.((((((.....)))))).....&))))))))))...))))..))..	-33.9	FALSE	TRUE
1396	GCTGTTTAATTGTAAATAGATTGATATAAGATTGGACCAGTACTTGATGT	CTGTGCGTGTGACAGCGGCTGA	FALSE	53	14	LBUB3	135	21.6232	5	172209708	172209757	-	UBTD2	protein_coding	three_prime_utr			hsa-miR-210-3p	miRNA	mir-210	TRUE	((((((....(((..((((....(((((((((((...)))).))).))))&)))))))...))))))......	-12.7	FALSE	TRUE
1398	TTTGTGTCCGGTTTTTGTCCCTGTAAATGCGATAGCTAAGTACACACTAA	GCAGCATTGTACAGGGCTATGA	FALSE	46	14	LBUB1	36	16.54508	15	68779796	68779845	-	ANP32A	protein_coding	three_prime_utr			hsa-miR-103a-3p|hsa-miR-107	miRNA	mir-103	TRUE	..................((((((((((((....(((.............&))).))))).)))))))......	-17.2	FALSE	TRUE
1399	GACTGGGTCGTCTGAAGGACATAGCCCTGGGGATGCAGACAGAAATTGAG	GCATCCCCTAGGGCATTG	TRUE	36	14	LBUB3	48	7.68826	22	20887694	20887743	+	SNAP29	protein_coding	exon			hsa-miR-324-5p	miRNA	mir-324	TRUE	(((...)))((((...))))...(((((((((((((..............&.)))))))).))))).......	-31.4	FALSE	TRUE
1400	CCATGGGGATGTGGGCATCGCTGGACGCTTTGTGGGAGATGCCGGCCGAG	GCATCCCCTAGGGCATTGGTG	FALSE	42	14	LBUB3	42	6.72722	1	40258270	40258319	+	ZMPSTE24	protein_coding	five_prime_utr,exon			hsa-miR-324-5p	miRNA	mir-324	TRUE	((..(((((((((((((((.((..((.....)).)).)))))).......&)))))))))..)).........	-31.7	FALSE	TRUE
1401	AGTGAGGAATAAAATGGATGTAAACATTTACATGGGATGCATTAGAATTC	GCATCCCCTAGGGCATTGGTG	FALSE	63	14	LBUB3	177	28.35045	16	71729080	71729129	-	AP1G1	protein_coding	three_prime_utr			hsa-miR-324-5p	miRNA	mir-324	TRUE	.................((((((....))))))(((((((..........&.)))))))((((....))))..	-17.1	FALSE	TRUE
1402	ACAAAACCAGAACTGCCCAGTGGGAAAAAGAATCAGTCTCTTACACTCAT	GCCCCTGGGCCTATCCTAGAA	FALSE	55	14	LBUB3	35	5.606	1	90937658	90937707	-	ZNF644	protein_coding	exon			hsa-miR-331-3p	miRNA	mir-331	TRUE	..............((((((.(((...((((.......))))........&.)))))))))...........	-18.7	FALSE	TRUE
1403	CCTATACCTCCCCAGGCAGCCTGGGGAACGTGGTTGGCTCAGGGTTTGAC	GCCCCTGGGCCTATCCTAGAA	FALSE	39	14	LBUB3	322	51.5754	12	53665204	53665253	-	ATP5MC2	protein_coding	intron			hsa-miR-331-3p	miRNA	mir-331	TRUE	........((((((((...))))))))....(((.(((((((((......&..))))))))).)))......	-35.4	FALSE	TRUE
1404	TTCTTACTCGTGCATCAGGTCCTGGTCTGTGTCAGGCCCAGGGGACACAG	GCCCCTGGGCCTATCCTAGAA	FALSE	42	14	LBUB3	28	4848-04-01	19	29700168	29700217	-	C19orf12	protein_coding	three_prime_utr			hsa-miR-331-3p	miRNA	mir-331	TRUE	...........(((.((((......))))))).(((((((((((......&.))))))))))).........	-30.4	FALSE	TRUE
1405	TCTTTCTTAAATGTGGTTTGTTACTGTAGCACTTTTTACACTGAAACTAT	GCTACATTGTCTGCTGGGTTTC	TRUE	99	14	LBUB1	58	26.656	17	68046670	68046719	+	KPNA2	protein_coding	three_prime_utr			hsa-miR-221-3p	miRNA	mir-221	TRUE	........((((.((((....((.((((((....................&.)))))).))...)))).)))).	-12.9	FALSE	TRUE
1406	TTGTCTCTGGGTCCTGGCCTGGGGCCATCAATCCACTTTGGGCCACTCAC	GGCTAGCAACAGCGCTTACCT	FALSE	38	14	LBUB3	2	0.320344	13	40810848	40810897	+	MIR621	miRNA	exon			hsa-miR-621	miRNA	mir-621	TRUE	..((..(((....((((((.((((((..(((......))))))).))...&))))))...))).))......	-19.8	FALSE	TRUE
1408	CACTAACCTTTTGATTTGATAAGTTATAAATTCTGTGGTTCTGATCATTG	GGTCCAGAGGGGAGATAGGTTC	TRUE	42	14	LBUB3	102	16.33754	3	120395724	120395773	-	AC063952.1,FSTL1	transcribed_unitary_pseudogene,protein_coding	three_prime_utr			hsa-miR-198	miRNA	mir-198	TRUE	..((..(((((.(((.((((.(((((((.....)))))..)).))))...&.))).)))))..))........	-11.5	FALSE	TRUE
1409	TAATAATTGTATGGTACCTGTTTCAAAACATATTTTTTCTGTTTTTATAA	TAAAGTGCTTATAGTGCAGGTA	TRUE	88	14	LBUB3	48	7.68826	3	37276786	37276835	+	GOLGA4	protein_coding	intron			hsa-miR-20a-5p|hsa-miR-20b-5p	miRNA	mir-17	TRUE	..............(((((((...((((((.........)))))).....&...............))))))).	-10.7	FALSE	TRUE
1410	CGCCTCACTCGTCCTACTTCGACGCCATCCCTGTGACCATGACGATGTCC	TAAGGTGCATCTAGTGCAGAT	TRUE	58	14	LBUB3	27	4.32465	5	1494746	1494795	-	LPCAT1	protein_coding	exon			hsa-miR-18a-5p|hsa-miR-18b-5p	miRNA	mir-17	TRUE	.........((((.......))))......((((...(((...(((((((&...)).)))))..)))...))))	-12.2	FALSE	TRUE
1411	ACTTCAGCTGTACTTCGTCTTCTAATTTCAAAAATATAACTTAAAAATGT	TACAGTACTGTGATAACTGAA	FALSE	40	14	LBUB3	616	98.666	10	60794077	60794126	+	CDK1	protein_coding	three_prime_utr			hsa-miR-101-3p	miRNA	mir-101	TRUE	......((((((......................................&))))))...............	-6.6	FALSE	TRUE
1412	TTTACACACACACAATTACCTGTTTATATGGTGCTCATTTGTTATTCTCA	TAGCACCATTTGAAATCAGTGTT	TRUE	64	14	LBUB3	154	24.6664	18	32130299	32130348	+	RNF138	protein_coding	three_prime_utr			hsa-miR-29b-3p	miRNA	mir-29	TRUE	.................(((((((((.((((((((...............&.)))))))).))))..))).)).	-16.5	FALSE	TRUE
1413	ACTGGTAAAGGAAGACAACCTCCTGATGGCATATCAGATTTGTTTTGATT	TAGCACCATTTGAAATCAGTGTT	TRUE	58	14	LBUB3	22	3.52378	2	231072239	231072288	+	PSMD1	protein_coding	exon	L3	LINE	hsa-miR-29b-3p	miRNA	mir-29	TRUE	((((((..((((........))))(((((...((((((.....)))))).&.....)))))....))))))...	-14.6	FALSE	TRUE
1414	CAAAATACCTGAATTCTTAACACTGTTATATTTCAGTATAAGTGGTGGCT	TAGCACCATTTGAAATCGGTTA	TRUE	73	14	LBUB3	150	24.0258	3	47586112	47586161	-	SMARCC1	protein_coding	three_prime_utr			hsa-miR-29c-3p	miRNA	mir-29	TRUE	........((((.(((.....((((........))))..((((((((...&...))))))))))).))))...	-15.9	FALSE	TRUE
1415	CCCATGAATTTACGGGCTGCCTTCAGCTTGGTGGCAGCAGTGGCAGGCTT	TAGCAGCACATCATGGTTTACA	TRUE	34	14	LBUB3	27	4.32465	2	119681442	119681491	+	TMEM177	protein_coding	intron			hsa-miR-15b-5p	miRNA	mir-15	TRUE	.((((((...(((..((((((.(((...))).)))))).)))((..(((.&.))).))...))))))......	-24.3	FALSE	TRUE
1416	GGCCTGGCATTTCCTACTGGATGTTCTCTCAATAATTGTGCTGCCCATTA	TAGCAGCACGTAAATATTGGCG	FALSE	35	14	LBUB3	34	5.44584	12	95495012	95495061	+	METAP2	protein_coding	exon			hsa-miR-16-5p	miRNA	mir-15	TRUE	.....((((..(((....)))))))...((((((..((((((((......&..))))))))....))))))..	-20.2	FALSE	TRUE
1417	ACTCAGTGCAGCTGCTGACCCCGGCCAACTTGCTTGCTAAAATCAACGGG	TAGCAGCACGTAAATATTGGCG	TRUE	62	14	LBUB3	22	3.52378	3	128081358	128081407	-	RUVBL1	protein_coding	intron			hsa-miR-16-5p	miRNA	mir-15	TRUE	..(((((......))))).....((((((.((((.((((...........&)))))))).))......)))).	-19.1	FALSE	TRUE
1418	CTACACACAGTCAGCTGGATACTCTTGTAGCCATTGCACCTTTGTAATTC	TAGCAGCACGTAAATATTGGCG	TRUE	92	14	LBUB3	27	4.32465	7	139304174	139304223	+	UBN2	protein_coding	three_prime_utr			hsa-miR-16-5p	miRNA	mir-15	TRUE	.........(((((..((.(((....))).))((((((....))))))..&................))))).	-10	FALSE	TRUE
1419	TTTTGATGATGCTGACCAGCTGAGGATAGGAAATGATGGGATTTTCATGT	TAGGTAGTTTCCTGTTGTTGG	TRUE	65	14	LBUB3	28	4.48482	5	142135756	142135805	+	NDFIP1	protein_coding	exon			hsa-miR-196b-5p	miRNA	mir-196	TRUE	...............(((((....((((((((((.((((.....))))..&......))))))))))))))).	-16.8	FALSE	TRUE
1420	CACTCCCAACAACTGGGACACTGCCTTCGGCCACCCCCAGGCCTACCAAG	TAGGTAGTTTCCTGTTGTTGGG	TRUE	54	14	LBUB3	4	0.640688	6	157896943	157896992	+	NA	NA	NA			hsa-miR-196b-5p|hsa-miR-196a-5p	miRNA	mir-196	TRUE	....(((((((((.((((.(((((((..((((.......)))).......&.))))))).)))))))))))))	-36.6	FALSE	TRUE
1421	GAGCACTACTGTAATATAAAGCCACCATTATTTTTTATCAAACATCTGAA	TATGGCACTGGTAGAATTCAC	FALSE	35	14	LBUB3	654	104.7522	2	152655719	152655768	-	PRPF40A	protein_coding	three_prime_utr			hsa-miR-183-5p	miRNA	mir-183	TRUE	(((..(((((((........((((..........................&..)))))).)))))..)))...	-9.4	FALSE	TRUE
1423	GGGATAACACAGGCCTGGGACCAGTGAATTGTAGGGAACTGAGTATTCCA	TATTGCACTTGTCCCGGCCTGT	TRUE	51	14	LBUB3	8	1.281376	14	22900066	22900115	-	RBM23	protein_coding	three_prime_utr			hsa-miR-92a-3p|hsa-miR-92b-3p	miRNA	mir-25	TRUE	........(((((((.(((((.((((.......((((........)))).&.....)))).))))))))))))	-30.8	FALSE	TRUE
1424	ATTTTTAAGGTCGGGAGTTAGATTTTATGATAGAATTATGACTGTTAGCT	TATTGCACTTGTCCCGGCCTGT	TRUE	63	14	LBUB3	108	17.29857	14	54477465	54477514	-	GMFB	protein_coding	three_prime_utr			hsa-miR-92a-3p|hsa-miR-92b-3p	miRNA	mir-25	TRUE	.......((((((((((((((...(((((((...)))))))...))))).&...........)))))))))..	-21.9	FALSE	TRUE
1425	CACGTTCCGGGACTACCTGCACTACCACATCAAGTGCTCTAAGGTGAGGG	TATTGCACTTGTCCCGGCCTGT	FALSE	20	14	LBUB1	6	2.75752	2	218249422	218249471	+	ARPC2	protein_coding	exon,intron			hsa-miR-92a-3p|hsa-miR-92b-3p	miRNA	mir-25	TRUE	.(((..(((((((((((((((((.........)))))....)))))....&..........)))))))..)))	-24.1	FALSE	TRUE
1426	ATAGCTCGGGAGGAAACCAGTGTTCAGGCGAGGGACAGGGATCCCGAGGT	TATTGCACTTGTCCCGGCCTGT	TRUE	54	14	LBUB3	330	52.8568	X	108734752	108734801	-	IRS4	protein_coding	exon			hsa-miR-92a-3p|hsa-miR-92b-3p	miRNA	mir-25	TRUE	...(((.((.......)))))...(((((..((((((((...........&.......)))))))).))))).	-26.7	FALSE	TRUE
1428	TGGCCTGGTATGCGTGTGATTATGTTTGTCCCGGTTCCTGTGTATTAGAC	TCACAGTGAACCGGT	FALSE	74	14	LBUB1	16	7.35336	X	73846134	73846183	-	XIST	lincRNA	exon			hsa-miR-128-3p	miRNA	mir-128	TRUE	......((((.(((((....))))).))))((((((((((((........&.))))).))))))).......	-22.2	FALSE	TRUE
1429	TTCCTTACAAACAGGGTTGGGGGGGGGAAGGGCGTGCAAAAACTAACATT	TCAGGCTCAGTCCCCTCCCGA	FALSE	34	14	LBUB3	186	29.792	9	83969158	83969207	-	HNRNPK	protein_coding	three_prime_utr			hsa-miR-484	miRNA	mir-484	TRUE	..(((.......)))((((((((((((..((((.((..............&.)).))))..))))))))))))	-31.6	FALSE	TRUE
1430	CGAGGGGTGAGCCTGCCAGCGTTTGCGACGTCCCCGCACGACAGGCTCAT	TCAGGCTCAGTCCCCTCCCGAT	FALSE	61	14	LBUB3	42	6.72723	14	104180738	104180787	+	KIF26A	protein_coding	three_prime_utr			hsa-miR-484	miRNA	mir-484	TRUE	.((((((((((((((((...(((((((.......)))).))).)))....&..)))))))..)))))).....	-33.1	FALSE	TRUE
1431	AGTGCCGTGGAGGTGTGTGTGTCCATGGCATCCGGAGCGAGGCGACTGTC	TCAGGCTCAGTCCCCTCCCGAT	FALSE	45	14	LBUB1	28	12.86838	19	15237719	15237768	-	NA	NA	three_prime_utr			hsa-miR-484	miRNA	mir-484	TRUE	.((((((((((..........)))))))))).(((...((((.(((((..&.......))))).)))))))..	-32.3	FALSE	TRUE
1432	GAAGAAATCATCTGAGGGGGAGGGAGATGGATGCTCAGTTGTCACATCAA	TCAGGCTCAGTCCCCTCCCGAT	FALSE	84	14	LBUB1	63	28.9539	4	102797018	102797067	-	NA	NA	three_prime_utr			hsa-miR-484	miRNA	mir-484	TRUE	.................(((((((.(((.((.(((...............&...))))).))))))))))...	-23.7	FALSE	TRUE
1433	TGGCTTCGTGACCTACTCCAATGTGGAGGAGGCGGACGCCGCCATGGCCG	TCAGGCTCAGTCCCCTCCCGAT	TRUE	102	14	LBUB1	26	11.94924	5	137753868	137753917	-	HNRNPA0	protein_coding	exon			hsa-miR-484	miRNA	mir-484	TRUE	............((((......)))).(((((.((((...(((.(((...&))))))...)))))))))....	-26.5	FALSE	TRUE
1434	CAAAATTAACAAAGGGGGGGAAAGGACCTTAGAACTTTTTAAGGTAAAAT	TCAGGCTCAGTCCCCTCCCGAT	FALSE	40	14	LBUB3	909	145.5963	6	53268055	53268104	-	ELOVL5	protein_coding	three_prime_utr			hsa-miR-484	miRNA	mir-484	TRUE	.............((((((((..((((((((((....)))))))).....&......))..))))))))....	-23.9	FALSE	TRUE
1435	CTCGGTGACCGTGCCCGACATGAGCCTGCCTGACCTTGACAGCAGCCTGG	TCAGGCTCAGTCCCCTCCCGAT	TRUE	62	14	LBUB3	10	1.60172	8	144313857	144313906	+	HSF1	protein_coding	exon			hsa-miR-484	miRNA	mir-484	TRUE	.((((.((........(((.((((((((...........(((....))).&.)))))))))))...)))))).	-21.7	FALSE	TRUE
1436	CCCGACCTCGAGGCCCCCGGGGAGGGGCAGGGCCTGGAGCTTCCCACTAA	TCAGGCTCAGTCCCCTCCCGAT	FALSE	58	14	LBUB3	150	24.0258	9	137039693	137039742	-	AL807752.6,NPDC1	protein_coding	three_prime_utr			hsa-miR-484	miRNA	mir-484	TRUE	((((....)).))....(((((.(((((.((((((((.............&)))))))).))))).)))))..	-34.2	FALSE	TRUE
1437	TTGAGCCACAATTGGTTTTGAAGTGCATTTACAAGGTTTGTCTATTTTCA	TCAGTGCACTACAGAACTTTGT	TRUE	51	14	LBUB3	432	69.1942	X	73822056	73822105	-	TSIX,XIST	lincRNA	exon			hsa-miR-148a-3p	miRNA	mir-148	TRUE	.......((((..(((((((.((((((((.....................&..)))))))).)))))))))))	-19.1	FALSE	TRUE
1438	TTGGGTTATCTCAAGCCAGTCACCACAGAGGGTCTCTAGGGTCTGCAAAA	TCCCTGAGACCCTAACTTGTGA	FALSE	51	14	LBUB3	16	2.56276	18	13762992	13763041	+	RNMT	protein_coding	three_prime_utr			hsa-miR-125b-5p	miRNA	mir-10	TRUE	((((.((.....)).))))....(((((((((((((.((((.........&.))))))))))))...))))).	-28.7	FALSE	TRUE
1439	CTGTCGCGGTACCAGGGTTTCAGTGGAGAAGATGGAGGGAGTAAAAACTG	TCCCTGAGACCCTAACTTGTGA	FALSE	37	14	LBUB3	16	2.562752	20	62197884	62197933	+	MTG2	protein_coding	intron			hsa-miR-125b-5p	miRNA	mir-10	TRUE	...(((((((...((((((((((.(((.......................&))))))))))))).)).)))))	-25	FALSE	TRUE
1440	GACCCTGGAGGAGTTCCTCGCATCCACTCAGAGGAAGGAGTTTGGGGACA	TCCCTGTCCTCCAGGAGCTCA	FALSE	35	14	LBUB3	2	0.320344	19	48919220	48919269	+	NUCB1	protein_coding	exon			hsa-miR-339-5p	miRNA	mir-339	TRUE	...(((((((((.((((((...........)))))).......(((((..&))))).)))))))))........	-30.6	FALSE	TRUE
1441	TTTCACCTTAAGAATTTGAAAAGGAAGAAACCTGGGCTCTGGTCTTCATG	TCCGAGCCTGGGTCTCCCTCT	TRUE	91	14	LBUB3	1610	257.877	1	205714789	205714838	-	NUCKS1	protein_coding	three_prime_utr			hsa-miR-615-3p	miRNA	mir-615	TRUE	(((((...........)))))(((.(((..(((((((((.((........&.)))))))))))))).)))...	-22.7	FALSE	TRUE
1442	CCCGGGCCAGAATCATGCAGATCCACTCCCGAAAGATGAATGTCAGGTGA	TCCGAGCCTGGGTCTCCCTCT	TRUE	53	14	LBUB3	45	7.20774	11	47420260	47420309	-	PSMC3	protein_coding	intron,exon	(CTCCTG)n	Simple_repeat	hsa-miR-615-3p	miRNA	mir-615	TRUE	..((((.....(((.....))).....)))).((((.((...((((((..&.....))))))...))..))))	-16.2	FALSE	TRUE
1443	AGTAGCCACAGAATCAACCCGGGTTTGGAGTATCGACAGCATTTACTTCT	TCCGAGCCTGGGTCTCCCTCT	FALSE	51	14	LBUB3	42	6.72723	7	152152800	152152849	-	KMT2C	protein_coding	three_prime_utr			hsa-miR-615-3p	miRNA	mir-615	TRUE	................(((((((((((((.....................&))))))))))))).........	-23.5	FALSE	TRUE
1444	CTTATTTTAAACTCATGGGAACAAATTTTGAGGGAGGTGCAGCTTCTCTG	TCCGAGCCTGGGTCTCCCTCTT	TRUE	61	14	LBUB1	3	1.378758	16	29849492	29849541	+	NA	NA	NA	L2	LINE	hsa-miR-615-3p	miRNA	mir-615	TRUE	.............................(((((((((.(((...(((..&...))).))).)))))))))..	-22.1	FALSE	TRUE
1445	AGTGGACAGTGATTTGCGTGGGGAGACACAGTGGATCTGGGGCCTCTGAT	TCCGAGCCTGGGTCTCCCTCTT	FALSE	44	14	LBUB3	4	0.640688	7	140086704	140086753	-	KDM7A	protein_coding	three_prime_utr			hsa-miR-615-3p	miRNA	mir-615	TRUE	.(((((......)))))..((((((((.(((.....)))((((.((.((.&)).))))))..))))))))...	-23.8	FALSE	TRUE
1446	CTTTTATTTGGGTGGCCGGGAGAGACCCAGGGAGGTTCTGGAGGTTCCTT	TCCGAGCCTGGGTCTCCCTCTT	TRUE	48	14	LBUB3	2	0.320344	8	28347722	28347771	-	NA	NA	NA			hsa-miR-615-3p	miRNA	mir-615	TRUE	.........((....))(((.((((((((((((((..((...))..))))&......)))))))))))))...	-30.2	FALSE	TRUE
[truncated: 31,059 more rows]

## Sheet: High Confidence
ID	Genomic fragment sequence	Driver fragment sequence	Target first in chimera	N chimeric reads	N deduplicated chimeric reads	Chimera in replicates	N non-chimeric reads	Coverage non-chimeric reads	Chromosome	Start	End	Strand	Overlapping gene name	Overlapping gene biotype	Overlapping gene feature	Overlapping repeatmasker	Overlapping repeatmasker family	Driver name	Driver type	miRNA Family	Driver alignment no mismatch	Cofold structure	Cofold MFE	Ambiguous	High Confidence
[truncated: 15,449 more rows]
