# Supplementary material for: Analysis of chimeric reads characterises the diverse targetome of AGO2-mediated regulation
Source: Sci Rep. 2023 Dec 21;13:22895. doi: 10.1038/s41598-023-49757-z (PMC10739727; doi:10.1038/s41598-023-49757-z)
Supplement: Supplementary file 2 — Supplementary Table 2. [file 41598_2023_49757_MOESM2_ESM.xlsx]

## Sheet: Chimeras eCLIP
ID	Genomic fragment sequence	Driver fragment sequence	Target first in chimera	N chimeric reads	N deduplicated chimeric reads	Chimera in replicates	N non-chimeric reads	Coverage non-chimeric reads	Chromosome	Start	End	Strand	Overlapping gene name	Overlapping gene biotype	Overlapping gene feature	Overlapping repeatmasker	Overlapping repeatmasker family	Driver name	Driver type	miRNA Family	Driver alignment no mismatch	Cofold structure	Cofold MFE	Ambiguous	High Confidence	Enriched (TR1: 'TCCGGCTCGAAGGACCA', TR2: 'TCCCGGGTTTCGGCACC', edit_distance < 5)
1	GCTAACAACATCTGCACAGCACCTTACAGTTTGCAAAGAACGTTCACACA	TAAGGTGCATCTAGTGCAGATAG	FALSE	291	56	SAMPLE1,SAMPLE2	2032	874.853	X	151408978	151409027	+	VMA21	protein_coding	three_prime_utr	MIRc	SINE	hsa-miR-18a-5p	miRNA	mir-17	TRUE	.........((((((((.((((((((..((((.....)))).........&)))))))).....))))))))..	-23.5	FALSE	TRUE	NA
2	GTGGACAGGGACGTGTCTCTCTCTCTCTCTCTCTCTCTCTCTCTGACCCC	TCTCTCTCTCTCTCTCTCTCA	TRUE	37	31	SAMPLE1,SAMPLE2	276	118.828	16	9039365	9039414	-	NA	NA	NA	(AG)n	Simple_repeat	hsa-miR-6873-3p|hsa-miR-6734-3p	miRNA	0	FALSE	..(((((((((.......................................&...)))))))))...........	-13	FALSE	FALSE	NA
3	CTGGAGCATCTAGGTGAGAATCCCGTCCCTGGCCTTTCCCAGCTTCAGGA	CAGGACGTCACAGAGG	FALSE	85	20	SAMPLE1	2	2.20496	13	114230124	114230173	+	NA	NA	NA	MLT1D	LTR	hsa-miR-4757-3p	miRNA	0	FALSE	.((((((.(((..((((......((((((((((........))..)))).&...))))))))))).)))))).	-20.5	FALSE	FALSE	NA
4	GTGCTCTCTTCTCTCTCTCTCTCTCTCTCATTCTCTCTCTCTCTCTCTCT	TCTCTCTCTCTGTCTCTCTC	TRUE	24	18	SAMPLE1,SAMPLE2	14	15.4347	4	84479788	84479837	+	NA	NA	NA	(CT)n	Simple_repeat	hsa-miR-6873-3p	miRNA	0	FALSE	..................................................&.......................	0	FALSE	FALSE	NA
5	GACTGTGCTTAAAGTCTCGTGAAATCTTTCTCAGTCAGCCTATCCTACTA	TTCAAGTAATCCAGGATAGGCT	FALSE	68	14	SAMPLE1,SAMPLE2	70	30.1377	12	110731798	110731847	-	PPP1CC	protein_coding	exon			hsa-miR-26b-5p|hsa-miR-26a-5p	miRNA	mir-26	TRUE	(((((.........((....)).........)))))((((((((((....&............))))))))))	-24.1	FALSE	TRUE	NA
6	CTCCCAAGGTGTCTCTTCTCTCTCTCTCTCTCTCTCTCTCTCTCTCTGTC	TCTCTCTCTCTCTCTCTCTCAG	TRUE	20	13	SAMPLE1,SAMPLE2	11	4.73591	11	31722650	31722699	+	ELP4,AC131571.1	protein_coding,antisense	intron	(TC)n	Simple_repeat	hsa-miR-6873-3p|hsa-miR-6734-3p	miRNA	0	FALSE	.............................................(((..&....................)))	-0.9	FALSE	FALSE	NA
7	TATAATGTTAGCTTACAAGCTGGGAATATAAGTGCATTAACGGCCCACAT	TATTGCACTTGTCCCGGCGTGT	FALSE	80	12	SAMPLE1,SAMPLE2	210	90.4128	8	37698828	37698877	+	ZNF703	protein_coding	three_prime_utr			hsa-miR-92a-3p	miRNA	mir-25	FALSE	..............(((.(((((((...((((((((.((...........&)).))))))))))))))).)))	-24.6	FALSE	FALSE	NA
8	CTCTCTCTCTCTCTCCCCTCTCTCTCTCTCTCTCTCTCTCTCTCCCCCTC	TCTCTCTCTCTCTCTCTCTCA	TRUE	12	11	SAMPLE1,SAMPLE2	327	140.786	22	25218702	25218751	-	NA	NA	NA	(GA)n	Simple_repeat	hsa-miR-6873-3p|hsa-miR-6734-3p	miRNA	0	FALSE	..................................................&.......................	0	FALSE	FALSE	NA
9	TCTTCCTTTTCCCCACGTTCAGTGTAATCTCACTGAACAGTAATAATAGC	TAAGGTGCATCTAGTGCAGATAG	FALSE	51	10	SAMPLE2	762	328.07	X	151408924	151408973	+	VMA21	protein_coding	three_prime_utr	MamRep434	DNA	hsa-miR-18a-5p	miRNA	mir-17	TRUE	....((((........((((((((......))))))))............&.))))(((((...))))).....	-18	FALSE	TRUE	NA
10	CACACGCGCACAGAGACAGACATGCACAGATGGGCACACTCACGCACGGA	CACACACACACACACG	FALSE	29	9	SAMPLE1,SAMPLE2	11550	4972.71	X	1416046	1416095	+	ASMTL	protein_coding	intron	(AC)n	Simple_repeat	hsa-miR-8485	miRNA	0	TRUE	.....(((....(((.....(((......)))......))).)))(((..&................)))..	-7.5	FALSE	TRUE	NA
11	TCTCTCTCTCTCTCTTCTCTCTCTCCTCTCTCTCTCTCTCTCTCTTCTCT	TCTCTCTCTCTCTCTCTCTCA	TRUE	10	9	SAMPLE1,SAMPLE2	295	127.008	X	74744906	74744955	+	NEXMIF	protein_coding	intron	(TC)n	Simple_repeat	hsa-miR-6873-3p|hsa-miR-6734-3p	miRNA	0	FALSE	..................................................&.......................	0	FALSE	FALSE	NA
12	AACCTACTCCAATGCTAAAACTAATCGTCCCAACAATTATATTACTACCA	TAGGTAGTTTCCTGTTGTTGGG	FALSE	51	8	SAMPLE2	21270	9157.56	MT	10749	10798	+	MT-ND4	protein_coding	exon			hsa-miR-196b-5p|hsa-miR-196a-5p	miRNA	mir-196	TRUE	............................(((((((((......((((((.&..)))))).....)))))))))	-21.4	FALSE	TRUE	NA
13	GCTAAGATCAAGTGTAGTATCTGTTCTTATCAGTTTAATATCTGATACGT	AATGGATTTTTGGAGCAGG	TRUE	36	7	SAMPLE1,SAMPLE2	475	204.505	11	62841741	62841790	-	WDR74,RNU2-2P	protein_coding,snRNA	five_prime_utr	U2	snRNA	hsa-miR-1246	miRNA	mir-1246	TRUE	....................(((((((((((((........))))))...&...........))))))).	-14.5	FALSE	TRUE	NA
14	CTATTTAGCTGTTCCCCAACCTTTTCCTCCGACCCCCTAACAACCCCCCT	TAGGTAGTTTCATGTTGTTGGG	FALSE	7	7	SAMPLE2	3545	1526.26	MT	10904	10953	+	MT-ND4	protein_coding	exon			hsa-miR-196a-5p|hsa-miR-196b-5p	miRNA	mir-196	TRUE	..............((((((..........(((..((((...........&))))..))).......))))))	-11.9	FALSE	TRUE	NA
15	ACAGAGCCATATGTACCCTACCCTGCACATTGTTATGCACTTTTCCCCAA	AAAGTGCTTACAGTGCAGGTAG	FALSE	34	6	SAMPLE1,SAMPLE2	46	50.714	6	29602598	29602647	-	GABBR1	protein_coding	three_prime_utr			hsa-miR-106a-5p|hsa-miR-17-5p|hsa-miR-20a-5p	miRNA	mir-17	TRUE	(((........)))...(((((.(((((..(((...((((((((......&))))))))..)))))))))))))	-23.8	FALSE	TRUE	NA
16	ATCTGCTCTTAGACACGGCCTTGCCAGGAGAGCCTGCCCTCAGACTGCAG	ACTCGGCGTGGCGTCGGTCGTG	FALSE	17	6	SAMPLE2	14	6.02753	11	67257472	67257521	+	KDM2A	protein_coding	three_prime_utr			hsa-miR-1307-3p	miRNA	mir-1307	TRUE	.((((....))))(((((((.(((((...(((.((((.........))))&.)))....)))))..)))))))	-25.1	FALSE	TRUE	NA
17	GTAAGGATTCATCCTTAATCCTTGCTAGTTTAAGCCTGCCTAAGTCACTT	CAAAGTGCTTACAGTGCAGGCAG	FALSE	54	6	SAMPLE1,SAMPLE2	30	12.9161	X	123908364	123908413	+	XIAP	protein_coding	three_prime_utr			hsa-miR-20a-5p|hsa-miR-17-5p	miRNA	mir-17	FALSE	(((((((((.......)))))))))........(((((((((((.(((((&..))))))))..)).))))))..	-26.7	FALSE	FALSE	NA
18	ACCCCACACATGCACACGTCACATCAGCGTCGATCACACACCCCACTCAC	CAGACACACACACACAC	TRUE	11	6	SAMPLE2	456	196.325	7	70496716	70496765	+	AUTS2	protein_coding	intron	(CGCACA)n	Simple_repeat	hsa-miR-8485	miRNA	0	FALSE	..........................((((....................&...............))))..	-3.6	FALSE	FALSE	NA
19	CGTATGGCCCACCATAATTACCCCCATACTCCTTACACTATTCCTCATCA	GTTTCCTGTTGTTGGG	FALSE	13	6	SAMPLE1,SAMPLE2	460	507.14	MT	8386	8435	+	MT-ATP8	protein_coding	exon			hsa-miR-196b-5p	miRNA	mir-196	TRUE	..(((((....)))))......((((..........((((((........&..))))))..........))))	-12.1	FALSE	TRUE	NA
20	CACTCCATCAGCACTAGCACCTCACTCCATCGGCCCCGGCACCCTGCTCC	TAAGGTGCATCTAGTGCAGATAG	FALSE	33	6	SAMPLE2	1132	487.368	16	3142151	3142200	+	ZNF213	protein_coding	three_prime_utr	(GCACTA)n	Simple_repeat	hsa-miR-18a-5p	miRNA	mir-17	TRUE	......(((.((((((((((((...............((((...))))..&..))))))...)))))).)))..	-21.3	FALSE	TRUE	NA
21	CACTCTGTGTCTCTCTCTCTCTTCTCTCTCTCTCTCTCTCTCTCTGTCTG	TCTCTCTCTCTCTCTCTCTC	TRUE	8	6	SAMPLE1,SAMPLE2	2	2.20496	6	47031249	47031298	+	ADGRF1	protein_coding	five_prime_utr	(TC)n	Simple_repeat	hsa-miR-6873-3p	miRNA	0	FALSE	...........................................(((....&....................)))	-0.9	FALSE	FALSE	NA
22	ATCTTCTGAGAGAGAGAGAGAGAGAGAGAGAGAGAGAGAGAGAGAGAGAG	TCTCTCTCTCTCTCTCTCTCAG	TRUE	13	6	SAMPLE1,SAMPLE2	533	229.476	X	113133830	113133879	-	NA	NA	NA	(TC)n	Simple_repeat	hsa-miR-6873-3p|hsa-miR-6734-3p	miRNA	0	FALSE	.....((((((((((((((.((((((((......................&)))))))).))))))))))))))	-37.6	FALSE	FALSE	NA
23	TTTCTCTTTTCTCTTCTCTCTTCTCTCTTCTCTCCTCTCCTCTCCTCTCT	CTCTCTCTTCTCTCAG	TRUE	16	5	SAMPLE1,SAMPLE2	8	8.81982	2	71313498	71313547	+	ZNF638	protein_coding	five_prime_utr	(TTTTCTT)n	Simple_repeat	hsa-miR-6734-3p|hsa-miR-1224-3p	miRNA	0	FALSE	..................................................&.......................	0	FALSE	FALSE	NA
24	CAAAGAGGCAATAGCTCTATTCTGTCTGAAGAGAGAGGGCAGCTGCCACT	GGAGAGAGAAGAGAGAGAGA	TRUE	8	5	SAMPLE1,SAMPLE2	34	14.6383	3	54566062	54566111	-	CACNA2D3	protein_coding	intron			hsa-miR-4644	miRNA	0	FALSE	...((((.......)))).((((((((........(((((....))).))&..............)))))))).	-18.5	FALSE	FALSE	NA
25	GTAAGCACTTTATCTCCAGAACTGAGAGCAAAGTTAACAAATCTCACCCC	TAAAGTGCTTATAGTGCAGGTAG	FALSE	12	5	SAMPLE1	24	26.4594	20	49246738	49246787	-	ZNFX1	protein_coding	intron			hsa-miR-20a-5p|hsa-miR-17-5p	miRNA	mir-17	TRUE	((((((((((((..........(((((..............)))))....&))))))))))))...........	-18.3	FALSE	TRUE	NA
26	TTGGTAAAAACTGCATGATGAATAGCACCTTAATTTCAAGCAAATGTATT	TAAGGTGCATCTAGTGCAGATA	FALSE	18	5	SAMPLE1,SAMPLE2	25	10.7634	13	77007102	77007151	-	CLN5,FBXL3,AC001226.2	protein_coding	intron			hsa-miR-18a-5p	miRNA	mir-17	TRUE	..........((((((...((...((((((((..................&)))))))).))..))))))....	-21.2	FALSE	TRUE	NA
27	ATGCAGTACTGTTCTGATCCCGCTGCTATTAGAATGCATTGTGAAACGAC	TAGCAGCGGGAACAGTTCTGCAG	FALSE	23	5	SAMPLE1,SAMPLE2	128	55.1088	11	65504384	65504433	+	MALAT1	lincRNA	intron			hsa-miR-503-5p	miRNA	mir-503	TRUE	.(((((.(((((.....(((((((((((......................&)))))))))))))))).))))).	-34.2	FALSE	TRUE	NA
28	ATGCTAAAACTAATCGTCCCAACAATTATATTACTACCACTGACATGACT	TAGGTAGTTTCCTGTTGTTGGG	FALSE	47	5	SAMPLE1,SAMPLE2	3348	3691.11	MT	10760	10809	+	MT-ND4	protein_coding	exon			hsa-miR-196b-5p|hsa-miR-196a-5p	miRNA	mir-196	TRUE	.................(((((((((......((((((............&..)))))).....)))))))))	-21.4	FALSE	TRUE	NA
29	GTCTTCATCTGAATTTCAGGCTGGGAGGGAGCAATATAACTAAGGACAAA	TATTGCACTTGTCCCGGCCTGT	FALSE	35	5	SAMPLE2	8	3.4443	4	163519745	163519794	+	TMA16	protein_coding	three_prime_utr			hsa-miR-92a-3p	miRNA	mir-25	TRUE	................((((((((((.((.((((((..............&)))))).))..)))))))))).	-27.5	FALSE	TRUE	NA
30	CACCCACCGCCCCCTGTTTTTGTTATACAGAGCAGTTCAGCCCTCTCCAG	TCTCTCTCCCACTTTGCTGC	FALSE	15	5	SAMPLE2	7	3.01376	12	2192324	2192373	+	CACNA1C	protein_coding	intron	LTR85a	LTR	hsa-miR-7110-3p	miRNA	0	FALSE	.............((((.........)))).((((...............&................))))..	-8.4	FALSE	FALSE	NA
31	CATTCTCTCTCTCTCTCTCTCTTCTCTCTCTCTCCTCTCTCTCTCTCTCT	TCTCTCTCTCTCTCTCTCTCA	TRUE	7	5	SAMPLE1,SAMPLE2	12	5.16646	17	35239988	35240037	-	AC022916.1	antisense	intron	(GA)n	Simple_repeat	hsa-miR-6873-3p|hsa-miR-6734-3p	miRNA	0	FALSE	..................................................&.......................	0	FALSE	FALSE	NA
32	CTCCTCTCTCTCTTCTCTCTCTCTCTCTCTCTCTCTCCTCTCTCTCTTCT	TCTCTCTCTCTCTCTCTCTCA	TRUE	11	5	SAMPLE1	96	105.838	19	40848975	40849024	-	AC008537.1,CYP2A6	protein_coding	intron	(AG)n	Simple_repeat	hsa-miR-6873-3p|hsa-miR-6734-3p	miRNA	0	FALSE	..................................................&.......................	0	FALSE	FALSE	NA
33	CACCCCCCGCGTCTCTCTCTCTCTCTCTCTCTCTCTCTCTCTCTCTCTCT	TCTCTCTCTCTCTCTCTCTCA	TRUE	5	5	SAMPLE1	16	17.6396	X	80809766	80809815	-	NA	NA	NA	GA-rich	Low_complexity	hsa-miR-6873-3p|hsa-miR-6734-3p	miRNA	0	FALSE	........(((.......................................&.......))).............	-0.2	FALSE	FALSE	NA
34	CCCAACCTTTTCCTCCGACCCCCTAACAACCCCCCTCCTAATACTAACTA	TGTAAACATCCTACACTCAGCT	FALSE	5	5	SAMPLE2	3545	1526.26	MT	10918	10967	+	MT-ND4	protein_coding	exon			hsa-miR-30b-5p	miRNA	mir-30	TRUE	.........................(((......................&)))...................	-1	FALSE	TRUE	NA
35	GCTCCTCAGTCAACAGCTACAGCCAATTTTGCTAACTTTGCACATTTCAA	TGTGCAAATCTATGCAAAACTGA	FALSE	16	5	SAMPLE2	144	61.9976	2	227524855	227524904	+	AGFG1	protein_coding	exon			hsa-miR-19a-3p|hsa-miR-19b-3p	miRNA	mir-19	TRUE	(((....(((.....)))..)))((.((((((((..((((((((......&))))))))..)).)))))).)).	-17.6	FALSE	TRUE	NA
36	GAACACAGCAGACCTAGAAATGTAGCAGCAGCCTACTGAGTAGCTTTCAT	AGCTACATTGTCTGCTGGGTTT	FALSE	17	4	SAMPLE2	21	9.04129	22	20951574	20951623	+	CRKL	protein_coding	three_prime_utr			hsa-miR-221-3p	miRNA	mir-221	TRUE	((((.((((((((.....((((((((...(((.(((...)))))).....&.)))))))))))))))).)))).	-27.9	FALSE	TRUE	NA
37	ATTAATAATTTTCATGATTTGAGAAGCCTTCGCTTCGAAGCGAAAAGTCC	ATATAACCTGCTAAGTG	FALSE	11	4	SAMPLE2	3336	1436.27	MT	7301	7350	+	MT-CO1	protein_coding	exon			hsa-miR-374b-5p|hsa-miR-374c-5p	miRNA	mir-374	FALSE	.........(((((.....)))))(((.((((((....))))))......&..............))).....	-11.4	FALSE	FALSE	NA
38	TGGGGGTTTAGTATTGATTGTTAGCGGTGTGGTCGGGTGTGTTATTATTC	ATATGGGTTTAATAGT	TRUE	19	4	SAMPLE1,SAMPLE2	1164	1283.29	MT	14544	14593	-	MT-ND6	protein_coding	exon			hsa-miR-3115	miRNA	0	FALSE	....................(((((((((...(((((((......)))))&....))...)))).))))).	-5	FALSE	FALSE	NA
39	TCTCCTTGTCCCTGCTTGGCTACACTTCCCTGGGCTCCACCTCCTCCCAG	CAAAGTGCTTACAGTGCAGGTAG	FALSE	16	4	SAMPLE2	12	5.16645	6	29628838	29628887	-	NA	NA	five_prime_utr			hsa-miR-17-5p|hsa-miR-20a-5p|hsa-miR-106a-5p	miRNA	mir-17	TRUE	..........((((((((....(((((..(((((...........)))))&..)))))....))).)))))...	-20	FALSE	TRUE	NA
40	TCCAGACATCCATCTGTCCACCCATTCATCCATCCATCCATTCATCCATC	CAAAGTGCTTACAGTGCAGGTAG	FALSE	14	4	SAMPLE2	76	32.7208	9	78320240	78320289	+	PSAT1	protein_coding	intron	(TCCA)n	Simple_repeat	hsa-miR-17-5p|hsa-miR-20a-5p|hsa-miR-106a-5p	miRNA	mir-17	TRUE	....((((......)))).(((............................&....(((((...))))).)))..	-7.7	FALSE	TRUE	NA
41	TGCACACAGACCTCACACACCACACACACACAGACCTCACACACACCATA	CACACACACACACACA	FALSE	10	4	SAMPLE2	182	78.3578	12	123510826	123510875	-	RILPL1	protein_coding	intron	(TG)n	Simple_repeat	hsa-miR-8485	miRNA	0	TRUE	(((...............................................&.................))).	-1	FALSE	TRUE	NA
42	TACACCAACAGACAGGCACACGCACATAAACATAGACATGCACAGATGGA	CACACACACACACACG	FALSE	15	4	SAMPLE2	3850	1657.57	X	1416410	1416459	+	ASMTL	protein_coding	intron	(AC)n	Simple_repeat	hsa-miR-8485	miRNA	0	TRUE	....((........))...(((..............(((......)))..&................)))..	-3.2	FALSE	TRUE	NA
43	ATCTCTCTCTCTCTCTCTCTCCTCTTCTCTCTTCTCTCTCTCTCTCTCTC	CTCTCTCTCTCTCTCTCTCAG	TRUE	14	4	SAMPLE1,SAMPLE2	32	35.2794	9	69134948	69134997	-	AL358113.1,TJP2	protein_coding	five_prime_utr	(GA)n	Simple_repeat	hsa-miR-6873-3p|hsa-miR-6734-3p	miRNA	0	FALSE	..................................................&.......................	0	FALSE	FALSE	NA
44	TTCTTGGGTCCATCCTGTCTCTCTTCTCTCTTCTCTCTCTCTCTCTCTCG	CTCTCTCTTCTCTCAG	TRUE	5	4	SAMPLE1,SAMPLE2	3	1.29161	1	110517190	110517239	-	KCNA10	protein_coding	three_prime_utr	GA-rich	Low_complexity	hsa-miR-6734-3p|hsa-miR-1224-3p	miRNA	0	FALSE	.....(((..........................................&.....)))...............	-4.4	FALSE	FALSE	NA
45	GCAGTTGGTTCCGCCGAGGGCCGGCCCCTCAGGACCAGGCGGGCCCCGGA	GCTTATAGTGCAGGTAG	FALSE	19	4	SAMPLE2	5088	2190.58	19	44973110	44973159	+	CLPTM1	protein_coding	exon			hsa-miR-20a-5p	miRNA	mir-17	TRUE	(((.((.......(((.(((((.(((...........))).)))))))).&..)).)))...............	-27.1	FALSE	TRUE	NA
46	GGTGTTGATTATTAAAATTAAGGCGAAGTTTATTACTCTTTTTTGAATGT	GTAAGGCTAGGAGGGT	FALSE	18	4	SAMPLE1	1266	1395.74	MT	10042	10091	-	MT-ND3	protein_coding	exon			hsa-miR-6881-5p	miRNA	0	FALSE	.((.((((((.....)))))).))........(((((((...........&.))))))).(((......))).	-11.5	FALSE	FALSE	NA
47	TATTTGATGGTGCCTGCAGTTCTCTTAATGCACTTTAAAGCTTCACAGTT	TAAAGTGCTTATAGTGCAGGTAG	FALSE	25	4	SAMPLE2	8	3.4443	10	68345390	68345439	-	RUFY2	protein_coding	three_prime_utr			hsa-miR-20a-5p|hsa-miR-17-5p	miRNA	mir-17	TRUE	..........((((((((...((..(((.((((((((.............&))))))))))).)))))))))).	-21.8	FALSE	TRUE	NA
48	TTGATAAATTGCACACTGCACTTTCTGAGTTATGCTTCTCTATAAATTAT	TAAAGTGCTTATAGTGCAGGTAG	FALSE	29	4	SAMPLE2	129	55.5393	2	182956542	182956591	-	NCKAP1	protein_coding	exon			hsa-miR-20a-5p|hsa-miR-17-5p	miRNA	mir-17	TRUE	........((((((...(((((((..(((........)))..........&.))))))).....))))))....	-16.9	FALSE	TRUE	NA
49	AGTATTGTTACTCTGTCTATCATTTGCACAAAGCACTTTTATATGTTCTT	TAAAGTGCTTATAGTGCAGGTAG	FALSE	12	4	SAMPLE2	39	16.791	3	48179781	48179830	-	CDC25A	protein_coding	intron			hsa-miR-20a-5p|hsa-miR-17-5p	miRNA	mir-17	TRUE	((((....)))).........((((((((.(((((((((...........&.)))))))))...))))))))..	-20.9	FALSE	TRUE	NA
50	GGAACCAGCCTCATTTGATTCCTTCTATTTGCACAAGTCACCTTGGACTG	TAAGGTGCATCTAGTGCAGATAG	FALSE	37	4	SAMPLE2	60	25.8322	3	138295948	138295997	+	ARMC8,NME9	protein_coding	three_prime_utr			hsa-miR-18a-5p	miRNA	mir-17	TRUE	((((.(((......))).))))..((((((((((.((.(((((((.....&)))))))...)).))))))))))	-26.8	FALSE	TRUE	NA
51	GACTTGTTGACGACCCTAGGGCCATGGTGGGCCGCTTGAATGAGCTGCTT	TAGCAGCACATCATGGTTTACA	FALSE	23	4	SAMPLE2	129	55.5393	16	3658153	3658202	-	TRAP1	protein_coding	three_prime_utr			hsa-miR-15b-5p|hsa-miR-15a-5p	miRNA	mir-15	TRUE	..................((((((((((((((.((((....)))).))).&........)))))))))))...	-21.8	FALSE	TRUE	NA
52	AGCTGCTTCAATTCTGAGTCCTCTGGACTTCCCCTGCCTATCTGTTTGTT	TAGCAGCACGTAAATATTGGC	FALSE	14	4	SAMPLE2	1	0.430538	9	76386642	76386691	-	RFK	protein_coding	three_prime_utr			hsa-miR-16-5p	miRNA	mir-15	TRUE	.((((((........((((((...))))))....................&.)))))).(((........)))	-16.9	FALSE	TRUE	NA
53	AGGTCTACAAGACGCTACTTCCCCTATCATAGAAGAGCTTATCACCTTTC	TAGGTAGTAGCATGTTGTTGGG	FALSE	13	4	SAMPLE1,SAMPLE2	290	319.719	MT	7606	7655	+	MT-CO2	protein_coding	exon			hsa-miR-196a-5p|hsa-miR-196b-5p	miRNA	mir-196	FALSE	((((((...)))).)).....(((...(((.((((.(((((.........&)))))..))))))).....)))	-13	FALSE	FALSE	NA
54	ACCGTATGGCCCACCATAATTACCCCCATACTCCTTACACTATTCCTCAT	TAGGTAGTTTCATGTTGTTGGG	FALSE	19	4	SAMPLE2	2428	1045.35	MT	8384	8433	+	MT-ATP8	protein_coding	exon			hsa-miR-196a-5p|hsa-miR-196b-5p	miRNA	mir-196	TRUE	....(((((....)))))......((((..........((((((......&..))))))..........))))	-12.1	FALSE	TRUE	NA
55	CTAGACTACGTACATAACCTAAACCTACTCCAATGCTAAAACTAATCGTC	TAGGTAGTTTTCCTGTTGTTGGG	FALSE	7	4	SAMPLE1,SAMPLE2	3545	1526.26	MT	10728	10777	+	MT-ND4L	protein_coding	exon			hsa-miR-196a-5p|hsa-miR-196b-5p	miRNA	mir-196	FALSE	..(((((((.((......................................&)).)))))))((.......)).	-9.2	FALSE	FALSE	NA
56	TCTCTCTCTCCTCTCTCTCTTCTCTCTCTCTCTCCTCTCTCTCTTCTCTC	TCTCTCTCTCTCTCTCTCTC	TRUE	4	4	SAMPLE1	48	52.919	19	40849006	40849055	-	AC008537.1,CYP2A6	protein_coding	intron	(AG)n	Simple_repeat	hsa-miR-6873-3p	miRNA	0	FALSE	..................................................&.......................	0	FALSE	FALSE	NA
57	CTCCTTTCTCTCTCTTCTCTCCTCTCTCTCTCTCTCTCTCCCCTCTCCCC	TCTCTCTCTCTCTCTCTCTC	TRUE	4	4	SAMPLE1	21	23.152	20	46111610	46111659	-	NA	NA	NA	GA-rich	Low_complexity	hsa-miR-6873-3p	miRNA	0	FALSE	..................................................&.......................	0	FALSE	FALSE	NA
58	TCTCTCTCTCTCTTCTCTCCTCTTCTCTCTCTCTCTCTCTCTCTCTCTCT	TCTCTCTCTCTCTCTCTCTCA	TRUE	8	4	SAMPLE1,SAMPLE2	12	5.16645	10	120761746	120761795	-	NA	NA	NA	(GA)n	Simple_repeat	hsa-miR-6873-3p|hsa-miR-6734-3p	miRNA	0	FALSE	..................................................&.......................	0	FALSE	FALSE	NA
59	TCTCTCTCTTCTCTCTCTCTCTCTCTTCTCTCTCTCTTCTCTCTCTCTCT	TCTCTCTCTCTCTCTCTCTCA	TRUE	4	4	SAMPLE1	42	46.3041	17	48647030	48647079	-	LINC02086	lincRNA	intron	(GA)n	Simple_repeat	hsa-miR-6873-3p|hsa-miR-6734-3p	miRNA	0	FALSE	..................................................&.......................	0	FALSE	FALSE	NA
60	CTCTCCTCTCTCTCCCCTCTCTCTCCCCTCTCTCTCTCTCCTCTCTCTCT	TCTCTCTCTCTCTCTCTCTCA	TRUE	5	4	SAMPLE2	34	14.6383	2	88181457	88181506	+	THNSL2	protein_coding	intron			hsa-miR-6873-3p|hsa-miR-6734-3p	miRNA	0	FALSE	..................................................&.......................	0	FALSE	FALSE	NA
61	CTCCCTCTTCCTCTCTCTCTCTCTTCTCTCTCTCTCTCTCCTCTCTCTCT	TCTCTCTCTCTCTCTCTCTCA	TRUE	13	4	SAMPLE1,SAMPLE2	25	27.562	9	130334777	130334826	+	HMCN2	protein_coding	intron	(TC)n	Simple_repeat	hsa-miR-6873-3p|hsa-miR-6734-3p	miRNA	0	FALSE	..................................................&.......................	0	FALSE	FALSE	NA
62	AATATTAAACACAAACTACCACCTACCTCCCTCACCAAAGCCCATAAAAA	TGAAGTAGGAGGTTGTATAGTT	FALSE	14	4	SAMPLE1,SAMPLE2	460	507.14	MT	8446	8495	+	MT-ATP8	protein_coding	exon			hsa-let-7e-5p|hsa-let-7i-5p	miRNA	let-7	FALSE	..............((.(((.((((((((.....................&.)))))))).))).))......	-19.5	FALSE	FALSE	NA
63	ACAAGCGCAGACGATTTCAGAAAACCAAGAACCTGCTGACAGGAGAGACA	TGAATTACCGAAGGGCCATAA	FALSE	15	4	SAMPLE1	8	8.81983	19	44985230	44985279	+	CLPTM1	protein_coding	exon			hsa-miR-183-3p	miRNA	mir-183	TRUE	.....(((.......................((((....)))).......&))).....((....))......	-8.1	FALSE	TRUE	NA
64	TTTAAGAACAACAAAATCACCAATGTCTTCCATTTTGAGATGTGTATAGT	TGGAAGACTAGTGATTTGTTTGTT	FALSE	9	4	SAMPLE1,SAMPLE2	14	15.4347	15	41300568	41300617	+	AC087721.2,OIP5-AS1	protein_coding,processed_transcript	five_prime_utr			hsa-miR-7-5p	miRNA	mir-7	FALSE	......((((((((((((((....((((((((..................&))))))))..))))))))))))))	-29.6	FALSE	FALSE	NA
65	AATCTGTGTCTTCCACCAAATCCAAGTCTTCCAGTAAATCTAGTTCTTCC	TGGAAGACTAGTGATTTTGTTGTT	FALSE	9	4	SAMPLE1,SAMPLE2	221	243.648	X	140783520	140783569	+	LINC00632	antisense	exon			hsa-miR-7-5p	miRNA	mir-7	TRUE	.............((.((((..(((((((((((.................&)))))))))..))..)))).))..	-17.1	FALSE	TRUE	NA
66	ATCAGTGTCTTCCAGAAAGAAATCCAGGTCTTCCAGTCAATCAGTGTCTT	TGGAAGACTAGTGATTTTGTTGTT	FALSE	9	4	SAMPLE2	2580	1110.79	X	140783594	140783643	+	LINC00632,CDR1	antisense,protein_coding	exon			hsa-miR-7-5p	miRNA	mir-7	TRUE	..................((((((..(((((((((...............&)))))))))...))))))......	-17	FALSE	TRUE	NA
67	CCATCGAAGCCTCCAGTCATTGAGGGGCTGAGCCCCACTGTTTACAGGAA	TGTAAACATCCCCGACTGGAAG	FALSE	22	4	SAMPLE2	12	5.16646	5	176388862	176388911	+	ARL10,NOP16,HIGD2A	protein_coding	five_prime_utr			hsa-miR-30d-5p|hsa-miR-30e-5p	miRNA	mir-30	TRUE	...........(((((((.....(((((...)))))..((((((((....&)))))))).....)))))))..	-27.5	FALSE	TRUE	NA
68	TCTCTCTCTCTCTCTTCTCTCCTCTCTCCTCTCTCCTCTTTCTCTCTCTC	TTCTCTCTCTCTCTCTCTCTCAG	TRUE	7	4	SAMPLE1	2	2.20496	1	61589040	61589089	+	NA	NA	NA	(TC)n	Simple_repeat	hsa-miR-6873-3p	miRNA	0	FALSE	..................................................&.......................	0	FALSE	FALSE	NA
69	CAACGTGGACAAGCTCGTGGAGGACCACCTGGCAGTGCAGTCGCTCATCA	TTGGCCATGGGGCTGCGCGG	FALSE	15	4	SAMPLE2	7	3.01376	7	44645458	44645507	+	OGDH	protein_coding	exon			hsa-miR-3187-3p	miRNA	0	TRUE	............(((.((((....))))..))).(((((((..(((((..&......))))))))))))..	-22	FALSE	TRUE	NA
70	AGAGATCTTGCCGACTGCACCAATGTTGGTTACAGGGAATCCGGGTGTCC	AACATTCAACGCTGTCGGTGAGT	FALSE	10	3	SAMPLE1	3	3.30744	3	152432812	152432861	+	MBNL1	protein_coding	exon			hsa-miR-181a-5p	miRNA	mir-181	TRUE	......(((((((((.((((((....))))....((....))((((((..&.))))))...)).))))))))).	-23.9	FALSE	TRUE	NA
71	TTCATCCTTAATCCTTGCTAGTTTAAGCCTGCCTAAGTCACTTTACTAAA	AAGTGCTTACAGTGCAG	FALSE	19	3	SAMPLE2	30	12.9161	X	123908371	123908420	+	XIAP	protein_coding	three_prime_utr			hsa-miR-106a-5p|hsa-miR-17-5p	miRNA	mir-17	TRUE	..........................(((((((((((.((((((......&.)))))))))..)).))))))..	-18.7	FALSE	TRUE	NA
72	AAGGAAAAAAGAAAACGGAGAGAAAAAAAGGTGGGTCATTGACAGACTGT	AATCCTTGGAACCTAGGTGTGAGT	FALSE	11	3	SAMPLE2	6	2.58323	22	40323346	40323395	+	TNRC6B	protein_coding	three_prime_utr			hsa-miR-362-5p	miRNA	mir-362	TRUE	..............(((...((.....((((..((((.......))))..&...)))).....))...)))....	-7.9	FALSE	TRUE	NA
73	GAGATGGAATAGGAGCTTGCTCCGTCCACTCCATGCATCGACCTGGTATT	AATGGATTTTTGGAGCAGG	FALSE	10	3	SAMPLE2	24	10.3329	10	101364874	101364923	-	BTRC,RNU2-59P	protein_coding,snRNA	exon	U2	snRNA	hsa-miR-1246	miRNA	mir-1246	TRUE	...............(((((((((.....(((((................&.)))))....)))))))))	-19.2	FALSE	TRUE	NA
74	CACATGGACATACAGATATAGCGACAGGCACACACAGACGCAGACATGCA	ACACACACACACACAC	FALSE	3	3	SAMPLE2	11550	4972.71	X	1416154	1416203	+	ASMTL	protein_coding	intron	(AC)n	Simple_repeat	hsa-miR-8485	miRNA	0	TRUE	.........((((.......((.....))..........(((....))).&.................))))	-6	FALSE	TRUE	NA
75	AGAGGCAGAGCCAGGAGTCTGGGCTCCTGCACACGCACCGGGGGCTGCCT	ACCCTGTAGACTCGAATTTGTG	FALSE	21	3	SAMPLE2	66	28.4154	6	10410036	10410085	-	TFAP2A,TFAP2A-AS1	protein_coding,antisense	exon			hsa-miR-10a-5p|hsa-miR-10b-5p	miRNA	mir-10	FALSE	....((((((((((....)).)))).)))).((((...((((..((((..&......)))).))))....))))	-23.1	FALSE	FALSE	NA
76	GAAATACGTTTTTGTACCTCTCATTTTCAGTCAGGGACATACTTTGTGCA	ACTTGTCCCGGCCTGT	FALSE	9	3	SAMPLE2	2	0.861076	15	34379874	34379923	-	NA	NA	NA			hsa-miR-92a-3p	miRNA	mir-25	TRUE	((..((((....))))..)).......(((...((((((......(((((&...))))).))))))...))).	-18.3	FALSE	TRUE	NA
77	TAGCAGTTCTAGTAGCAGTTCAACCAGTAGCAGCAGTGGAAGTAGTTCCA	AGCTACATCTGGCTACTGGGT	FALSE	22	3	SAMPLE2	55	23.6796	14	39181449	39181498	+	PNN	protein_coding	exon			hsa-miR-222-3p	miRNA	mir-221	TRUE	.......(((((((((((........(((((.....(((((....)))))&.)))))..)).))))))))).	-21.6	FALSE	TRUE	NA
78	TCGGCCACATCCAGCAGCAGTAGCAGCCGCAAGGACCGGGACTCGAAGGC	AGCTACATTGTCTGCTGGGT	FALSE	18	3	SAMPLE1,SAMPLE2	76	83.7884	7	39951425	39951474	+	CDK13	protein_coding	exon	(AGC)n	Simple_repeat	hsa-miR-221-3p	miRNA	mir-221	TRUE	........((((((((((((((((.(((...((........))....)))&.)))))..)).)))))))))...	-26.5	FALSE	TRUE	NA
79	ATATGTAGCAGTCTCTCTGGATGGCGGAGAGTGAAGGAGACGGAGAAACG	AGCTACATTGTCTGCTGGGTT	FALSE	24	3	SAMPLE1,SAMPLE2	64	70.5586	19	1257599	1257648	+	MIDN	protein_coding	three_prime_utr			hsa-miR-221-3p	miRNA	mir-221	TRUE	..(((((((...(((((((.....)))))))...................&.)))))))...............	-19.3	FALSE	TRUE	NA
80	CACCATGCGGGGACCAAGGAACTAGTGCCGAGCGTAAACTCCCTCTTAGA	AGCTCGGTCTGAGGCCCCTCAGT	FALSE	11	3	SAMPLE2	15	6.45806	6	161076830	161076879	+	MAP3K4	protein_coding	intron			hsa-miR-423-3p	miRNA	mir-423	TRUE	.....((.((((.((..((.......(((((((.................&.)))))))))..)))))).))..	-25	FALSE	TRUE	NA
81	CAGGCAGTGCGTGTCCGCGCACCAACCACACGGGGCTCATTCTCAGCGCG	AGCTCGGTCTGAGGCCCCTCAGT	FALSE	18	3	SAMPLE2	143	61.5669	9	35657756	35657805	-	RMRP	lincRNA,ribozyme	exon			hsa-miR-423-3p	miRNA	mir-423	TRUE	..((..((((((....))))))...))....((((((((..((.(((...&.))).))..))).))))).....	-29.1	FALSE	TRUE	NA
82	TAGGCCTTCTTACGAGCCAAAACCTGCCCCTACTCCTCCTAGACCTAACC	AGCTCGGTCTGAGGCCCCTCAGT	FALSE	10	3	SAMPLE2	3776	1625.71	MT	13955	14004	+	MT-ND5	protein_coding	exon			hsa-miR-423-3p	miRNA	mir-423	TRUE	..((((((....(((((.................................&.)))))....)))))).......	-19.6	FALSE	TRUE	NA
83	CAGGAACAGCTGGGAGGCAGGTGAGGCTACAGCAGATGAGGAGAGGGGAG	AGGACTGTGCTTGGCA	FALSE	12	3	SAMPLE1	21	23.1521	8	141405922	141405971	+	PTP4A3	protein_coding	five_prime_utr	L2b	LINE	hsa-miR-3169	miRNA	0	TRUE	(((......)))........((.((((.((((..................&.....)))))))).))......	-14.7	FALSE	TRUE	NA
84	ACCGTATGGCCCACCATAATTACCCCCATACTCCTTACACTATTCCTCAT	CAAAGAATTCTCCTTTTGGGCT	FALSE	15	3	SAMPLE2	2428	1045.35	MT	8384	8433	+	MT-ATP8	protein_coding	exon			hsa-miR-186-5p	miRNA	mir-186	TRUE	.......((((((.....................................&................))))))	-10	FALSE	TRUE	NA
85	GGTTCCGCCGAGGGCCGGCCCCTCAGGACCAGGCGGGCCCCGGAGGAGCT	CAAAGTGCTTACAGTGCAG	TRUE	17	3	SAMPLE1	1068	1177.45	19	44973116	44973165	+	CLPTM1	protein_coding	exon			hsa-miR-17-5p	miRNA	mir-17	TRUE	((((((.(((.(((((.(((...........))).)))))))).))))))&....(((((...)))))......	-33.9	FALSE	TRUE	NA
86	ACGCCATTGCACTGATTAATGCACTTTTTCTGAAGGCTCCTGAGGACAAA	CAAAGTGCTTACAGTGCAGGTA	FALSE	12	3	SAMPLE2	8	3.4443	20	46383422	46383471	-	AL133227.1	antisense	intron			hsa-miR-17-5p	miRNA	mir-17	TRUE	..(((..(((((((..(((.(((((((.(((..((....))..)))....&.))))))))))))))))))))..	-23.9	FALSE	TRUE	NA
87	ATTCAGCTTCCTACACTATTAAAGTTTACCACAACCACCACCCCATCATA	CAAAGTGCTTACAGTGCAGGTA	FALSE	31	3	SAMPLE1	1164	1283.29	MT	14300	14349	+	MT-ND6	protein_coding	exon			hsa-miR-17-5p	miRNA	mir-17	TRUE	......((.(((.((((....((((.........................&......))))..)))).))).))	-8.5	FALSE	TRUE	NA
88	AGGGAGGGACAGCCCAGGCCGTGGAGCGGCTTCTGAGTTTCCCGTGAGCC	CAAAGTGCTTACAGTGCAGGTAG	FALSE	17	3	SAMPLE2	16	6.8886	19	4053014	4053063	-	ZBTB7A	protein_coding	intron			hsa-miR-17-5p|hsa-miR-20a-5p|hsa-miR-106a-5p	miRNA	mir-17	TRUE	.((((((..(((...(((((((...))))))))))..))))))((((((.&......))))))...........	-27.5	FALSE	TRUE	NA
89	AATAGCATCTACTATGTGCCAGCCCAGCACTGTTCTAAGCACTTTACAAA	CAAAGTGCTTACAGTGCAGGTAG	FALSE	6	3	SAMPLE1	8	8.81983	6	28442890	28442939	-	ZSCAN23	protein_coding	five_prime_utr	MIR	SINE	hsa-miR-17-5p|hsa-miR-20a-5p|hsa-miR-106a-5p	miRNA	mir-17	TRUE	....((((.......))))..(((..(((((((...(((((((((.....&.)))))))))))))))).)))..	-26.6	FALSE	TRUE	NA
90	CACACACGGACACATGCAGGACACAGATACACTGACAGGTACACACATGG	CACACACACACACACG	TRUE	5	3	SAMPLE2	11550	4972.71	X	1415937	1415986	+	ASMTL	protein_coding	intron	(AC)n	Simple_repeat	hsa-miR-8485	miRNA	0	TRUE	.....(((...((.(((((............))).)).))..........&................)))..	-5.4	FALSE	TRUE	NA
91	TATCAAACTCCTGAGCCAACAACTTAATATGACTAGCTTACACAATAGCT	GCTCTGGGTCTGTGGGGA	FALSE	13	3	SAMPLE2	3545	1526.26	MT	11316	11365	+	MT-ND4	protein_coding	exon			hsa-miR-760	miRNA	mir-760	TRUE	...((.((.((.(((((.................((((........))))&.))))).)))).))......	-16.8	FALSE	TRUE	NA
92	GATTTCTGTACTGAAAATATTACTACCTGCCACCCCACTTTAAAAATTCA	TAAAGTGCTTATAGGGCAGGTA	FALSE	20	3	SAMPLE2	9	3.87483	2	69838131	69838180	+	GMCL1	protein_coding	intron			hsa-miR-20a-5p|hsa-miR-17-5p	miRNA	mir-17	FALSE	..((((......))))......((((((((.((..(((((((........&)))))))......))))))))))	-19.7	FALSE	FALSE	NA
93	CTCCCTGCGCTATAGGGTCACTTTAAGCTCTGGGGAAAAAGGAGAAAGTG	TAAAGTGCTTATAGTGCAGGTAG	FALSE	17	3	SAMPLE2	57	24.5406	1	150966044	150966093	-	CERS2,AL590133.2	protein_coding,antisense	three_prime_utr			hsa-miR-20a-5p|hsa-miR-17-5p	miRNA	mir-17	TRUE	...(((((((((((((..(((((((..((((.........))))......&))))))))))))))))))))...	-29.6	FALSE	TRUE	NA
94	ACCTTCTGCACCTACACCATCTGCACCTACATCCACTGCACCTCCACCTT	TAAGGTGCATCTAGTGCAGAT	FALSE	10	3	SAMPLE2	93	40.04	12	112296830	112296879	-	HECTD4	protein_coding	intron			hsa-miR-18a-5p	miRNA	mir-17	TRUE	..................((((((((..........(((((((.......&..)))))))....))))))))..	-20.4	FALSE	TRUE	NA
95	AGATAAGGGCACCTTCTCATGGACTCCCTTTGCTTTTCAACAAGGAGTAC	TAAGGTGCATCTAGTGCAGATA	FALSE	18	3	SAMPLE1	150	165.372	X	73844352	73844401	-	XIST	lincRNA	exon			hsa-miR-18a-5p	miRNA	mir-17	TRUE	.....((((((((((.......(((((..(((........))))))))..&.))))))).)))...........	-18.2	FALSE	TRUE	NA
96	TTGAGGCCGATGAAGTTCTGCTGTTCGAAAGAGCTACATTCTTGGTTATT	TAGCAGCACATAATGGTTTGTG	FALSE	18	3	SAMPLE2	7	3.01376	9	19050252	19050301	+	RRAGA	protein_coding	exon			hsa-miR-15a-5p	miRNA	mir-15	TRUE	...((((((.....((.(((((((((....))))................&.))))).))....))))))...	-15.6	FALSE	TRUE	NA
97	GCCCTGATCGGCGCACTGCGAGCAGTAGCCCAAACAATCTCATATGAAGT	TAGCAGCACATCATGGTTTACA	FALSE	4	3	SAMPLE2	1056	454.648	MT	3688	3737	+	MT-ND1	protein_coding	exon			hsa-miR-15b-5p|hsa-miR-15a-5p	miRNA	mir-15	TRUE	(((.((((..((((.((((.....))))......................&..)).))..)))).))).....	-14.3	FALSE	TRUE	NA
98	AAGGTCTTCCAACAACTCCGGGTCTTCCAGCGACTTCAAGTCTTCCAATA	TAGCAGCACGTAAATATTGGCG	FALSE	20	3	SAMPLE1	221	243.648	X	140783197	140783246	+	LINC00632	antisense	exon			hsa-miR-16-5p	miRNA	mir-15	TRUE	..((....))....(((..(((((.......)))))..)))...((((((&..............))))))..	-10.5	FALSE	TRUE	NA
99	TGCTTCCTTCCTTTCCCTTGCTCATCCATGTTAGCTGGCAGTTTTTCTTT	TATTGCACTTGCCCCGGCCTGT	FALSE	24	3	SAMPLE2	18	7.74968	15	41300432	41300481	+	AC087721.2,OIP5-AS1	protein_coding,processed_transcript	five_prime_utr			hsa-miR-92a-3p	miRNA	mir-25	FALSE	.................................(((((............&.............)))))....	-7.8	FALSE	FALSE	NA
100	CAGCACCCCTCACCCCTGTGGCTCGGGACACTCCGCGACACTTAGCCAGT	TATTGCACTTGTCCCGGCCTGT	FALSE	12	3	SAMPLE2	30	12.9161	17	46032092	46032141	-	KANSL1	protein_coding	exon			hsa-miR-92a-3p	miRNA	mir-25	TRUE	...................(((.(((((((....((((............&..))))...))))))))))...	-21.8	FALSE	TRUE	NA
101	CGAAGGATGACAGGGATGTGCTGCCAGGTTGCTATAGAAACCCAGGCTCT	TATTGCACTTGTCCCGGCCTGT	FALSE	17	3	SAMPLE2	16	6.8886	19	40441090	40441139	-	SERTAD3	protein_coding	three_prime_utr			hsa-miR-92a-3p	miRNA	mir-25	TRUE	...(((......(((((((((.(((.((((........))))..)))...&....))))..)))))..)))..	-23	FALSE	TRUE	NA
102	CTGGTACCAGGTGCGGTGCCTGTTCCAGTCACCACTGTTCGCCAAGGCAG	TCCCTGAGACCCTTTAACCTGTGA	FALSE	5	3	SAMPLE1	1	1.10248	19	10920481	10920530	+	CARM1	protein_coding	exon			hsa-miR-125a-5p	miRNA	mir-10	TRUE	..(((..((((...((((.(((...))).)))).(((((......)))))&..))))..))).............	-19.7	FALSE	TRUE	NA
103	GATTAAGCTGCCTCAGTCTCTCTTCGTCTCTCTCTCTCTTTTTCTTTCAG	TCTCTCTCTCTCTCTCTCAG	TRUE	8	3	SAMPLE1,SAMPLE2	22	9.47182	19	10033340	10033389	-	NA	NA	NA	GA-rich	Low_complexity	hsa-miR-6873-3p	miRNA	0	FALSE	......((((...))))..............................(((&......)))..............	-2.4	FALSE	FALSE	NA
104	CTTGGGTCCATCCTGTCTCTCTTCTCTCTTCTCTCTCTCTCTCTCTCGCT	TCTCTCTCTCTCTCTCTCTC	TRUE	7	3	SAMPLE1,SAMPLE2	10	11.0248	1	110517188	110517237	-	KCNA10	protein_coding	three_prime_utr	GA-rich	Low_complexity	hsa-miR-6873-3p	miRNA	0	FALSE	..((((............................................&..................)))).	-2.8	FALSE	FALSE	NA
105	CCAGGGTGCACGTACGCGTGCTCTCTCTCTCTCTCTCTCATTTTGGCTTC	TCTCTCTCTCTCTCTCTCTC	TRUE	6	3	SAMPLE1	12	13.2297	12	12788879	12788928	-	APOLD1	protein_coding	three_prime_utr	(GA)n	Simple_repeat	hsa-miR-6873-3p	miRNA	0	FALSE	..((((.(((((....))))).))))..................(((...&........)))............	-13.8	FALSE	FALSE	NA
106	TCTCTTCTCTCTCTCTTCTCTCTCTCTCTCTCTCTCTCTCTCTCTCTCCT	TCTCTCTCTCTCTCTCTCTC	TRUE	5	3	SAMPLE1,SAMPLE2	274	302.08	14	59417236	59417285	+	NA	NA	NA	(TC)n	Simple_repeat	hsa-miR-6873-3p	miRNA	0	FALSE	..................................................&.......................	0	FALSE	FALSE	NA
107	AAACAGATGAGTCTCTCTCCTCTCTCTTCTCTCCTCTCTCTTCTCTCTTC	TCTCTCTCTCTCTCTCTCTC	TRUE	6	3	SAMPLE1,SAMPLE2	22	24.2546	X	142030525	142030574	+	NA	NA	NA	(CTCTC)n	Simple_repeat	hsa-miR-6873-3p	miRNA	0	FALSE	..(((((.(((.......................................&..)))))))).............	-8.4	FALSE	FALSE	NA
108	TGTCTTCTCTCCTCTCTCTCTCTCTCTCTCTCTCCTCTCTCCTCTCCTCT	TCTCTCTCTCTCTCTCTCTCA	TRUE	3	3	SAMPLE2	20	8.61076	1	112881372	112881421	+	NA	NA	NA	(CT)n	Simple_repeat	hsa-miR-6873-3p|hsa-miR-6734-3p	miRNA	0	FALSE	..................................................&.......................	0	FALSE	FALSE	NA
109	GCATTGTGATTTTCCTGCTCTTCTCTCTCTCTCTCTCTTTCTCTCTCTCC	TCTCTCTCTCTCTCTCTCTCA	TRUE	6	3	SAMPLE1,SAMPLE2	13	5.59699	1	175520654	175520703	+	TNR	protein_coding	five_prime_utr	(CT)n	Simple_repeat	hsa-miR-6873-3p|hsa-miR-6734-3p	miRNA	0	FALSE	....((.((.........................................&.................)).)).	-1.3	FALSE	FALSE	NA
110	CTCTCTCTCTCTCTCTCTTCTCTCTCTCTCTTCTCTCTCTCTCCTTCTCT	TCTCTCTCTCTCTCTCTCTCA	TRUE	4	3	SAMPLE2	50	21.5268	10	106195296	106195345	-	NA	NA	NA	(AG)n	Simple_repeat	hsa-miR-6873-3p|hsa-miR-6734-3p	miRNA	0	FALSE	..................................................&.......................	0	FALSE	FALSE	NA
111	ATTTTAACCAGATGTGTCCTCTCTCTCTCTCTCTCTCTCTCTTTGAATCT	TCTCTCTCTCTCTCTCTCTCA	TRUE	3	3	SAMPLE1,SAMPLE2	8	8.81983	11	13612086	13612135	+	NA	NA	NA	(CT)n	Simple_repeat	hsa-miR-6873-3p|hsa-miR-6734-3p	miRNA	0	FALSE	........((((......................................&.....))))..............	-3.8	FALSE	FALSE	NA
112	TCTCTCTCTCTCTCTCTCTCTCTCTCTCTTCCTCTCTCTCTCTTTCTCTC	TCTCTCTCTCTCTCTCTCTCA	TRUE	3	3	SAMPLE1	2	2.20496	12	55010526	55010575	+	AC027287.2	lincRNA	intron	(TC)n	Simple_repeat	hsa-miR-6873-3p|hsa-miR-6734-3p	miRNA	0	FALSE	..................................................&.......................	0	FALSE	FALSE	NA
113	TCTTCTCTCTCTTCTCTCTTCTCTCTCTCTCTCTCTCCTCTCTCTCTCCC	TCTCTCTCTCTCTCTCTCTCA	TRUE	3	3	SAMPLE2	90	38.7483	14	57275408	57275457	-	AP5M1	protein_coding	intron	MLT1F1	LTR	hsa-miR-6873-3p|hsa-miR-6734-3p	miRNA	0	FALSE	..................................................&.......................	0	FALSE	FALSE	NA
114	ACAGACATGGAGTCTCTTCTCTCTCTCTCTCCCCTCTCTCTCTCTCTCTC	TCTCTCTCTCTCTCTCTCTCA	TRUE	4	3	SAMPLE1,SAMPLE2	22	9.47182	15	53772254	53772303	+	NA	NA	NA	(TC)n	Simple_repeat	hsa-miR-6873-3p|hsa-miR-6734-3p	miRNA	0	FALSE	..(((((.((((......................................&..)))).)))))...........	-10.2	FALSE	FALSE	NA
115	TCTCTTCCTCTCTTCTCTCTCTCTCTTCTCTCCTCTCCTCTCTCCTCTCC	TCTCTCTCTCTCTCTCTCTCA	TRUE	3	3	SAMPLE1,SAMPLE2	17	7.31914	15	72880742	72880791	-	AC103874.1	lincRNA	intron	GA-rich	Low_complexity	hsa-miR-6873-3p|hsa-miR-6734-3p	miRNA	0	FALSE	..................................................&.......................	0	FALSE	FALSE	NA
116	AGACCACAGGACCACGTGATTCATAAAGAACTACTGTCAAAACTAGGGCC	TCTCTCTCTCTCTCTCTCTCA	FALSE	7	3	SAMPLE2	6	2.58323	2	75670598	75670647	+	MRPL19,GCFC2	protein_coding	intron			hsa-miR-6873-3p|hsa-miR-6734-3p	miRNA	0	FALSE	.....(((((((...(((.(((.....))).))).)))............&......)))).............	-8	FALSE	FALSE	NA
117	GTGTGGCATCTTCCTCCTCTCTCTCTCTCTCTCTCTCTCTCTCTCTCTCT	TCTCTCTCTCTCTCTCTCTCA	TRUE	3	3	SAMPLE1,SAMPLE2	4	1.72215	3	193082724	193082773	+	NA	NA	NA	(CT)n	Simple_repeat	hsa-miR-6873-3p|hsa-miR-6734-3p	miRNA	0	FALSE	....((((..........................................&.......))))............	-3.5	FALSE	FALSE	NA
118	CTCTCTCTCTCTCTCTCCCCTCTCTCCTCTCTCTCTCTCTCTCTCTCTTT	TCTCTCTCTCTCTCTCTCTCA	TRUE	3	3	SAMPLE1,SAMPLE2	12	5.16645	8	30549780	30549829	+	RBPMS	protein_coding	intron	(TC)n	Simple_repeat	hsa-miR-6873-3p|hsa-miR-6734-3p	miRNA	0	FALSE	..................................................&.......................	0	FALSE	FALSE	NA
119	TCTCTCTCTCTCTCTCTCTTCTTCTCTCTCTCTCTCTCTCTCTCTCTCTC	TCTCTCTCTCTCTCTCTCTCA	TRUE	3	3	SAMPLE1,SAMPLE2	92	101.428	X	43857138	43857187	-	MAOB	protein_coding	intron	(AG)n	Simple_repeat	hsa-miR-6873-3p|hsa-miR-6734-3p	miRNA	0	FALSE	..................................................&.......................	0	FALSE	FALSE	NA
120	TCTCCACACAAAGCCCCAGTCGTGTTCTCTTCTCTCTCACGCATTGTGCT	TCTCTCTCTCTCTCTCTCTCAG	TRUE	9	3	SAMPLE1	18	19.8446	18	77494976	77495025	-	AC124254.1	lincRNA	intron			hsa-miR-6873-3p|hsa-miR-6734-3p	miRNA	0	FALSE	.......(((.(((..((((((((.............)))).)))).)))&.......))).............	-8	FALSE	FALSE	NA
121	ATAGATTTTACTGAGAGAGAGAGAGAGAGCAGAAGAGAGCGACTGGAATT	TCTCTCTCTCTCTCTCTCTCAG	TRUE	9	3	SAMPLE2	220	94.7182	2	139907142	139907191	+	NA	NA	NA	(GA)n	Simple_repeat	hsa-miR-6873-3p|hsa-miR-6734-3p	miRNA	0	FALSE	..........((((((((((((((.((((.((((................&)))))))).))))))))))))))	-34.5	FALSE	FALSE	NA
122	TTAATCTAACAGATCTTCTCTCTTCTCTCTTCTCTCTCTCTCTCCCTCTC	TCTCTCTGTCTCTCTC	TRUE	8	3	SAMPLE1	2	2.20496	8	138658854	138658903	+	COL22A1	protein_coding	intron	(TC)n	Simple_repeat	hsa-miR-6873-3p	miRNA	0	FALSE	........(((((.....................................&.....))))).............	-5.2	FALSE	FALSE	NA
123	CAAATTCCAGTCGCTCTCTTCTGCTCTCTCTCTCTCTCTCAGTAAAATCT	TCTCTGCTCTGCTCTC	TRUE	4	3	SAMPLE1,SAMPLE2	172	189.626	2	139907144	139907193	-	NA	NA	NA	(GA)n	Simple_repeat	hsa-miR-6728-3p	miRNA	0	TRUE	.......(((..((....................................&.....)).)))..........	-3.7	FALSE	TRUE	NA
124	CCGGACTGTGTATTTATTTACTATAATGTTAGCTTACAAGCTGGGAATAT	TGAGGTAGTAGGTTGTATAGTT	FALSE	15	3	SAMPLE1	11	12.1273	8	37698807	37698856	+	ZNF703	protein_coding	three_prime_utr			hsa-let-7a-5p	miRNA	let-7	TRUE	...(((((((((...(((((((((....((((((....))))))......&....))))))))))))))))))	-15.7	FALSE	TRUE	NA
125	TATTTATTAAAGGATCTGGCACGTTCCCTTGAAGGCTAGGCAGAGCGATC	TGGGATTGCAGGCATGAGCC	FALSE	8	3	SAMPLE2	3	1.29161	2	73093780	73093829	-	RAB11FIP5	protein_coding	intron			hsa-miR-619-5p	miRNA	mir-619	FALSE	............(((((.((.((((((((........)))..)))))...&))..)))))...(((....)))	-16.4	FALSE	FALSE	NA
126	TACATGACCCCAGGTTCCAGTGTAGAACCTGAGTCCCCCATTCCCCAAAG	TGTGCAAACCATGCAAAACTGA	FALSE	17	3	SAMPLE2	8	3.4443	16	70572036	70572085	+	SF3B3	protein_coding	three_prime_utr			hsa-miR-19b-3p	miRNA	mir-19	FALSE	.....(((..(((((((.......))))))).)))...............&..((((......)))).......	-13.9	FALSE	FALSE	NA
127	GAACTTCCAACACACACTTACACACACAGATACACACGCACATGTGCATG	TGTGCAAATCTATGCAAAACTGA	FALSE	5	3	SAMPLE2	182	78.3578	21	32508024	32508073	-	EVA1C	protein_coding	intron			hsa-miR-19a-3p|hsa-miR-19b-3p	miRNA	mir-19	TRUE	.....................................(((....(((((.&.)))))......)))........	-7.9	FALSE	TRUE	NA
128	CCCTCTCTACTCGGGCCACGAGCATCTCCACACAGCTTCCAGATGACCCA	TGTGCAAATCTATGCAAAACTGA	FALSE	14	3	SAMPLE2	9	3.87484	5	150753570	150753619	-	DCTN4	protein_coding	exon			hsa-miR-19a-3p|hsa-miR-19b-3p	miRNA	mir-19	TRUE	.........((((.....)))).................(((........&..((((......))))...))).	-10.3	FALSE	TRUE	NA
129	TCCTGTCCTTCAAAGTACTTGATAGCCTTTCATAAGGCCTGGCACATGTG	TTCAAGTAATTCAGGATAGGT	FALSE	10	3	SAMPLE2	10	4.30538	8	22138096	22138145	-	REEP4	protein_coding	three_prime_utr			hsa-miR-26b-5p	miRNA	mir-26	TRUE	.((((((((......(((((((..(((((....)))))............&.)))))))....)))))))).	-25.2	FALSE	TRUE	NA
130	TCAGTTCCAGGCACCCACGACACACCACCAATCTCACCCATATCACTGAC	TTTCACCCTTCTGAGA	TRUE	14	3	SAMPLE2	444	191.159	21	8992292	8992341	+	NA	NA	NA	ACRO1	Satellite	hsa-miR-513a-3p|hsa-miR-513c-3p	miRNA	mir-506	FALSE	((((....(((.......................................&.........)))..)))).....	-6	FALSE	FALSE	NA
131	TTTCCAAGTTTTGACTCCCCTCCAGAATTTGCTTTTATTTGTTTTTCAGA	AAAAGCTGGGTTGAGAGGGCG	FALSE	4	2	SAMPLE1	6	6.61487	13	77310988	77311037	-	MYCBP2	protein_coding	intron	L1MEf	LINE	hsa-miR-320a-3p	miRNA	mir-320	TRUE	...............((((((((((.....((((((..............&))))))....))).))))).))	-16.8	FALSE	TRUE	NA
132	TGGAGGCCACCCTCTACAAAGCTTTATAGAACTTCTGGATCTAACTCACA	AAAAGCTGGGTTGAGAGGGCGA	FALSE	12	2	SAMPLE2	2	0.861075	16	1700118	1700167	+	JPT2	protein_coding	three_prime_utr			hsa-miR-320a-3p	miRNA	mir-320	TRUE	((((((....))))))...............(((((.((((((.((....&...)).)))))).)))))....	-19.8	FALSE	TRUE	NA
133	ACCCCTTTCCTCCCCATACACACACAAACCATTTTATTTTTTGGGCCATT	AAAAGCTGGGTTGAGAGGGCGA	FALSE	22	2	SAMPLE1	64	70.5586	17	4945808	4945857	-	PFN1	protein_coding	three_prime_utr			hsa-miR-320a-3p	miRNA	mir-320	TRUE	..(((((((..(((..............(((..........)))......&.......)))..)))))))...	-18.5	FALSE	TRUE	NA
134	TAAAGCTTTTGACTTGGAACTGTGTAGTGTGTGGGAAATAAATGGTGGAG	AAAAGCTGGGTTGAGAGGGCGA	FALSE	6	2	SAMPLE2	5	2.15269	4	163157132	163157181	-	NAF1	protein_coding	intron			hsa-miR-320a-3p	miRNA	mir-320	TRUE	.....((((((((((((.(((((..................)))))....&.....)))))))))))).....	-11.9	FALSE	TRUE	NA
135	AACAACCCAGCTCTCCCTAAGCTTCAAACTAGACTACTTCTCCATAATAT	AAAAGCTGGGTTGAGAGGGCGA	FALSE	13	2	SAMPLE1	2328	2566.58	MT	12552	12601	+	MT-ND5	protein_coding	exon			hsa-miR-320a-3p	miRNA	mir-320	TRUE	..((((((((((......................................&...)))))))))).........	-18.7	FALSE	TRUE	NA
136	TTCCCTTCCGGCAGGGAGTGCCCTCTCCATAAGACGCTTACGTTTGGACA	AAAAGCTGGGTTGAGAGGGCGA	FALSE	17	2	SAMPLE2	31	13.3467	X	73846044	73846093	-	XIST	lincRNA	exon			hsa-miR-320a-3p	miRNA	mir-320	TRUE	((((((......))))))(((((((((.((.....((((...........&..))))...)).))))))))).	-26.8	FALSE	TRUE	NA
137	CCAGCCAGCCCAATAGCACAAAGAACCAAAGCCTGCCGAAAGCATCTCCA	AAAAGCTGGGTTGGGAGGGCGA	FALSE	18	2	SAMPLE2	6	2.58323	10	96949122	96949171	+	LCOR	protein_coding	exon			hsa-miR-320a-3p	miRNA	mir-320	FALSE	((...(((((((...((................(((.....)))......&....)))))))))...))....	-14.7	FALSE	FALSE	NA
138	GCCCAGCCCAGCTCCCCCGACGCCCGGCGCAACGGCCAGGAGAAGCACTT	AAAGCTGGGTTGAGAGGGCGA	FALSE	3	2	SAMPLE2	482	207.519	19	4047894	4047943	-	ZBTB7A	protein_coding	exon			hsa-miR-320a-3p	miRNA	mir-320	TRUE	(((((((((((((.........((.(((......))).))..........&...)))))))))....))))..	-30.9	FALSE	TRUE	NA
139	ACACAGCACCTCCAAACTTTAGTCATACAGGACCAACATTTCCAGTAGTA	AAAGTGCTATAGTGCAGGTA	FALSE	4	2	SAMPLE2	128	55.1088	12	884763	884812	+	WNK1	protein_coding	exon			hsa-miR-20a-5p|hsa-miR-20b-5p	miRNA	mir-17	FALSE	.....((((......((((((....(((.(((........))).)))...&)))))).......))))......	-13	FALSE	FALSE	NA
140	TGTGGAGGGTGCGCTGGGTCCTCCAGCACTGCCGGCCTGCCTGCACTGCA	AAAGTGCTTACAGTGCAGGTAG	FALSE	2	2	SAMPLE1	14	15.4347	14	31700698	31700747	+	NUBPL	protein_coding	intron	LTR12C	LTR	hsa-miR-106a-5p|hsa-miR-17-5p|hsa-miR-20a-5p	miRNA	mir-17	TRUE	...((..((((.(((((.....)))))..))))..))(((((((((((..&...........))))))))))).	-34.4	FALSE	TRUE	NA
141	CAAACTAGACTACTTCTCCATAATATTCATCCCTGTAGCATTGTTCGTTA	AAAGTGCTTACAGTGCAGGTAG	FALSE	3	2	SAMPLE1	2328	2566.58	MT	12576	12625	+	MT-ND5	protein_coding	exon			hsa-miR-106a-5p|hsa-miR-17-5p|hsa-miR-20a-5p	miRNA	mir-17	TRUE	.........((((((...((............((((((((((........&...))))).))))))).))))))	-12.3	FALSE	TRUE	NA
142	TCGCCATCCTCCCCATCCTTGTTCCTCAGCAAATGGCATTAGCAGCTGTC	AACATTCATTGCGTCGGTGGGT	FALSE	5	2	SAMPLE2	5	2.15269	10	133312970	133313019	+	ZNF511,ZNF511-PRAP1	protein_coding	three_prime_utr			hsa-miR-181b-5p	miRNA	mir-181	FALSE	...........((((((.........(((((((((((.......))))).&........))))))..)))))).	-16.7	FALSE	FALSE	NA
143	CGACAGCCAGACCACAACACCAGATTGTACCCAGATAGCTGGGATTGGAA	AACATTCATTGCTGTCGGTGG	FALSE	15	2	SAMPLE1	29	31.9719	22	23765905	23765954	-	CHCHD10	protein_coding	three_prime_utr			hsa-miR-181b-5p	miRNA	mir-181	TRUE	(((((((.......(((..((((.((((......))))))))..)))...&..........)))))))......	-21.6	FALSE	TRUE	NA
144	TAATTTATTCAACTTCATCAATCACTTTATTTTATTTTTTTTTCTAACTC	AAGTGCCTTACAGTGCAGGTAG	FALSE	5	2	SAMPLE2	56	24.1102	3	48158466	48158515	-	CDC25A	protein_coding	three_prime_utr			hsa-miR-106a-5p|hsa-miR-17-5p	miRNA	mir-17	FALSE	...........(((((((.((.((((((......................&.)))))).))...))).))))..	-8.1	FALSE	FALSE	NA
145	CTGTGGAGCAAACCACAGTTTCATGCCCATCGTCCTAGAATTAATTCCCC	AATTCCCCTAAAAATC	TRUE	3	2	SAMPLE1	580	639.438	MT	8182	8231	+	MT-CO2	protein_coding	exon			hsa-miR-365a-3p|hsa-miR-365b-3p	miRNA	mir-365	FALSE	((((((......)))))).................(((............&........)))...........	-9.4	FALSE	FALSE	NA
146	TGGTGCCATGCCGCAGCACATTCCTAGTGCTTCACATATGTTCCTTTCTA	ACACACACACACACAC	FALSE	7	2	SAMPLE2	18	7.74968	17	80742966	80743015	+	RPTOR	protein_coding	intron			hsa-miR-8485	miRNA	0	TRUE	.(((.....)))..(((((.......)))))....((((((.........&...............))))))	-10.5	FALSE	TRUE	NA
147	CACACCACATACTACACACACACCACATACCACACACACTACATACCACA	ACACACACACACACAC	FALSE	6	2	SAMPLE2	130	55.9698	22	50338643	50338692	-	NA	NA	NA	(GT)n	Simple_repeat	hsa-miR-8485	miRNA	0	TRUE	........((((......................................&.................))))	-1.7	FALSE	TRUE	NA
148	GCATCGATCACACACCCCACTCACACCACGTACACAGTCACACACGCACA	ACACACACACACACAC	FALSE	2	2	SAMPLE1	30	33.0744	7	70496665	70496714	+	AUTS2	protein_coding	intron	(CGCACA)n	Simple_repeat	hsa-miR-8485	miRNA	0	TRUE	...........................((((...................&...............))))..	-3.3	FALSE	TRUE	NA
149	CACGTCACATCAGCGTCGATCACACACCCCACTCACACACATCACGTACA	ACACACACACACACAC	FALSE	8	2	SAMPLE2	152	65.4417	7	70497290	70497339	+	AUTS2	protein_coding	intron	(CGCACA)n	Simple_repeat	hsa-miR-8485	miRNA	0	TRUE	.((((.......((((.(((....................)))))))...&...............))))..	-5.4	FALSE	TRUE	NA
150	ACATGCCTATATACACACATCCTCATATACATGTACACTCCCGTATACAC	ACACACACACACACCCATAT	FALSE	7	2	SAMPLE2	36	15.4994	22	47005706	47005755	+	TBC1D22A	protein_coding	intron			hsa-miR-8485	miRNA	0	FALSE	(((((..(((((............)))))))))).......(((......&...............)))...	-4.6	FALSE	FALSE	NA
151	CACACATGGAGACACCCACACATTGACACACTCCCACCACATACTCAGAC	ACACACACACACACGT	FALSE	2	2	SAMPLE2	221	95.1488	21	45529550	45529599	-	SLC19A1	protein_coding	intron	(GT)n	Simple_repeat	hsa-miR-8485	miRNA	0	TRUE	.......((((.....((.....)).....))))......((((......&.................))))	-4.4	FALSE	TRUE	NA
152	TCACACACAAGCACATAAACGCTGTCACAACTACACTCACATGCATGCTT	ACACACACTCACACACGT	FALSE	13	2	SAMPLE2	1	0.430538	20	34988390	34988439	-	MYH7B	protein_coding	intron			hsa-miR-8485	miRNA	0	FALSE	.........(((........))).................((((.((...&..............)).))))	-4.4	FALSE	FALSE	NA
153	AAACCAACCAAGTAAATCCCTTCTCTAATTTTCTTCATGTTGACCCTAGA	ACACTTGCTGGTTTCCT	FALSE	9	2	SAMPLE2	19	8.18021	12	98547797	98547846	+	TMPO	protein_coding	exon			hsa-miR-505-3p	miRNA	mir-505	TRUE	((((((..(((((.........................((((((......&.))))))))))).))))))...	-13.7	FALSE	TRUE	NA
154	GGAAGATGGCGGTCCTGGGGTAGAGTTTGCAAGCTTTCTGACTAGGCTAG	ACCCTGTAGATCCGAATTTGTG	FALSE	14	2	SAMPLE1	15	16.5372	1	212035457	212035506	-	INTS7	protein_coding	five_prime_utr			hsa-miR-10a-5p	miRNA	mir-10	TRUE	...((((..(((..((((((((.........(((((.......)))))..&))))))..))..))).))))...	-17.5	FALSE	TRUE	NA
155	GAAGTCCTAGGAAAGTGACAGCGAGGGCTGTGAGTTTTAGGTAGAGGGGG	ACTGCAGTGAAGGCACTTGTAG	FALSE	11	2	SAMPLE2	3776	1625.71	MT	13782	13831	-	MT-ND5	protein_coding	exon			hsa-miR-17-3p	miRNA	mir-17	TRUE	.....(((((((.....(((((....)))))...))))))).........&.((((((((....))).)))))	-19.8	FALSE	TRUE	NA
156	TGGTGCGACAGCTGCTGGATGACCACAAGGATGTGGTGACCCTCTTGGCA	ACTGGACTTGGAGTCAGAAG	FALSE	12	2	SAMPLE2	52	22.388	16	31110242	31110291	+	BCKDK	protein_coding	exon			hsa-miR-378a-3p	miRNA	mir-378	TRUE	.(((((....)).))).....((((((....))))))...(((.(((((.&............))))).))).	-18.2	FALSE	TRUE	NA
157	CTATCATATAGTAAAACCCAGCCCATGACCCCTAACAGGGGCCCTCTCAG	ACTGGACTTGGAGTCAGAAGGC	FALSE	9	2	SAMPLE2	2428	1045.35	MT	9227	9276	+	MT-CO3	protein_coding	exon			hsa-miR-378a-3p	miRNA	mir-378	TRUE	....................(((..((((.((...(((............&.))).....)).))))...)))	-14.2	FALSE	TRUE	NA
158	AGCATCCAGTTCCTCCCCAGCCCTGCTCCCAGCAAACCCCTAGTCTAGCC	ACTGGACTTGGAGTCAGAAGGC	FALSE	7	2	SAMPLE2	37	15.9299	X	73849907	73849956	-	XIST	lincRNA	exon	G-rich	Low_complexity	hsa-miR-378a-3p	miRNA	mir-378	TRUE	...................((((((((((............(((((((..&.))))))).)))).)))..)))	-18.1	FALSE	TRUE	NA
159	GTCAAGCTTCCAAGACTCCAGACACATCCAAATGAGGCGCTGCATGTGGC	ACTGGATTTAGAGTCAGAAGGC	FALSE	5	2	SAMPLE1	396	436.582	6	52995886	52995935	+	RF00100,RN7SK	misc_RNA,snRNA	exon	7SK	RNA	hsa-miR-378a-3p|hsa-miR-422a	miRNA	mir-378	FALSE	......((((...((((((((.(((((.((..........)).)))))..&.......)))))))).))))..	-20	FALSE	FALSE	NA
160	CTCCTGTACTTATCAAAGCAGAGAGTGCTAATCAATATTAAGCCCTTCTC	ACTGTAGATGGCATGAG	TRUE	8	2	SAMPLE2	81	34.8735	X	73846958	73847007	-	XIST	lincRNA	exon			hsa-miR-8052	miRNA	0	FALSE	.....((((((.((......)))))))).............((((((...&..........))))))......	-16.6	FALSE	FALSE	NA
161	TAGTTCTTCCAGAAAAATCTAGATCTTCCAGTCAATCAGTGTCTTCCAGA	AGACTAGTGATTTTGTTGTT	FALSE	9	2	SAMPLE1	221	243.648	X	140783560	140783609	+	LINC00632	antisense	exon			hsa-miR-7-5p	miRNA	mir-7	TRUE	.((.(((...(((....)))))).)).......(((((..((((((((..&))))))))...)))))........	-16.7	FALSE	TRUE	NA
162	CTTTACTTGCCGCAGAAGGTGCTCTTCTGAGAGAAGCAGCTCTTGCGGCC	AGCAGAGGAGAGAGAG	TRUE	3	2	SAMPLE2	338	145.522	6	170357166	170357215	+	FAM120B	protein_coding	intron			hsa-miR-6510-5p	miRNA	0	FALSE	((((.((((((((((.((.(((((((....))).)))).)).))))))).&........))))))).......	-25.1	FALSE	FALSE	NA
163	CCAGCATTCCTGGCCCTCCAGGACCTCCAGAGTCATCCTACAAATGACGT	AGCAGCATTGTACAGGGCTATGA	FALSE	3	2	SAMPLE2	6	2.58323	1	168243962	168244011	+	SFT2D2	protein_coding	three_prime_utr			hsa-miR-103a-3p	miRNA	mir-103	TRUE	.......((((((....))))))....((.((((....(((((.((..((&.))..)))))))...)))).)).	-17.3	FALSE	TRUE	NA
164	TTTTCAATAACCAAGGTAGCCTTCATATGTAGCCTTAAAGCATTACCTCT	AGCTACATCTGGCTACTGGGT	FALSE	18	2	SAMPLE1,SAMPLE2	8	3.4443	1	65434050	65434099	+	LEPROT,LEPR	protein_coding	five_prime_utr,three_prime_utr			hsa-miR-222-3p	miRNA	mir-221	TRUE	.........(((..(((((((.....(((((((.................&.)))))))..))))))).)))	-22.9	FALSE	TRUE	NA
165	TGACACCCACAGTTATGCCGGATGTTGCCAGATGCCCCTAGGGGACAGAG	AGCTACATCTGGCTACTGGGT	FALSE	8	2	SAMPLE2	26	11.194	10	1040288	1040337	-	IDI2-AS1,IDI1	antisense,protein_coding	three_prime_utr	MER20	DNA	hsa-miR-222-3p	miRNA	mir-221	TRUE	......((.((((...(((((((((.((....(((((....))).))...&.)).))))))))).)))))).	-29.2	FALSE	TRUE	NA
166	CTGAACCATGAGCCAAATAAGCCTCTTTCTAAGTTACCCACAGCCTCAGA	AGCTACATCTGGCTACTGGGT	FALSE	5	2	SAMPLE2	7	3.01376	16	89232362	89232411	+	ZNF778	protein_coding	three_prime_utr	MSTB2	LTR	hsa-miR-222-3p	miRNA	mir-221	TRUE	.....(((..(((((....(((............................&.))).....)))))..)))..	-13.7	FALSE	TRUE	NA
167	CTGTTTTCTAGGACCCAGCGTATGTAGCATTTGTATTGCAGTTTCCCTGG	AGCTACATCTGGCTACTGGGT	FALSE	15	2	SAMPLE2	48	20.6658	2	111168262	111168311	+	MIR4435-2HG,BCL2L11	lincRNA,protein_coding	three_prime_utr			hsa-miR-222-3p	miRNA	mir-221	TRUE	......(((((...((((...(((((((..........(((.....))).&.)))))))))))...))))).	-20.1	FALSE	TRUE	NA
168	TCAAACCCAGCAGCTATTCCGCATGCAGCAGAAGATATTCAAGGAGATGA	AGCTACATTGTCTGCTGGGTTT	FALSE	16	2	SAMPLE1	16	17.6397	11	117152463	117152512	+	PAFAH1B2	protein_coding	exon			hsa-miR-221-3p	miRNA	mir-221	TRUE	..(((((((((((.......(((((.(((.(((....)))..........&.))).)).)))))))))))))).	-23.5	FALSE	TRUE	NA
169	TAAAACCCAGCCCATGACCCCTAACAGGGGCCCTCTCAGCCCTCCTAATG	AGCTACATTGTCTGCTGGGTTT	FALSE	8	2	SAMPLE2	2428	1045.35	MT	9238	9287	+	MT-CO3	protein_coding	exon			hsa-miR-221-3p	miRNA	mir-221	TRUE	..(((((((((....(((........(((((.......))))).......&.........))).))))))))).	-23.2	FALSE	TRUE	NA
170	TCCTGCCAAGCGGCACGAAGGGGAGATGTACAGCGTGCCATACAGCACTG	AGCTACATTGTCTGCTGGGTTTC	FALSE	7	2	SAMPLE1	26	28.6644	1	26774364	26774413	+	ARID1A	protein_coding	exon			hsa-miR-221-3p	miRNA	mir-221	TRUE	((.((((....)))).))((.((((((((..(((((((......))))..&.)))))))).))).)).......	-22	FALSE	TRUE	NA
171	ATCACTAACCTGTTTTCTAGGACCCAGCGTATGTAGCATTTGTATTGCAG	AGCTACATTGTCTGCTGGGTTTC	FALSE	21	2	SAMPLE2	24	10.3329	2	111168253	111168302	+	MIR4435-2HG,BCL2L11	lincRNA,protein_coding	three_prime_utr			hsa-miR-221-3p	miRNA	mir-221	TRUE	........((((.....))))((((((((.(((((((.............&.)))))))....))))))))...	-24.5	FALSE	TRUE	NA
172	AGCCCGAGCAGAAAGAGGGCGACACGAAGGACAAGAAGGACGAAGAGGAG	AGCTCGGTCTGAGGCCCCTCAG	FALSE	3	2	SAMPLE1	217	239.238	20	62308694	62308743	+	ADRM1	protein_coding	exon			hsa-miR-423-3p	miRNA	mir-423	TRUE	...((((((.........................................&.)))))).(((((....))))).	-17.3	FALSE	TRUE	NA
173	TAGCCATGGCCATCCCCTTATGAGCGGGCGCAGTGATTATAGGCTTTCGC	AGCTCGGTCTGAGGCCCCTCAGT	FALSE	12	2	SAMPLE1	643	708.894	1	634000	634049	+	AL669831.3,MTATP6P1	transcribed_processed_pseudogene,unprocessed_pseudogene	exon			hsa-miR-423-3p	miRNA	mir-423	TRUE	....................((((.((((.....((((...((((.....&)))).))))....))))))))..	-18.7	FALSE	TRUE	NA
174	AAGACGACATATTGATTATTCATGAGCCAGCGCCACTGCCAGGACCTCTG	AGGCAGTGTATTGTTAGCTGGC	FALSE	9	2	SAMPLE2	32	13.7772	7	138881474	138881523	-	KIAA1549	protein_coding	exon			hsa-miR-449b-5p	miRNA	mir-449	TRUE	............(((....)))...(((((((((((((((..........&.)))))))....))..))))))	-23.1	FALSE	TRUE	NA
175	GCTTTGATGAACCGCCCTTTCCCCCCTGCAGTTCTAGTGGAATCTCCCCT	AGGGACCCAGCACAGGA	FALSE	2	2	SAMPLE2	54	23.249	21	42667866	42667915	+	PDE9A	protein_coding	intron			hsa-miR-6875-5p	miRNA	0	FALSE	.................(((((..((((..(((((((.(((...))).))&...))))).))))...)))))	-14.3	FALSE	FALSE	NA
176	TTCCTCATCACCCAACTAAAAATATTAAACACAAACTACCACCTACCTCC	AGTAGGTTGTGTGGTT	FALSE	11	2	SAMPLE2	2428	1045.35	MT	8426	8475	+	MT-ATP8	protein_coding	exon			hsa-let-7b-5p	miRNA	let-7	TRUE	.............................((((....(((..(((((((.&.)))))))..)))..))))...	-19.3	FALSE	TRUE	NA
177	GCCAATGGTGAGGGAGGTTGAAGTGAGAGGTATGGTTTTGAGTAGTCCTC	CAAAGTGCTCACAGTGCAGGTAG	FALSE	12	2	SAMPLE1	2328	2566.58	MT	13415	13464	-	MT-ND5	protein_coding	exon			hsa-miR-17-5p|hsa-miR-20b-5p	miRNA	mir-17	FALSE	(((.((.(((((.....(((......((((..((........))..))))&)))....))))).))...)))..	-12.6	FALSE	FALSE	NA
178	CCCACATTGCACACACTGTAAGAAATGCACTTTCCGAGGAAGGGGATGGG	CAAAGTGCTGTTCGTGCAGGTA	FALSE	17	2	SAMPLE2	33	14.2077	19	3463692	3463741	+	NFIC	protein_coding	three_prime_utr			hsa-miR-93-5p	miRNA	mir-17	TRUE	............((.(((((.(((..(((((((((........)))....&..))))))..))).)))))))..	-20.9	FALSE	TRUE	NA
179	CCCTCACATTCACTTTCCCCCTCATTCACATTCACTCCTCCCTCACTCAT	CAAAGTGCTTACAGTGCAG	FALSE	14	2	SAMPLE2	4	1.72215	13	29557767	29557816	-	SLC7A1	protein_coding	five_prime_utr			hsa-miR-17-5p	miRNA	mir-17	TRUE	.((((((...((((((..................................&.))))))......))).)))...	-9.3	FALSE	TRUE	NA
180	TCTCTACTAAGAACTCTTTCTTAAATGTGGTTTGTTACTGTAGCACTTTT	CAAAGTGCTTACAGTGCAGGTA	FALSE	10	2	SAMPLE2	19	8.18021	17	68046656	68046705	+	KPNA2	protein_coding	three_prime_utr			hsa-miR-17-5p	miRNA	mir-17	TRUE	...((((((((((....))))))...))))(((((.(((((((((((((.&.))))))).)))))))))))...	-23.3	FALSE	TRUE	NA
181	TATCATTCATGACTTAATACCTGAAATGCACTTTTAAATGTTTGCCTTAT	CAAAGTGCTTACAGTGCAGGTAG	FALSE	5	2	SAMPLE1	6	6.61487	11	16757691	16757740	+	NA	NA	NA			hsa-miR-17-5p|hsa-miR-20a-5p|hsa-miR-106a-5p	miRNA	mir-17	TRUE	.................((((((....(((((((................&.)))))))........)))))).	-15.2	FALSE	TRUE	NA
182	AAAAAGTTTCTCGTGACTGAGAGCCCTGCCAAGTTTGCACTTTATAAGCG	CAAAGTGCTTACAGTGCAGGTAG	FALSE	5	2	SAMPLE1	3	3.30744	12	64688384	64688433	+	RASSF3	protein_coding	exon			hsa-miR-17-5p|hsa-miR-20a-5p|hsa-miR-106a-5p	miRNA	mir-17	TRUE	.......((((((....)))))).(((((...((..(((((((.......&.)))))))..))...)))))...	-23.4	FALSE	TRUE	NA
183	GTCCCAACAGAACCTGCATGTGTACATCTCAGAGCACGAGCACTTTACAG	CAAAGTGCTTACAGTGCAGGTAG	FALSE	15	2	SAMPLE1	42	46.3041	19	44974429	44974478	+	CLPTM1	protein_coding	intron,exon			hsa-miR-17-5p|hsa-miR-20a-5p|hsa-miR-106a-5p	miRNA	mir-17	TRUE	...........((((((((((((..........))))(((((((((....&.)))))))))...))))))))..	-24.3	FALSE	TRUE	NA
184	TTCATCACTTTTAAAGCCCTATTTAAAGGTTTCTTTCCAAAACCCTTGAA	CAAAGTGCTTACAGTGCAGGTAG	FALSE	6	2	SAMPLE2	28	12.0551	2	23809286	23809335	-	ATAD2B	protein_coding	intron			hsa-miR-17-5p|hsa-miR-20a-5p|hsa-miR-106a-5p	miRNA	mir-17	TRUE	......(((((((((......)))))))))...........(((......&....(((((...))))).)))..	-11	FALSE	TRUE	NA
185	CACTCTCCTAAGCACTTTATGTATACTAACTCACTTAAATTTCCCAACAC	CAAAGTGCTTACAGTGCAGGTAG	FALSE	7	2	SAMPLE2	6	2.58323	2	72308552	72308601	-	EXOC6B	protein_coding	intron	MIR	SINE	hsa-miR-17-5p|hsa-miR-20a-5p|hsa-miR-106a-5p	miRNA	mir-17	TRUE	((((....((((((((((................................&.)))))))))).)))).......	-13.7	FALSE	TRUE	NA
186	GGAGTCCTGGATACCTTGATGTTTAGCACTTTAACCCCCTTTGTCTTTAA	CAAAGTGCTTACAGTGCAGGTAG	FALSE	4	2	SAMPLE2	23	9.90236	20	63957564	63957613	-	ZNF512B	protein_coding	three_prime_utr			hsa-miR-17-5p|hsa-miR-20a-5p|hsa-miR-106a-5p	miRNA	mir-17	TRUE	...........(((((...(((..((((((((..................&.)))))))).)))....))))).	-17.3	FALSE	TRUE	NA
187	CAAGTAACAACAACAATTGAGAGGATGGTAGAGGAGGAAGAAGAGTACGA	CAAAGTGCTTACAGTGCAGGTAG	FALSE	9	2	SAMPLE2	2	0.861075	22	35843687	35843736	-	RBFOX2	protein_coding	intron	L2c	LINE	hsa-miR-17-5p|hsa-miR-20a-5p|hsa-miR-106a-5p	miRNA	mir-17	TRUE	..........................................((((((..&....)))))).............	-6.9	FALSE	TRUE	NA
188	TATCATTTGCACAAAGCACTTTTATATGTTCTTGTCTTGTGAAGTGGAGT	CAAAGTGCTTACAGTGCAGGTAG	FALSE	2	2	SAMPLE1	12	13.2297	3	48179764	48179813	-	CDC25A	protein_coding	intron	MIRb	SINE	hsa-miR-17-5p|hsa-miR-20a-5p|hsa-miR-106a-5p	miRNA	mir-17	TRUE	....((((((((.(((((((((......(((...((....))...)))..&.)))))))))...))))))))..	-20.9	FALSE	TRUE	NA
189	CTTCGCTTAGAATGCCAGAATAATATAGTTCAAGACCTGAAGTTGCCAAT	CAAAGTGCTTACAGTGCAGGTAG	FALSE	8	2	SAMPLE2	7	3.01376	3	141293448	141293497	+	PXYLP1,AC117383.1	protein_coding,antisense	intron			hsa-miR-17-5p|hsa-miR-20a-5p|hsa-miR-106a-5p	miRNA	mir-17	TRUE	((((((((.((((..............)))))))...))))).((((...&....(((((...))))).)))).	-10.8	FALSE	TRUE	NA
190	CACCGCAATAGACCTACACACACACAGGGAGCTATGCATACATGCACACG	CACACACACACACACA	FALSE	2	2	SAMPLE2	214	92.135	22	23091519	23091568	+	RSPH14,GNAZ	protein_coding	five_prime_utr			hsa-miR-8485	miRNA	0	TRUE	....(((.(((.(((...........)))..))))))((((.((......&..............)).))))	-7	FALSE	TRUE	NA
191	ACAGACACATATTCTCATATGCATACGCACTTGCACACAACCCTCGCACG	CACACACACACACACA	FALSE	13	2	SAMPLE2	91	39.1789	X	3822800	3822849	-	BX890604.2	lincRNA	intron			hsa-miR-8485	miRNA	0	TRUE	.......(((((....))))).(((((....(((...........)))..&................)))))	-5.6	FALSE	TRUE	NA
192	ACACACACACAGACACATTCCATATACACACACACATTCCCTACATACAC	CACACACACACACACA	TRUE	3	2	SAMPLE2	190	81.8021	X	140724705	140724754	+	LINC00632	antisense	intron	(AC)n	Simple_repeat	hsa-miR-8485	miRNA	0	TRUE	............................................((((..&.................))))	-1.8	FALSE	TRUE	NA
193	CTGGCTGCCATCCACCGGAGTATGGCCAACCCTGGTGAGGGCCGGACAGC	CACACACACACACACACCTA	TRUE	2	2	SAMPLE2	302	130.022	12	109285288	109285337	-	FOXN4	protein_coding	intron,exon			hsa-miR-8485	miRNA	0	FALSE	(((((..((...((((((.((.......)).)))))).)))))))((...&.................))..	-17.2	FALSE	FALSE	NA
194	ACAGATGGGCACAGACAGACACGCACGGACACACAGATACACCAACAGAC	CACACACACACACACACG	TRUE	7	2	SAMPLE2	3850	1657.57	X	1416235	1416284	+	ASMTL	protein_coding	intron	(AC)n	Simple_repeat	hsa-miR-8485	miRNA	0	TRUE	........................(((.......................&................)))..	-2.4	FALSE	TRUE	NA
195	CGGGCATGCGGCATCCACACGGCACATGCAAGGCACATGGCATCCACATG	CACACACACACACGCACG	TRUE	10	2	SAMPLE2	71	30.5682	10	132425345	132425394	-	NA	NA	NA			hsa-miR-8485	miRNA	0	FALSE	((.(((((..((.........)).)))))......((((.......))))&................))...	-10.2	FALSE	FALSE	NA
196	TAAACACAGACACACACAGATACAGACAGCCCCTTCCACTCAGATATACA	CACACATACACACACACG	FALSE	4	2	SAMPLE2	31	13.3467	10	127017220	127017269	+	DOCK1,AL359094.1,AL359094.2	protein_coding,antisense	intron	(CA)n	Simple_repeat	hsa-miR-8485	miRNA	0	FALSE	...................((((...........................&.................))))	-1.9	FALSE	FALSE	NA
197	ACTTACACATGGACACACACCACACACACGGACACCCACCACACTCACAT	CACAGACACACACACACG	TRUE	9	2	SAMPLE1	88	97.0181	21	45529975	45530024	-	SLC19A1	protein_coding	intron	(GT)n	Simple_repeat	hsa-miR-8485	miRNA	0	FALSE	...(((...(((.......((........)).......))).........&.................))).	-3.1	FALSE	FALSE	NA
198	AACTGCATAGGTACATCTAACTCTGGACTGGCATGCACATTGTCATGTGC	CACATTGCCAGGGATTACCAC	FALSE	11	2	SAMPLE2	13	5.59699	3	51968894	51968943	-	PCBP4,AC115284.1,ABHD14B	protein_coding,processed_transcript	five_prime_utr,three_prime_utr			hsa-miR-23b-3p	miRNA	mir-23	TRUE	.........((((.((((.........((((((.((((((....))))))&.......))))))))))))))..	-20.3	FALSE	TRUE	NA
199	TATTCACCAATGTCTTATACAAATAGGATTGTCTACTTTTGCAACTTGTA	CAGACACACACACACACG	FALSE	2	2	SAMPLE2	15	6.45806	15	101477184	101477233	-	PCSK6	protein_coding	intron			hsa-miR-8485	miRNA	0	FALSE	...........(((((((....)))))))..............((.(((.&.............))).))..	-5.8	FALSE	FALSE	NA
200	ACCAGTTTACTAACAAAATTGCGAAGAAGGACCGCGTGGAAGGAAGGACG	CAGCAGCAATTCATGTTTTGA	FALSE	10	2	SAMPLE1	69	76.071	19	16575781	16575830	-	AC008764.1,MED26	protein_coding	three_prime_utr			hsa-miR-424-5p	miRNA	mir-322	TRUE	...........((((.((((((.........((........)).......&.....))))))..)))).....	-8.4	FALSE	TRUE	NA
201	CTAAGGACCACTGTTTTTGGTAGCAATTATATGGTTACTATCCACTGCAG	CAGTTACCGCTTCCGCTACCGC	FALSE	10	2	SAMPLE1	7	7.71735	5	176508469	176508518	+	FAF2	protein_coding	three_prime_utr			hsa-miR-935	miRNA	mir-935	TRUE	..((((((....))))))((((((.......((((.(((...........&..))).)))).....))))))..	-15.9	FALSE	TRUE	NA
202	ATCTGTATGTGAGGCACCCATAACAGTAGTTTTGCCTGTGAGTCGTCTTC	CTAGACTGAAGCTCCTTGAGG	FALSE	14	2	SAMPLE2	9	3.87484	9	122323120	122323169	+	MRRF	protein_coding	three_prime_utr	L2c	LINE	hsa-miR-151a-3p	miRNA	mir-28	TRUE	..((((.((((.......))))))))........(((..((((.((((..&..))))....))))....)))	-12	FALSE	TRUE	NA
203	TCGCATCATAATCCTCTCTCAAGGACTTCAAACTCTACTCCCACTAATAG	CTAGACTGAAGCTCCTTGAGG	FALSE	2	2	SAMPLE1	1116	1230.37	MT	11776	11825	+	MT-ND4	protein_coding	exon			hsa-miR-151a-3p	miRNA	mir-28	TRUE	.................(((((((((((((...((((.............&.)))).))))).)))))))).	-20.9	FALSE	TRUE	NA
204	TCTCTCTCCTCTCTCTCTCTCTCTCTCCTCTCTCTCTCTCTCTCTCTCTC	CTCTCTCTCTCTCTCTCTCA	TRUE	2	2	SAMPLE2	24	10.3329	8	47179379	47179428	-	AC120036.1	unprocessed_pseudogene	intron	(GA)n	Simple_repeat	hsa-miR-6873-3p	miRNA	0	FALSE	..................................................&.......................	0	FALSE	FALSE	NA
205	TTGTATTCTCTCTTCTCTCTTCTCTCCTCTTCTCTCTCTCTCTCTCTCTC	CTCTCTCTCTCTCTCTCTCAG	TRUE	3	2	SAMPLE2	20	8.61076	10	92251360	92251409	+	CPEB3	protein_coding	five_prime_utr	(TC)n	Simple_repeat	hsa-miR-6873-3p|hsa-miR-6734-3p	miRNA	0	FALSE	..................................................&.......................	0	FALSE	FALSE	NA
206	TTTTCCTTTCTCTCTCTCTCTTCTGTCTGTCTCTCTCTCTCTCTTTTTCC	CTCTCTCTCTCTCTCTCTCAG	TRUE	2	2	SAMPLE1	49	54.0215	13	68893330	68893379	+	LINC02342	lincRNA	intron	HERVIP10FH-int	LTR	hsa-miR-6873-3p|hsa-miR-6734-3p	miRNA	0	FALSE	..........................(((.....................&....................)))	-0.9	FALSE	FALSE	NA
207	ACAAACTCTTCGTCTCTCTCTCTCTCTCTCTCTCTCTCTCTCTCTCTCTC	CTCTCTCTCTCTCTCTCTCAG	TRUE	2	2	SAMPLE2	4	1.72215	18	35168844	35168893	-	NA	NA	NA	(AG)n	Simple_repeat	hsa-miR-6873-3p|hsa-miR-6734-3p	miRNA	0	FALSE	(((...............................................&.......))).............	-0.3	FALSE	FALSE	NA
208	TTCTCTTTCTTTCTCTCTCTCTTCTCTCTTCTCTCCTCTCTCTGTCCTCT	CTCTCTCTTCTCTCAG	TRUE	4	2	SAMPLE1,SAMPLE2	14	15.4347	1	112881318	112881367	+	NA	NA	NA	(CT)n	Simple_repeat	hsa-miR-6734-3p|hsa-miR-1224-3p	miRNA	0	FALSE	.........................................(((......&....................)))	-0.9	FALSE	FALSE	NA
209	CAAGCTGTGCAGACGAATCTCTCTTCTCTCTTCTCTCTCTCTCTCTCTCA	CTCTCTCTTCTCTCAG	TRUE	3	2	SAMPLE2	4	1.72215	17	17386146	17386195	-	NA	NA	NA	(GA)n	Simple_repeat	hsa-miR-6734-3p|hsa-miR-1224-3p	miRNA	0	FALSE	.(((..(((.((......................................&.......))))).))).......	-4	FALSE	FALSE	NA
210	GATTAAGCTGCCTCAGTCTCTCTTCGTCTCTCTCTCTCTTTTTCTTTCAG	CTCTCTCTTCTCTCAG	TRUE	2	2	SAMPLE2	22	9.47182	19	10033340	10033389	-	NA	NA	NA	GA-rich	Low_complexity	hsa-miR-6734-3p|hsa-miR-1224-3p	miRNA	0	FALSE	((....((((...)))).................................&........)).............	-1.8	FALSE	FALSE	NA
211	GTCTCAAAAAAAAAGAGAAGAGAGAAGAGGAGAGAAGAGGAGAGAAGAGA	CTCTCTCTTCTCTCAG	TRUE	11	2	SAMPLE2	2	0.861076	2	198029680	198029729	-	PLCL1	protein_coding	three_prime_utr	(TCTCT)n	Simple_repeat	hsa-miR-6734-3p|hsa-miR-1224-3p	miRNA	0	FALSE	.((((.........)))).(((((((((((((.((((.((..........&)))))).))).))))))))))..	-31.6	FALSE	FALSE	NA
212	CAGGCCTCTCTGTGTCTCTCTTCGTGTCTCTCTTCATCTCTCTCTGCTTC	CTCTCTCTTCTCTCAG	TRUE	4	2	SAMPLE1,SAMPLE2	3	1.29161	20	25601148	25601197	+	NA	NA	NA			hsa-miR-6734-3p|hsa-miR-1224-3p	miRNA	0	FALSE	.((((........))))......(((........................&.........)))...........	-3.8	FALSE	FALSE	NA
213	TCTTCCTTTTCTCTTCTCTCTTCTCTCCTCTCTCTCTCTCTGTTTTGGCT	CTCTCTCTTCTCTCAG	TRUE	6	2	SAMPLE2	1	0.430538	3	180909721	180909770	-	FXR1	protein_coding	five_prime_utr	GA-rich	Low_complexity	hsa-miR-6734-3p|hsa-miR-1224-3p	miRNA	0	FALSE	..............................................((..&.))....................	-1.1	FALSE	FALSE	NA
214	TTTCTTCTCTTTTCTTCTCTTCTCTCTTCTCTCTCCTCTTCTTTTCTTTT	CTCTCTCTTCTCTCAG	TRUE	2	2	SAMPLE1	6	6.61488	5	172785716	172785765	-	NA	NA	NA	GA-rich	Low_complexity	hsa-miR-6734-3p|hsa-miR-1224-3p	miRNA	0	FALSE	..................................................&.......................	0	FALSE	FALSE	NA
215	CTCTCTCTCTCTCCTCTTCTCTCTTCTCTCTCTCTCTCTCTCCTCTTCTC	CTCTCTCTTCTCTCAG	TRUE	5	2	SAMPLE1	16	17.6397	9	69134940	69134989	-	AL358113.1,TJP2	protein_coding	five_prime_utr	(GA)n	Simple_repeat	hsa-miR-6734-3p|hsa-miR-1224-3p	miRNA	0	FALSE	..................................................&.......................	0	FALSE	FALSE	NA
216	TGAGTCTCTCTCCTCTCTCTTCTCTCCTCTCTCTTCTCTCTTCTTTCTTC	CTCTCTCTTCTCTCAG	TRUE	2	2	SAMPLE1,SAMPLE2	4	1.72215	X	142030532	142030581	+	NA	NA	NA	(CTCTC)n	Simple_repeat	hsa-miR-6734-3p|hsa-miR-1224-3p	miRNA	0	FALSE	.((((.............................................&..........)))).........	-3.9	FALSE	FALSE	NA
217	GCATCCCATCGCCGCACAAGATCGCCGGAGTCATATTATCGACGTAGTTA	CTGTGCGAGTGACAGCGGCTGA	FALSE	2	2	SAMPLE2	34	14.6383	6	166998950	166998999	-	Z94721.1,Z94721.3	bidirectional_promoter_lncRNA	exon			hsa-miR-210-3p	miRNA	mir-210	FALSE	..........(((((.......((((((.(((........))).......&))).))).......)))))...	-19.4	FALSE	FALSE	NA
218	GAAAAGATTGCTGTCCACTGCACAGTTCGAGGGGCCAAGGCAGAAGAAAT	CTGTGCGTGTGACAGCGGCTGA	FALSE	12	2	SAMPLE1	23	25.357	1	23693845	23693894	+	RPL11	protein_coding	exon			hsa-miR-210-3p	miRNA	mir-210	TRUE	....((.(((((((((((.(((((((((.....((....))....)))..&))))))))).))))))))))..	-28.8	FALSE	TRUE	NA
219	CTCCTCTCCTCTCCTCTCTCTTCTCTCCTCTCTCCTCTCTCTCTCGCCTC	CTTCTCTCTCTCTTCTCTCAG	TRUE	2	2	SAMPLE2	12	5.16646	2	27946646	27946695	-	MRPL33,BABAM2	protein_coding	three_prime_utr	L1ME1	LINE	hsa-miR-6734-3p|hsa-miR-6873-3p	miRNA	0	FALSE	..................................................&.......................	0	FALSE	FALSE	NA
220	CCGTATAGAGGGGGATATGATAGTCTGCGCAGCGTATGCACACGAACTGC	GACTATAGAACTTTCCCCGTCA	FALSE	21	2	SAMPLE2	106	45.637	1	92834790	92834839	+	RPL5,FAM69A	protein_coding	exon			hsa-miR-625-3p	miRNA	mir-625	FALSE	.......((((((((....((((((...(((((((......)))..))))&)))))).......)))))))).	-28	FALSE	FALSE	NA
221	TAGTCCCCAAAGTGAATTTATGCCATCCAAAGGATCAGTTACTTTGTCAG	GAGAAGGACCTCAGAGGA	FALSE	22	2	SAMPLE2	109	46.9286	7	36422706	36422755	+	ANLN	protein_coding	exon			hsa-miR-3132	miRNA	mir-3132	FALSE	....(((((((((((.......((.......)).....))))))))....&.)))..(((......)))......	-13.2	FALSE	FALSE	NA
222	ATATCTTCTGAGAGAGAGAGAGAGAGAGAGAGAGAGAGAGAGAGAGAGAG	GAGAGAGAAGAGAGAC	TRUE	2	2	SAMPLE1,SAMPLE2	533	229.476	X	113133832	113133881	-	NA	NA	NA	(TC)n	Simple_repeat	hsa-miR-4644	miRNA	0	FALSE	....((((((........................................&.................))))))	-6.7	FALSE	FALSE	NA
223	CTGCTGCCAAGAAAGACTGAGCCCCTCCCCTGCCCTCTCCCTGAAATAAA	GCAGCACGTAAATATTGGCG	FALSE	21	2	SAMPLE2	46	19.8047	19	5691602	5691651	+	RPL36	protein_coding	three_prime_utr			hsa-miR-16-5p	miRNA	mir-15	TRUE	.....(((((.....((((..........((((.................&..)))))).)).....))))).	-11.3	FALSE	TRUE	NA
224	TGAGTCGCCCCCAGGACCCGTCGCCATGGGCCGTGTGATCCGTGGACAGA	GCGCCGGGTCTGTGAGA	TRUE	2	2	SAMPLE2	14	6.02753	8	144792105	144792154	-	RPL8	protein_coding	exon,five_prime_utr			hsa-miR-10394-3p	miRNA	0	FALSE	....((((.(((.((.(((((....)))))))(((((.((((........&))))))))).)))...))))...	-23.8	FALSE	FALSE	NA
225	AACACAATTTGAAAAGCATTGAATTTGTCTACCTGCACCTTCACTTTGCA	GCTTACAGTGCAGGTAG	FALSE	7	2	SAMPLE2	28	12.0551	2	109192028	109192077	+	SH3RF3	protein_coding	intron			hsa-miR-106a-5p|hsa-miR-17-5p	miRNA	mir-17	TRUE	.(((.(((((((......))))))))))((((((((((...((((((...&.))))))......))))))))))	-23.1	FALSE	TRUE	NA
226	AATGAGAACCTGTCTGAGAGAGAGAGAGAGAGAGAGAGAGAGAGAGACAG	GGAGAGAGAAGAGAGA	TRUE	8	2	SAMPLE1	6	6.61487	17	51017505	51017554	+	SPAG9	protein_coding	intron	(GA)n	Simple_repeat	hsa-miR-4644	miRNA	0	FALSE	.........((((((...................................&..............))))))...	-9	FALSE	FALSE	NA
227	CATTCTACTACTCACTCTCACTGCCCAAGAACTATCAAACTCCTGAGCCA	GTTTGGGATGGAGAAAGG	FALSE	17	2	SAMPLE2	3545	1526.26	MT	11284	11333	+	MT-ND4	protein_coding	exon			hsa-miR-6740-5p	miRNA	0	FALSE	..........(((.(((((.(((((((((.....................&..)))))).))).)))))))).	-20.1	FALSE	FALSE	NA
228	TTTGAAAGTAATATCTGCATTCCTTTTAAGATGTTCTGTAAGTCATATTT	TAAAGTGCATCTAGTGCAGATAG	FALSE	3	2	SAMPLE2	127	54.6783	X	151408856	151408905	+	VMA21	protein_coding	three_prime_utr	MamRep434	DNA	hsa-miR-18a-5p	miRNA	mir-17	FALSE	...........((((((((((.......((((((.((.............&...)).)))))))))))))))).	-18.7	FALSE	FALSE	NA
229	GTCCCGAGACACCACGCACACCCGTCCCGAGACACCACTCACACCCGTCC	TAAAGTGCATTTAGTGCAGATAG	FALSE	3	2	SAMPLE2	15	6.45806	16	857672	857721	-	LMF1	protein_coding	three_prime_utr			hsa-miR-18a-5p	miRNA	mir-17	FALSE	(((.((.(((.............))).)).)))..((((..((((.....&...)))).....)))).......	-14.4	FALSE	FALSE	NA
230	GATGACACGATGGTTAATCAAGCACTTCTATGCACTTTAAACACATGAGT	TAAAGTGCTTATAGTGCAGATAG	FALSE	9	2	SAMPLE2	18	7.74968	3	134474932	134474981	-	NA	NA	NA			hsa-miR-20a-5p	miRNA	mir-17	FALSE	((((((......))).)))..(((((..((.((((((((...........&)))))))).)).)))))......	-19.8	FALSE	FALSE	NA
231	CACACCCGGGTTTCCATGCACACACCCGGGTTTCCATGCACGCACCCGGG	TAAAGTGCTTATAGTGCAGGTA	FALSE	2	2	SAMPLE2	37	15.9299	13	113330072	113330121	-	GRTP1	protein_coding	intron			hsa-miR-20a-5p	miRNA	mir-17	TRUE	...((((((((............))))))))..((.(((((((((.....&....)))).....)))))))...	-26.2	FALSE	TRUE	NA
232	GGGTAAGATGTTCTAATCATCTACTATATACACCTGTACTATTAGGCACT	TAAAGTGCTTATAGTGCAGGTA	FALSE	2	2	SAMPLE2	14	6.02753	18	21776456	21776505	+	MIB1	protein_coding	intron			hsa-miR-20a-5p	miRNA	mir-17	TRUE	.((((.((((.......))))))))......(((((((((((.(((((((&...))))))))))))))))))..	-31.6	FALSE	TRUE	NA
233	AGAAATCACACCAGCAGCATTCAGCACTTTAACTACGGCATCAGTGGAAG	TAAAGTGCTTATAGTGCAGGTA	FALSE	21	2	SAMPLE2	69	29.7071	4	150828574	150828623	-	LRBA	protein_coding	exon,intron			hsa-miR-20a-5p	miRNA	mir-17	TRUE	.........(((.(((..((..(((((((((.((((.......))))...&))))))))).))..))).)))..	-21.4	FALSE	TRUE	NA
234	CGTCCTAGAATTAATTCCCCTAAAAATCTTTGAAATAGGGCCCGTATTTA	TAAAGTGCTTATAGTGCAGGTA	FALSE	4	2	SAMPLE2	895	385.331	MT	8212	8261	+	MT-CO2	protein_coding	exon			hsa-miR-20a-5p	miRNA	mir-17	TRUE	.((((((...((((...............))))..))))))(((((((..&............))))).))...	-10.7	FALSE	TRUE	NA
235	CCTAATTGGAAGCGCCACCCTAGCAATATCAACCATTAACCTTCCCTCTA	TAAAGTGCTTATAGTGCAGGTA	FALSE	3	2	SAMPLE2	2428	1045.35	MT	9042	9091	+	MT-ATP6	protein_coding	exon			hsa-miR-20a-5p	miRNA	mir-17	TRUE	(((.((((.((((((...................................&....)))))).))))..)))...	-11.7	FALSE	TRUE	NA
236	GTTATCAATACCGTGGCACAGGTCACTTTTGACATTTTAATTTATTACTT	TAAAGTGCTTATAGTGCAGGTAG	FALSE	12	2	SAMPLE1,SAMPLE2	9	9.92231	1	224190053	224190102	+	DEGS1	protein_coding	exon			hsa-miR-20a-5p|hsa-miR-17-5p	miRNA	mir-17	TRUE	........((((...(((((((.((((((.....................&.)))))))))...)))).)))).	-15.2	FALSE	TRUE	NA
237	GGCCCCAGGGCCACAGCTAGCCTGCATGTGTGTACTGCACTTTACAGTTT	TAAAGTGCTTATAGTGCAGGTAG	FALSE	11	2	SAMPLE2	21	9.04129	11	66362827	66362876	-	AP001107.9,SLC29A2	antisense,protein_coding	three_prime_utr	MIRc	SINE	hsa-miR-20a-5p|hsa-miR-17-5p	miRNA	mir-17	TRUE	((((....)))).......((((((((...((((..((((((((......&)))))))).))))))))))))..	-31.8	FALSE	TRUE	NA
238	TTGGACCCCCTGAGATCCAGCCCTACTTCTTGCACTGATAATGCACTTTG	TAAAGTGCTTATAGTGCAGGTAG	FALSE	4	2	SAMPLE1,SAMPLE2	40	44.0991	14	70730252	70730301	-	MAP3K9	protein_coding	three_prime_utr			hsa-miR-20a-5p|hsa-miR-17-5p	miRNA	mir-17	TRUE	(((((..........))))).....((.(((((((((.(((.(((((((.&.))))))))))))))))))).))	-24.9	FALSE	TRUE	NA
239	TGAGACTATGCACAAAGCACTTACTACTGCGGCCCCCGTAACTAGCGCCC	TAAAGTGCTTATAGTGCAGGTAG	FALSE	8	2	SAMPLE2	9	3.87484	3	9828696	9828745	+	ARPC4-TTLL3,TTLL3	protein_coding	intron			hsa-miR-20a-5p|hsa-miR-17-5p	miRNA	mir-17	TRUE	....(((.(((((.((((((((.(((.(((((...)))))..))).....&..))))))))...))))))))..	-23.2	FALSE	TRUE	NA
240	TGGCCAACTCCGTGCCCCCTTCGGAGGCATGCAACCATGCAGTCCTAGCC	TAAAGTGCTTATAGTGCAGGTAG	FALSE	10	2	SAMPLE2	6	2.58322	3	42087257	42087306	+	TRAK1	protein_coding	five_prime_utr			hsa-miR-20a-5p|hsa-miR-17-5p	miRNA	mir-17	TRUE	..........((((((((....)).))))))..(((.((((.....(((.&......))).....)))))))..	-22.4	FALSE	TRUE	NA
241	GCACAAAGCACTTTTATATGTTCTTGTCTTGTGAAGTGGAGTTAATCCAC	TAAAGTGCTTATAGTGCAGGTAG	FALSE	6	2	SAMPLE2	39	16.791	3	48179756	48179805	-	CDC25A	protein_coding	intron	MIRb	SINE	hsa-miR-20a-5p|hsa-miR-17-5p	miRNA	mir-17	TRUE	((((.(((((((((.....................(((((.....)))))&.)))))))))...))))......	-22.6	FALSE	TRUE	NA
242	TTATACCTGCTTCTTTAATAGCCACTTTCCCTAAATACCCTGTAATTTCT	TAAAGTGCTTATAGTGCAGGTAG	FALSE	16	2	SAMPLE1	5	5.51239	6	97144620	97144669	-	MMS22L	protein_coding	three_prime_utr			hsa-miR-20a-5p|hsa-miR-17-5p	miRNA	mir-17	TRUE	...(((((((..((.....(((.(((((......................&.))))))))...)).))))))).	-17.4	FALSE	TRUE	NA
243	AAGGCCAACAACCCCAACCACTGCAACTGCATCATAGACCAGATCTTCAC	TAACAGTCTACAGCCATGGTC	FALSE	16	2	SAMPLE1	15	16.5372	17	21012869	21012918	-	USP22	protein_coding	exon			hsa-miR-132-3p	miRNA	mir-132	TRUE	..(((((..............(((....)))...(((((...........&.....)))))......))))).	-11.2	FALSE	TRUE	NA
244	ATTCAGTGAAGTAAATTGAGCATTTAAATGTTTGTTGATGGCAACATTAA	TAAGGTGCACCTAGTGCAGATAG	FALSE	4	2	SAMPLE2	21	9.04129	3	170087812	170087861	-	PHC3,AC008040.5	protein_coding,antisense	three_prime_utr			hsa-miR-18a-5p	miRNA	mir-17	FALSE	..(((((.......)))))(((((...((((.(((((....)))))....&......))))..)))))......	-12.7	FALSE	FALSE	NA
245	GCTGGTGGTGAACTGCTGCACTGAATTCATTCACCTTATATCTTCTGAAG	TAAGGTGCATCTAGTGCAGAT	FALSE	10	2	SAMPLE2	8	3.4443	1	93346756	93346805	+	DR1	protein_coding	exon			hsa-miR-18a-5p	miRNA	mir-17	TRUE	............(((((((((((........(((((((............&)))))))....)))))))).)))	-19.4	FALSE	TRUE	NA
246	GATGTGGGTCTCCAAAAAGGAATATGAGGAAGACGGTGCCCGATCCATCC	TAAGGTGCATCTAGTGCAGAT	FALSE	17	2	SAMPLE2	7	3.01376	10	102480880	102480929	-	ACTR1A	protein_coding	intron			hsa-miR-18a-5p	miRNA	mir-17	TRUE	.......((((((..............)).))))(((((((.........&...)).)))))............	-14.7	FALSE	TRUE	NA
247	AAGTTCGATGCAGCAGATACCTTTACACCCTGGTCATCACTGACAAAGAG	TAAGGTGCATCTAGTGCAGATA	FALSE	15	2	SAMPLE2	5	2.15269	17	74209226	74209275	+	RPL38	protein_coding	exon			hsa-miR-18a-5p	miRNA	mir-17	TRUE	........((((..(((((((((......((.((((....))))..))..&.)))))..))))..)))).....	-16.2	FALSE	TRUE	NA
248	AATAGCACCTTAATTTCAAGCAAATGTATTATAATTAAAGTTTTATTTGC	TAAGGTGCATCTAGTGCAGATAG	FALSE	7	2	SAMPLE1,SAMPLE2	25	10.7634	13	77007082	77007131	-	CLN5,FBXL3,AC001226.2	protein_coding	intron			hsa-miR-18a-5p	miRNA	mir-17	TRUE	....((((((((.......(((((((.(((........)))..)))))))&))))))))((((.....))))..	-17.1	FALSE	TRUE	NA
249	TCTTGGTAGGGTGTGGTTTCCCGACATGATGCCCACTTGGTAAAAACTGC	TAAGGTGCATCTAGTGCAGATAG	FALSE	7	2	SAMPLE2	25	10.7634	13	77007138	77007187	-	CLN5,FBXL3,AC001226.2	protein_coding	intron			hsa-miR-18a-5p	miRNA	mir-17	TRUE	.....((.(((........))).))..(((((((................&...)).)))))............	-15.5	FALSE	TRUE	NA
250	GCTTGCACAGCACCTTAGGCGAGGGAAGAATATACGGATAGGGAATGGGG	TAAGGTGCATCTAGTGCAGATAG	FALSE	20	2	SAMPLE1	48	52.919	16	71856746	71856795	+	IST1,ATXN1L	protein_coding	five_prime_utr			hsa-miR-18a-5p	miRNA	mir-17	TRUE	..((((((.((((((((.................................&)))))))).....))))))....	-18	FALSE	TRUE	NA
251	CATCCTTGATGCTGCACTAATTGACTAATCACCTACTTATCAGACAGGAA	TAAGGTGCATCTAGTGCAGATAG	FALSE	15	2	SAMPLE2	74	31.8598	X	73850040	73850089	-	XIST	lincRNA	exon			hsa-miR-18a-5p	miRNA	mir-17	TRUE	((((...))))((((((((..((......(((((................&..)))))))..))))))))....	-19.5	FALSE	TRUE	NA
252	GCAGGCAAGGTGCCAAAGGACAGGCGGAGACCGGCCGTCATACGCGAGCC	TAGCACCATTTGAAATCGGTTA	FALSE	3	2	SAMPLE2	19	8.18021	10	42830360	42830409	+	BMS1	protein_coding	exon			hsa-miR-29c-3p	miRNA	mir-29	TRUE	........(((((.....(((.(((........))))))...........&..)))))...............	-17.6	FALSE	TRUE	NA
253	TTTTGTGAAATGCTGCTACCAGTTTACTAACAAAATTGCGAAGAAGGACC	TAGCAGCACATAATGG	FALSE	20	2	SAMPLE1	69	76.071	19	16575798	16575847	-	AC008764.1,MED26	protein_coding	three_prime_utr			hsa-miR-15a-5p	miRNA	mir-15	TRUE	..(((((...((((((((.((((((.......))))))............&))))))))))))).........	-15.5	FALSE	TRUE	NA
254	ATAGATACTTACTCTGATGTAGGAAGATACATTGACCATTATGCTGCTAT	TAGCAGCACATCATGGTTTAC	FALSE	15	2	SAMPLE2	10	4.30538	11	33768922	33768971	-	FBXO3	protein_coding	exon			hsa-miR-15b-5p|hsa-miR-15a-5p	miRNA	mir-15	TRUE	...............((((((......))))))((((((..((((((((.&))))))))....))))))....	-22	FALSE	TRUE	NA
255	CCAGTTTTGCTGCTATAATTCTATACTGTTGATTCGTCTGCGATTTTATC	TAGCAGCACATCATGGTTTACA	FALSE	13	2	SAMPLE2	72	30.9988	2	241352472	241352521	+	SEPT2,AC005104.1	protein_coding,antisense	three_prime_utr			hsa-miR-15b-5p|hsa-miR-15a-5p	miRNA	mir-15	TRUE	(((....((((((((..................(((....))).......&)))))))).....)))......	-15.7	FALSE	TRUE	NA
256	TCCTAGTCCTGTATGCCCTTTTCCTAACACTCACAACAAAACTAACTAAT	TAGGTAGTTTCATGTTGTTGGG	FALSE	7	2	SAMPLE2	1790	770.662	MT	7692	7741	+	MT-CO2	protein_coding	exon			hsa-miR-196a-5p|hsa-miR-196b-5p	miRNA	mir-196	TRUE	.............................(((((((((((((((.(((..&))).))))))..))))).))))	-13.9	FALSE	TRUE	NA
257	CCAACAAATCCATGTCTTCCTATATCTCCAGGTCTTCCAGCATCTCCAGG	TAGGTAGTTTCATTTGTTGGG	FALSE	15	2	SAMPLE2	645	277.697	X	140784426	140784475	+	LINC00632	antisense	exon			hsa-miR-196a-5p	miRNA	mir-196	FALSE	(((((((...((((.((.((((........((....))............&)))).))...))))))))))).	-16.5	FALSE	FALSE	NA
258	ACTAATCAAACTAACCTCAAAACAAATGATAACCATACACAACACTAAAG	TAGGTAGTTTCCTGTTGTTGGG	FALSE	12	2	SAMPLE2	4856	2090.7	MT	8670	8719	+	MT-ATP6	protein_coding	exon			hsa-miR-196b-5p|hsa-miR-196a-5p	miRNA	mir-196	TRUE	...............(((((((((...(((.(((................&..))).)))...)))).)))))	-10.1	FALSE	TRUE	NA
259	ACCTTTTCCTCCGACCCCCTAACAACCCCCCTCCTAATACTAACTACCTG	TAGGTAGTTTCCTGTTGTTGGG	FALSE	7	2	SAMPLE2	7090	3052.52	MT	10922	10971	+	MT-ND4	protein_coding	exon			hsa-miR-196b-5p|hsa-miR-196a-5p	miRNA	mir-196	TRUE	.................(((((((((...............((((((((.&.))))))))....)))))))))	-19	FALSE	TRUE	NA
260	GCATTGTAGGCCAGGAATATTGTGCAATGCTAGAAAAAAAGGCAACAGAT	TATTGCAATTGTCCCGGCCTGT	FALSE	10	2	SAMPLE2	6	2.58322	6	35669332	35669381	-	FKBP5	protein_coding	five_prime_utr			hsa-miR-92a-3p	miRNA	mir-25	FALSE	......((((((.(((.....((((((((((.........))).......&.)))))))...))).)))))).	-24.7	FALSE	FALSE	NA
261	GTGGTTCAAAAGTGCATTATTTAGTTTGAGCTCTGTAGGTAAAAAGGAGG	TATTGCACTTGTCCCGGCCT	FALSE	12	2	SAMPLE1,SAMPLE2	14	15.4347	10	75398351	75398400	-	ZNF503	lincRNA,protein_coding	three_prime_utr			hsa-miR-92a-3p	miRNA	mir-25	TRUE	..((((...(((((((..............((((...........)))).&...))))))).....))))...	-14.9	FALSE	TRUE	NA
262	AGCGGCTCTAGCGGCAGTAGCAGCAGCGCCGGGTCCCGTGCGGAGGTGCT	TATTGCACTTGTCCCGGCCTG	TRUE	10	2	SAMPLE2	110	47.3591	7	26200712	26200761	-	HNRNPA2B1	protein_coding	five_prime_utr			hsa-miR-92a-3p	miRNA	mir-25	TRUE	.((.((....)).)).......((((.((((((....(((((........&...)))))....))))))))))	-30.6	FALSE	TRUE	NA
263	CCGCAAGTGCAATGCCTGAGGGGATCAGGCTTTTCTACTCCAGGCAAACC	TATTGCACTTGTCCCGGCCTG	FALSE	16	2	SAMPLE2	10	4.30538	7	137879840	137879889	-	CREB3L2	protein_coding	three_prime_utr			hsa-miR-92a-3p	miRNA	mir-25	TRUE	((((((((((((((((((((((((........)))).)).))))).....&.))))))))))...))).....	-27.4	FALSE	TRUE	NA
264	TATATGTTAATACCGGGGCATTTTGATGTTGCAATAAATAAGAAGAGGTT	TATTGCACTTGTCCCGGCCTGT	FALSE	8	2	SAMPLE2	6	2.58323	12	64425266	64425315	+	XPOT	protein_coding	intron			hsa-miR-92a-3p	miRNA	mir-25	TRUE	............((((((((.........(((((((..............&)))))))..)))))))).....	-20.2	FALSE	TRUE	NA
265	AGTTTTACATGTTTCATGGGACATTCTTCTGTGCAATAAAGTTTGAGAAG	TATTGCACTTGTCCCGGCCTGT	FALSE	15	2	SAMPLE2	18	7.74968	18	35338888	35338937	-	ZNF24	protein_coding	intron			hsa-miR-92a-3p	miRNA	mir-25	TRUE	......(((.((....(((((((.......((((((((............&)))))))).))))))))).)))	-18.7	FALSE	TRUE	NA
266	GAGGAACAACTCTGAGTCTTAAGCTAATTTTTTGAGGCCTTGTTCCGACA	TCAGACTCAGTCCCCTCCCGAT	FALSE	16	2	SAMPLE2	67	28.846	15	65304738	65304787	+	RNU5B-1	snRNA	exon	U5	snRNA	hsa-miR-484	miRNA	mir-484	FALSE	((((.......((((((((...(((..........)))............&..))))))))...)))).....	-15.6	FALSE	FALSE	NA
267	GGGTTCAGAGCCTGGCAGAATTGTCAGCTTTAGTCTGACATAATCTAAGG	TCAGACTCAGTCCCCTCGCGAT	FALSE	12	2	SAMPLE2	20	8.61075	1	47377378	47377427	+	CMPK1	protein_coding	three_prime_utr			hsa-miR-484	miRNA	mir-484	FALSE	(((....((((((((.(((..((((((.......))))))...)))....&))))))))....))).......	-24.8	FALSE	FALSE	NA
268	TCCTTCTCCTCTCCTCTCCTCTTCTCTCTCTCTCTCTCTCTCTCTCTTTC	TCCCTCTCTCTTCTCTCAG	TRUE	4	2	SAMPLE1	2	2.20496	11	19551876	19551925	+	NAV2	protein_coding	intron	(TC)n	Simple_repeat	hsa-miR-6734-3p	miRNA	0	FALSE	..................................................&.......................	0	FALSE	FALSE	NA
269	TGTTTGCAACAGTGTTCTAACTATTAACGCTACGATGCCTGAACCTACCA	TCCCTGAGACCCTTTAACCTGTGA	FALSE	16	2	SAMPLE2	108	46.4981	6	26158136	26158185	+	HIST1H2BD	protein_coding	five_prime_utr,exon			hsa-miR-125a-5p	miRNA	mir-10	TRUE	........((((.(((............((......))............&...............)))))))..	-6.7	FALSE	TRUE	NA
270	TGCATTCCAGCTGTATTTGCTCTTCTGCTCTTCTTCCTCTTCTTCAAACA	TCTCTCCTCTGCTCTC	TRUE	3	2	SAMPLE1	3	3.30744	1	195205232	195205281	-	NA	NA	NA	L2a	LINE	hsa-miR-6728-3p	miRNA	0	FALSE	.(((...(((........((......))......................&...)))...))).........	-5.9	FALSE	FALSE	NA
271	TAAAGTTTCAAATTTTTCAGACGTGTACTTTTCTAATAATTGAATAGCTT	TCTCTCTCTCTCTCTCTCTC	TRUE	4	2	SAMPLE1,SAMPLE2	16	17.6397	1	246595586	246595635	+	CNST	protein_coding	intron			hsa-miR-6873-3p	miRNA	0	FALSE	..................(((((....((.(((........))).))...&.......)))))...........	-6	FALSE	FALSE	NA
272	CTCTCTCTCCTCTCTCTCTTCTCTCTCCTCCTCTCTCCTGTCCTCTTTCC	TCTCTCTCTCTCTCTCTCTC	TRUE	2	2	SAMPLE1	7	7.71735	10	132912146	132912195	+	CFAP46	protein_coding	intron	(TC)n	Simple_repeat	hsa-miR-6873-3p	miRNA	0	FALSE	.....................................(((..........&....................)))	-1.1	FALSE	FALSE	NA
273	GGCTTCTCTCTCTTCTCTCTCTGCTCTCTCTCTCTCTCTCTCTCTCTCAC	TCTCTCTCTCTCTCTCTCTC	TRUE	2	2	SAMPLE1	40	44.0991	2	40696586	40696635	+	NA	NA	NA	(TC)n	Simple_repeat	hsa-miR-6873-3p	miRNA	0	FALSE	(((...............................................&........)))............	-2.3	FALSE	FALSE	NA
274	ATCCCTCTCCTCTCCTCTTCCTCTCTCTTCTCTCTCTCTCTCTCTCTCTC	TCTCTCTCTCTCTCTCTCTC	TRUE	2	2	SAMPLE1	18	19.8446	2	163604804	163604853	-	FIGN	protein_coding	intron	GA-rich	Low_complexity	hsa-miR-6873-3p	miRNA	0	FALSE	..................................................&.......................	0	FALSE	FALSE	NA
275	CTTTCTCTCTCTCTCTCCTCCTCTCTCTCCTCTCTCTCTCTCCTTCTCTC	TCTCTCTCTCTCTCTCTCTC	TRUE	2	2	SAMPLE1	4	4.40992	3	39632198	39632247	+	NA	NA	NA	(CT)n	Simple_repeat	hsa-miR-6873-3p	miRNA	0	FALSE	..................................................&.......................	0	FALSE	FALSE	NA
276	TCTCTCTACTCTCTCTTCTCTCTTCTCTCTCTCTCTCCTCTCTCTTCTCT	TCTCTCTCTCTCTCTCTCTC	TRUE	3	2	SAMPLE1	144	158.757	3	157071826	157071875	-	NA	NA	NA	GA-rich	Low_complexity	hsa-miR-6873-3p	miRNA	0	FALSE	..................................................&.......................	0	FALSE	FALSE	NA
277	TCTCTCTCTCTCTCTCTCTCTCTCTCTTCTCTCTTCTCTCTCTCCTCTCT	TCTCTCTCTCTCTCTCTCTC	TRUE	2	2	SAMPLE1	69	76.071	4	29405114	29405163	-	NA	NA	NA	(AG)n	Simple_repeat	hsa-miR-6873-3p	miRNA	0	FALSE	..................................................&.......................	0	FALSE	FALSE	NA
278	CTCTCTCTCTCTCCTCTCTCTCTCTCCTCTCTCTCTTCTCTCTCTCCTCT	TCTCTCTCTCTCTCTCTCTC	TRUE	2	2	SAMPLE1	9	9.92231	4	98458131	98458180	-	NA	NA	NA	MLT1A	LTR	hsa-miR-6873-3p	miRNA	0	FALSE	..................................................&.......................	0	FALSE	FALSE	NA
279	AATCTCTCTCTTCTCTCTCTCTCTTCTCTCTCTCTCTCTCTCTGTGTGTG	TCTCTCTCTCTCTCTCTCTC	TRUE	2	2	SAMPLE1	7	7.71735	5	136713408	136713457	+	NA	NA	NA	(TC)n	Simple_repeat	hsa-miR-6873-3p	miRNA	0	FALSE	.........................................(((......&....................)))	-0.9	FALSE	FALSE	NA
280	GTCTCTCTGTCTCTCTCTCTCTCTTCTCTCTCTCTCTCTCTCTGTCTCTC	TCTCTCTCTCTCTCTCTCTC	TRUE	2	2	SAMPLE1	1	1.10248	6	47031308	47031357	+	ADGRF1	protein_coding	five_prime_utr	(TC)n	Simple_repeat	hsa-miR-6873-3p	miRNA	0	FALSE	.........................................(((......&....................)))	-0.9	FALSE	FALSE	NA
281	TCTTATGTCTCTGTCTCTCTTCTCTCTCTCTCCTCTCTCTCACCTATCTC	TCTCTCTCTCTCTCTCTCTC	TRUE	4	2	SAMPLE1	4	4.40992	8	95170700	95170749	-	NA	NA	NA	GA-rich	Low_complexity	hsa-miR-6873-3p	miRNA	0	FALSE	..........(((.....................................&....................)))	-0.9	FALSE	FALSE	NA
282	TCTCTCCCCGTCTCTCCTCTTCCTCTCTCTCTCTCTCTCACGTCTCCGTG	TCTCTCTCTCTCTCTCTCTC	TRUE	7	2	SAMPLE1	6	6.61488	X	516224	516273	+	NA	NA	NA	(CT)n	Simple_repeat	hsa-miR-6873-3p	miRNA	0	FALSE	......................................((((....))))&.......................	-2.2	FALSE	FALSE	NA
283	CTCTGTCTCTCTCTCTCTCTCTCCTCTCTCTCTCTCCCCTCTCTCTCTGT	TCTCTCTCTCTCTCTCTCTC	TRUE	2	2	SAMPLE1	8	8.81983	X	906366	906415	-	NA	NA	NA	(GA)n	Simple_repeat	hsa-miR-6873-3p	miRNA	0	FALSE	..............................................(((.&....................)))	-0.9	FALSE	FALSE	NA
284	TCTTTCTCTCTCTCTCTCTCTCTCTCTCTCTCTCTCTCTCTCTTCTGAGA	TCTCTCTCTCTCTCTCTCTC	FALSE	2	2	SAMPLE1	138	152.142	X	84723402	84723451	+	NA	NA	NA	(TC)n	Simple_repeat	hsa-miR-6873-3p	miRNA	0	FALSE	............................................((((((&.................))))))	-6.7	FALSE	FALSE	NA
285	TCTCTCTCTCTCTCTCCTCCTCCTCTCTCTCTCTCTCTCTCTCTCTCTCT	TCTCTCTCTCTCTCTCTCTCA	TRUE	2	2	SAMPLE1	6	6.61488	1	145647829	145647878	+	GPR89A	protein_coding	intron	(TC)n	Simple_repeat	hsa-miR-6873-3p|hsa-miR-6734-3p	miRNA	0	FALSE	..................................................&.......................	0	FALSE	FALSE	NA
286	AGATATCACAAATTTCTGCTCCTCTCTCTCTCTCTCTCTGCCTGTCTTTT	TCTCTCTCTCTCTCTCTCTCA	TRUE	2	2	SAMPLE2	2	0.861075	1	209206072	209206121	+	NA	NA	NA	(TC)n	Simple_repeat	hsa-miR-6873-3p|hsa-miR-6734-3p	miRNA	0	FALSE	(((((.............................................&.......)))))...........	-2.7	FALSE	FALSE	NA
287	GTAAAGTCCCCTTCTGAGAGAGAGAGAGAGAGAGAGAGAGAGAGAGAGAG	TCTCTCTCTCTCTCTCTCTCA	TRUE	2	2	SAMPLE2	128	55.1088	1	216245456	216245505	+	USH2A	protein_coding	intron	(GA)n	Simple_repeat	hsa-miR-6873-3p|hsa-miR-6734-3p	miRNA	0	FALSE	.............((((((((((((((.((((((((..............&)))))))).))))))))))))))	-37.6	FALSE	FALSE	NA
288	CTTTCTCCTCTCTCTCTCTCTCTCTTCTCTCTCTCTCTCCCCCTCCCTCC	TCTCTCTCTCTCTCTCTCTCA	TRUE	2	2	SAMPLE1	2	2.20496	10	23718841	23718890	-	KIAA1217	protein_coding	five_prime_utr	GA-rich	Low_complexity	hsa-miR-6873-3p|hsa-miR-6734-3p	miRNA	0	FALSE	..................................................&.......................	0	FALSE	FALSE	NA
289	CTCTCTCTCTCTCTCTCTCTCTCTTCTCTCTCTCTTTCTCTCCTCTCTCT	TCTCTCTCTCTCTCTCTCTCA	TRUE	2	2	SAMPLE1,SAMPLE2	20	22.0496	10	44765398	44765447	+	NA	NA	NA	(TC)n	Simple_repeat	hsa-miR-6873-3p|hsa-miR-6734-3p	miRNA	0	FALSE	..................................................&.......................	0	FALSE	FALSE	NA
290	CTTCCCTCTCCTCTCTCTTCTCCTCTCTCCTCCTCTCTCTCTCCTCTCTT	TCTCTCTCTCTCTCTCTCTCA	TRUE	4	2	SAMPLE1	3	3.30744	10	132912256	132912305	+	CFAP46	protein_coding	intron	(TC)n	Simple_repeat	hsa-miR-6873-3p|hsa-miR-6734-3p	miRNA	0	FALSE	..................................................&.......................	0	FALSE	FALSE	NA
291	CTTTCTCTTCTCTCCCTCTCTCTCTCTCTCTCTCTCTCTCTCTCTCTCTC	TCTCTCTCTCTCTCTCTCTCA	TRUE	2	2	SAMPLE1	24	26.4594	14	103357126	103357175	+	NA	NA	NA	(TC)n	Simple_repeat	hsa-miR-6873-3p|hsa-miR-6734-3p	miRNA	0	FALSE	..................................................&.......................	0	FALSE	FALSE	NA
292	CTTTTTCATCCTCTCTCTTCTGTCTCTCTCTCTCTCTCTCTCTCTTTTAA	TCTCTCTCTCTCTCTCTCTCA	TRUE	2	2	SAMPLE1	12	13.2297	15	53523326	53523375	-	WDR72	protein_coding	intron	(AG)n	Simple_repeat	hsa-miR-6873-3p|hsa-miR-6734-3p	miRNA	0	FALSE	...................(((............................&....................)))	-0.9	FALSE	FALSE	NA
293	TTCCTTTTAAGACAGTGTCTCTCTTCTCTCTCTCCTCCTTCCTTCCTTTT	TCTCTCTCTCTCTCTCTCTCA	TRUE	2	2	SAMPLE2	1	0.430538	19	13598508	13598557	-	NA	NA	five_prime_utr	A-rich	Low_complexity	hsa-miR-6873-3p|hsa-miR-6734-3p	miRNA	0	FALSE	........(((((((...................................&......)))))))..........	-8.4	FALSE	FALSE	NA
294	CCCTCCCCTCTTCTCTCTCTCTCTCTCTCTCTCTCCCTCTCTCATCTGTC	TCTCTCTCTCTCTCTCTCTCA	TRUE	2	2	SAMPLE1	4	4.40992	20	35989852	35989901	-	CNBD2	protein_coding	intron	GA-rich	Low_complexity	hsa-miR-6873-3p|hsa-miR-6734-3p	miRNA	0	FALSE	.............................................(((..&....................)))	-0.9	FALSE	FALSE	NA
295	TCTGTCTCTCTGTCCGTCTCTCTTCCTCTCTCTCTCTCACACACACACGC	TCTCTCTCTCTCTCTCTCTCA	TRUE	4	2	SAMPLE1	4	4.40991	20	38197552	38197601	-	NA	NA	NA	GA-rich	Low_complexity	hsa-miR-6873-3p|hsa-miR-6734-3p	miRNA	0	FALSE	.........(((......................................&....................)))	-0.9	FALSE	FALSE	NA
296	CTCTTCCTCTCTCCCTCTCTCCTTCTCTCTCTTCTCTCTCCTCTCTCTCC	TCTCTCTCTCTCTCTCTCTCA	TRUE	4	2	SAMPLE1	1	1.10248	20	62451526	62451575	-	NA	NA	NA	GA-rich	Low_complexity	hsa-miR-6873-3p|hsa-miR-6734-3p	miRNA	0	FALSE	..................................................&.......................	0	FALSE	FALSE	NA
297	CTTTTTTCTGTGTCCCCTCTCTCTCTCTCTCTCTCTCTCTCACACACACA	TCTCTCTCTCTCTCTCTCTCA	TRUE	2	2	SAMPLE1	2	2.20496	21	10527118	10527167	+	AF254983.1,TPTE	processed_transcript,protein_coding	five_prime_utr	(TC)n	Simple_repeat	hsa-miR-6873-3p|hsa-miR-6734-3p	miRNA	0	FALSE	........(((((............................)))))....&.......................	-1.3	FALSE	FALSE	NA
298	CAGCTCTCTCTTCTCTCTCTTCTCTCTCTTCTCTCTCTCTCTTTAGAAGA	TCTCTCTCTCTCTCTCTCTCA	TRUE	2	2	SAMPLE1,SAMPLE2	4	4.40991	4	86666385	86666434	+	PTPN13	protein_coding	intron	(CTCTCTCTT)n	Simple_repeat	hsa-miR-6873-3p|hsa-miR-6734-3p	miRNA	0	FALSE	(((.......................((((((............))))))&......)))..............	-4	FALSE	FALSE	NA
299	GGGGAGTCTCTCCTCTCTCTCTCCCCTCTCTCTCTCTCTCTCTCTTCCCC	TCTCTCTCTCTCTCTCTCTCA	TRUE	2	2	SAMPLE2	14	6.02752	4	104494912	104494961	+	CXXC4-AS1	antisense	intron	(TC)n	Simple_repeat	hsa-miR-6873-3p|hsa-miR-6734-3p	miRNA	0	FALSE	((((((..............))))))........................&.......................	-10.3	FALSE	FALSE	NA
300	TCTCTCTCTCTCTCTCTCTCTCTCTCTCTCTCCCTCCTCTCTCTCTCTCT	TCTCTCTCTCTCTCTCTCTCA	TRUE	2	2	SAMPLE2	1	0.430538	5	11817393	11817442	-	CTNND2	protein_coding	intron	(GA)n	Simple_repeat	hsa-miR-6873-3p|hsa-miR-6734-3p	miRNA	0	FALSE	..................................................&.......................	0	FALSE	FALSE	NA
301	CTCTCTCCTTCTCTCTCTCCTCTCTCTCTCTCTCTCTCTCTCTCTCTCCT	TCTCTCTCTCTCTCTCTCTCA	TRUE	2	2	SAMPLE1	10	11.0248	5	38832170	38832219	+	OSMR-AS1	lincRNA	intron	(CT)n	Simple_repeat	hsa-miR-6873-3p|hsa-miR-6734-3p	miRNA	0	FALSE	..................................................&.......................	0	FALSE	FALSE	NA
302	CACAGTGCTCCTCTCTCTCTCTCTCTCTCTCTCTCTCTCTCTCTCTCTCT	TCTCTCTCTCTCTCTCTCTCA	TRUE	2	2	SAMPLE2	2	0.861076	7	35674425	35674474	-	HERPUD2	protein_coding	intron	(AG)n	Simple_repeat	hsa-miR-6873-3p|hsa-miR-6734-3p	miRNA	0	FALSE	.((((.............................................&......)))).............	-3.1	FALSE	FALSE	NA
303	CTCTCTCTCTCTCTCTCTCTCTCTCTTCTCTCTCTCCTCTCCTCTCCTCT	TCTCTCTCTCTCTCTCTCTCA	TRUE	2	2	SAMPLE2	16	6.8886	7	122477029	122477078	-	CADPS2	protein_coding	intron	(GA)n	Simple_repeat	hsa-miR-6873-3p|hsa-miR-6734-3p	miRNA	0	FALSE	..................................................&.......................	0	FALSE	FALSE	NA
304	TGCCTCTCTTCTCTTCTCTCTCTCTCTCTCTCTCTCTCTCTCTCTCTCTC	TCTCTCTCTCTCTCTCTCTCA	TRUE	2	2	SAMPLE2	5	2.15269	7	149907465	149907514	+	AC092681.1	unprocessed_pseudogene	intron	(CT)n	Simple_repeat	hsa-miR-6873-3p|hsa-miR-6734-3p	miRNA	0	FALSE	..................................................&.......................	0	FALSE	FALSE	NA
305	ACTCTTCTCTCTCCTCTCTCTCTCTCTCTCTCTCTCTCTCTCTCTCTCTC	TCTCTCTCTCTCTCTCTCTCA	TRUE	2	2	SAMPLE1,SAMPLE2	13	5.59699	8	5743396	5743445	+	NA	NA	NA	(CT)n	Simple_repeat	hsa-miR-6873-3p|hsa-miR-6734-3p	miRNA	0	FALSE	..................................................&.......................	0	FALSE	FALSE	NA
306	TCCTCTCCTCTGTCTCTCTCTCTCCTCTCTCTCTCTCTCTCTCCTCTCTC	TCTCTCTCTCTCTCTCTCTCA	TRUE	2	2	SAMPLE2	12	5.16645	8	47179414	47179463	-	AC120036.1	unprocessed_pseudogene	intron	(GA)n	Simple_repeat	hsa-miR-6873-3p|hsa-miR-6734-3p	miRNA	0	FALSE	.........(((......................................&....................)))	-0.9	FALSE	FALSE	NA
307	GCTGGCAGTACGTGTTCTCTCTCTCTCTCTCTCTCTCTCTCTCTCCTCTT	TCTCTCTCTCTCTCTCTCTCA	TRUE	2	2	SAMPLE1,SAMPLE2	1	1.10248	X	50801257	50801306	-	SHROOM4	protein_coding	intron	(GA)n	Simple_repeat	hsa-miR-6873-3p|hsa-miR-6734-3p	miRNA	0	FALSE	...(((((..........................................&......)))))............	-6	FALSE	FALSE	NA
308	TTTTCTTTTCTCTTTTCTCTTCTCTCTTCTCTCTTCTCTCCTCTCCTCTC	TCTCTCTCTCTCTCTCTCTCAG	TRUE	6	2	SAMPLE1	4	4.40991	2	71313492	71313541	+	ZNF638	protein_coding	five_prime_utr	(TTTTCTT)n	Simple_repeat	hsa-miR-6873-3p|hsa-miR-6734-3p	miRNA	0	FALSE	..................................................&.......................	0	FALSE	FALSE	NA
309	GAGACACGTGCTCTCGTGTGCTCTCTCTCTCTCTCTACACAAACACACAC	TCTCTCTCTCTCTCTCTCTCAG	TRUE	6	2	SAMPLE2	4	1.72215	2	199744390	199744439	+	NA	NA	NA	MLT1B	LTR	hsa-miR-6873-3p|hsa-miR-6734-3p	miRNA	0	FALSE	((((((((......))))).)))...............(((.........&.......))).............	-10.2	FALSE	FALSE	NA
310	CCATTGCCATTGGCATTGTTCTCTTCTGTCTGAGACAGGTAACTGTGGGT	TCTCTCTCTCTCTCTCTCTCAG	FALSE	2	2	SAMPLE1	111	122.375	20	41185805	41185854	-	ZHX3	protein_coding	intron			hsa-miR-6873-3p|hsa-miR-6734-3p	miRNA	0	FALSE	.((.((((...)))).))...........((((((.(((..((...(((.&..)))...))...))).))))))	-16.1	FALSE	FALSE	NA
311	AACTCCTCTCGGTGTTCAGACGTCTCTCCTCATCTATCTTTCTTTGCCCT	TCTCTCTCTCTCTCTCTCTCAG	TRUE	10	2	SAMPLE1	133	146.63	21	25682885	25682934	+	JAM2	protein_coding	intron	LTR1B0	LTR	hsa-miR-6873-3p|hsa-miR-6734-3p	miRNA	0	FALSE	(((.((....)).))).(((((............................&.......)))))...........	-6.3	FALSE	FALSE	NA
312	CTCTCTTTCTTGCTCTCTTCTCTTCTCTCTCTCTCTCTCTCTCCTCTTCT	TCTCTCTCTCTCTCTCTCTCAG	TRUE	3	2	SAMPLE2	8	3.4443	21	35870190	35870239	+	RUNX1	protein_coding	five_prime_utr	(TC)n	Simple_repeat	hsa-miR-6873-3p|hsa-miR-6734-3p	miRNA	0	FALSE	..................................................&.......................	0	FALSE	FALSE	NA
313	TCTCTCTCTCTCTCTTCTCTCTCCTCTCTCCTCTCTCCTCTCTCTCCTCT	TCTCTCTCTCTCTCTCTCTCAG	TRUE	2	2	SAMPLE1,SAMPLE2	3	3.30744	5	110306562	110306611	+	NA	NA	NA	(TC)n	Simple_repeat	hsa-miR-6873-3p|hsa-miR-6734-3p	miRNA	0	FALSE	..................................................&.......................	0	FALSE	FALSE	NA
314	CTCCCCTGCTCAGTAGATCAGACGTGTTCTCTTCTTTCACCACAGCTACA	TCTCTCTCTCTCTCTCTCTCAG	TRUE	2	2	SAMPLE1,SAMPLE2	164	70.6082	8	6578053	6578102	+	MCPH1	protein_coding	intron			hsa-miR-6873-3p|hsa-miR-6734-3p	miRNA	0	FALSE	.....(((...((.(((..(((((((...........)))..........&........)))).)))))..)))	-7.9	FALSE	FALSE	NA
315	GCCTTCTTCAATTTCTCTCTCTTCTCTCTTCTCCTCTTTCTTTTTGAGAC	TCTCTCTCTCTCTCTCTCTCAG	TRUE	2	2	SAMPLE1	2	2.20496	8	47565242	47565291	-	SPIDR	protein_coding	intron	AluSp	SINE	hsa-miR-6873-3p|hsa-miR-6734-3p	miRNA	0	FALSE	............................................(((((.&.................))))).	-5.6	FALSE	FALSE	NA
316	TCTCTCTCTCTCTTCTTCTCTTCTCTCTCTCTCTCTCTCTCCTCTCTCTC	TCTCTCTCTCTTCCTCTCTC	TRUE	3	2	SAMPLE2	33	14.2077	5	93583284	93583333	+	NR2F1	protein_coding	five_prime_utr	(TC)n	Simple_repeat	hsa-miR-6873-3p	miRNA	0	FALSE	..................................................&.......................	0	FALSE	FALSE	NA
317	CAAATTCCAGTCGCTCTCTTCTGCTCTCTCTCTCTCTCTCAGTAAAATCT	TCTCTCTGCTCTCTCTCTC	TRUE	4	2	SAMPLE2	220	94.7182	2	139907144	139907193	-	NA	NA	NA	(GA)n	Simple_repeat	hsa-miR-6873-3p	miRNA	0	FALSE	.......(((..((........))..........................&......)))..............	-3.2	FALSE	FALSE	NA
318	TGCCTCTCTGTCATACAGACGTGTGTCTCTCTCTCTCTCTAGGTGTACAT	TCTCTCTGTCTCTCTCTCTC	TRUE	2	2	SAMPLE1,SAMPLE2	36	39.6892	4	38072185	38072234	-	TBC1D1	protein_coding	intron			hsa-miR-6873-3p	miRNA	0	FALSE	.((((...........((((....))))............))))..(((.&.......))).............	-5.9	FALSE	FALSE	NA
319	GAGAGAGAGAGGGAGAGAGAGAGAGAGACAGACGTCGGAAAAATGGGGGA	TCTCTCTGTCTCTCTCTCTC	TRUE	2	2	SAMPLE1	2	2.20496	4	165557238	165557287	+	NA	NA	NA	LTR9	LTR	hsa-miR-6873-3p	miRNA	0	FALSE	((((((((((((.((((((((.....(((....)))..............&)))))))).))))))))))))..	-36	FALSE	FALSE	NA
320	TCCCCTCTCTCTCTCTCTCCCCTCTCTCTCTCTCTCCTCTCTCTCTCCCC	TCTCTCTGTCTCTCTCTCTC	TRUE	5	2	SAMPLE1	42	46.3042	5	173770758	173770807	-	NA	NA	NA	(GA)n	Simple_repeat	hsa-miR-6873-3p	miRNA	0	FALSE	..................................................&.......................	0	FALSE	FALSE	NA
321	GGAAGGGAGGAGAGGAGAGAAGAGGGAGAGAAGAGAGGGAGAGAAGAGGA	TCTCTCTTCTCTCCCT	FALSE	10	2	SAMPLE1	14	15.4347	15	72880668	72880717	+	AC103874.1	lincRNA	intron	GA-rich	Low_complexity	hsa-miR-6830-3p	miRNA	0	FALSE	.....................(((((((((((((((((............&..)))))))))))))))))....	-28.5	FALSE	FALSE	NA
322	AGACACGTCCACTCAGCTGCTCTTCTGCTCTCCTCTTCCGAAACCGGGAA	TCTCTGCTCTGCTCTC	TRUE	9	2	SAMPLE1	39	42.9967	16	85081452	85081501	-	KIAA0513	protein_coding	intron			hsa-miR-6728-3p	miRNA	0	TRUE	..............(((.((......)).......(((((....))))).&.....))).............	-8.9	FALSE	TRUE	NA
323	TGAAAAAAGAAGCACGTGCTCTCTTCTCTCTCTTCCTCTTCGTATTCTCA	TCTCTGTCTCTCTCTCTC	TRUE	2	2	SAMPLE1	20	22.0496	4	32881735	32881784	+	NA	NA	NA			hsa-miR-6873-3p	miRNA	0	FALSE	.((((.(((((((....))).)))).........................&...........))))........	-5.9	FALSE	FALSE	NA
324	TCTGTCTTCTGTCTGCTCTCCTCTCTCTTCTGTCTCTCTTCTCTTTCTCT	TCTGTCTCTCTCTCTC	TRUE	3	2	SAMPLE1	3	3.30744	14	24991014	24991063	-	STXBP6	protein_coding	five_prime_utr	GA-rich	Low_complexity	hsa-miR-6873-3p	miRNA	0	FALSE	.............................(((..................&....................)))	-0.9	FALSE	FALSE	NA
325	AAGTGGAAATTACAATGATTTTGGAAATTATAACCAGCAACCTTCTAACT	TGACAACTATGGAGGAG	FALSE	2	2	SAMPLE2	49	21.0963	7	26193314	26193363	-	HNRNPA2B1	protein_coding	exon			hsa-miR-549a-3p	miRNA	mir-549	FALSE	.....(((((((...)))))))(((..((((..(((..............&.........)))))))..)))	-5.4	FALSE	FALSE	NA
326	GATTTTATCGGAATGGGAGGTGATTCCTAGGGGGTTGTTTGATCCCGTTT	TGAGGTAGTAGGTTGTATAGTT	FALSE	15	2	SAMPLE1	231	254.673	MT	15351	15400	-	MT-CYB	protein_coding	exon			hsa-let-7a-5p	miRNA	let-7	TRUE	....(((((....((((((....)))))).((((((....))))))....&...)))))..............	-14.4	FALSE	TRUE	NA
327	AGGTGGGAGGCCGAGCCAAGCAGGGGGACGTTGCCAGAGGGGACCAGGGC	TGCGGGGCTAGGGCTAACAGC	FALSE	18	2	SAMPLE2	586	252.295	19	55091234	55091283	-	PPP1R12C	protein_coding	three_prime_utr			hsa-miR-744-5p	miRNA	mir-744	TRUE	...((..((.((.((((..(((.......(((.((...)).)))......&)))..)))).)).))..))...	-24.8	FALSE	TRUE	NA
328	GAGTTATGCTTCTCTATAAATTATGTACCAAACATGGTGGTATGGGAACA	TGCTGTTCGTGCAGGTAG	FALSE	13	2	SAMPLE2	86	37.0262	2	182956516	182956565	-	NCKAP1	protein_coding	exon			hsa-miR-93-5p	miRNA	mir-17	TRUE	.......((((.((((((.(((((((.....)))))))..))))))....&..)))).((((....))))....	-13.3	FALSE	TRUE	NA
329	CAAATCCAGGTCTTCCAGTCAATCCACATCTTCCGGAAAAAATCCAGGTC	TGGAAGACTAGTGATTT	FALSE	12	2	SAMPLE1,SAMPLE2	221	243.648	X	140783706	140783755	+	LINC00632,CDR1	antisense,protein_coding	exon			hsa-miR-7-5p	miRNA	mir-7	TRUE	.(((((..(((((((((...............(((((.....))).))..&)))))))))...))))).......	-18.7	FALSE	TRUE	NA
330	AGAAATCCAGGTCTTCCAGTCAGTCAGTGTCTTCCAGAAAAATCTACGTC	TGGAAGACTAGTGATTTTGTTGT	FALSE	3	2	SAMPLE2	1290	555.394	X	140783650	140783699	+	LINC00632,CDR1	antisense,protein_coding	exon			hsa-miR-7-5p	miRNA	mir-7	TRUE	.((((((..(((((((((................................&)))))))))...))))))......	-17	FALSE	TRUE	NA
331	AGACTATCCATGTCTTCCAGAAAATCCTTGTCTTCCCTCAAATCCATAGC	TGGAAGACTAGTGATTTTGTTGTT	FALSE	2	2	SAMPLE1	442	487.296	X	140784104	140784153	+	LINC00632,CDR1	antisense,protein_coding	exon			hsa-miR-7-5p	miRNA	mir-7	TRUE	((((.......))))..(((((((((((.(((((((..............&.))))))).)).)))))).)))..	-20.2	FALSE	TRUE	NA
332	TTCCAGAAAATCCACGTCTTCCAACCAAGCCATGTCTTCCAGAAAATCCA	TGGAAGACTAGTGATTTTGTTGTT	FALSE	4	2	SAMPLE2	645	277.697	X	140784334	140784383	+	LINC00632	antisense	exon			hsa-miR-7-5p	miRNA	mir-7	TRUE	.....................((((.(((.(((((((((((.........&))))))))..))).))).))))..	-17.1	FALSE	TRUE	NA
333	GCCAAGGATGTCCGCATTTGCTGTCTGCTCTGCCTGAATCTCTCCTGCTT	TGGAGAGAAAGGCAGT	FALSE	12	2	SAMPLE1	10	11.0248	1	165833363	165833412	+	UCK2	protein_coding	five_prime_utr			hsa-miR-185-5p|hsa-miR-4306	miRNA	mir-185	TRUE	....((((...........((.....)).((((((...(((((((.....&.))))))).)))))).))))..	-24.9	FALSE	TRUE	NA
334	AATTATGTATCTTCATTTGAAGAATGGAGATTCTTCCTGCACAGGCTTTA	TGGCAGATACTTTTGCACCAG	FALSE	17	2	SAMPLE2	24	10.3329	9	93594914	93594963	+	PHF2	protein_coding	intron			hsa-miR-548au-3p	miRNA	mir-548	FALSE	........((((((((((...)))))))))).....((((.((.......&))))))...............	-14.3	FALSE	FALSE	NA
335	CAGTTGCATTGAGATTGGAAGGGGCAGGGATTGGAAAGGACTAGGTGGGA	TGGCCTCTTCTGTCTCC	FALSE	11	2	SAMPLE2	17	7.31914	3	131496634	131496683	-	MRPL3	protein_coding	intron			hsa-miR-6878-3p	miRNA	0	FALSE	..........((((..(((((((((.((......................&)).))))))))).))))....	-20.6	FALSE	FALSE	NA
336	CATGTTAACTTTAAATGCTTACAATCTTAGAGTGGTAGGCAATGTTTTAC	TGTAAACATCCTACACTCTCAGC	FALSE	7	2	SAMPLE2	128	55.1088	11	65504018	65504067	+	MALAT1	lincRNA	intron			hsa-miR-30c-5p	miRNA	mir-30	TRUE	.........................((.((((((.((((..((((((...&...)))))))))))))))).)).	-16.5	FALSE	TRUE	NA
337	AGAATAATCAGCAGCATTGAACAGAAAGAAGAAAACAAGGGAGGAGAAGA	TGTGCAAATCATGCAAAACTGA	FALSE	5	2	SAMPLE2	320	137.772	17	1364893	1364942	-	YWHAE	protein_coding	exon			hsa-miR-19a-3p|hsa-miR-19b-3p	miRNA	mir-19	FALSE	.......((((..((((.((..............................&........)).))))....))))	-7.2	FALSE	FALSE	NA
338	GGGGCGTCCGCGCCGGCGTGGCTTTTGCACATGGCGAGAAGGGCCGTCCG	TGTGCAAATCCATGCAAAACAGA	FALSE	4	2	SAMPLE2	80	34.443	10	124743335	124743384	-	AC068896.1,FAM53B	protein_coding	three_prime_utr,five_prime_utr			hsa-miR-19b-3p	miRNA	mir-19	FALSE	((.((....)).)).((((((..((((((((((((.......)))))...&.))))))).))))))........	-32.3	FALSE	FALSE	NA
339	GTGCAGCCCCCTGAATCTTCTCCGTGCAGCCCCTTGGGGCGCGACCTTGT	TGTGCAAATCCATGCAAAACTGA	FALSE	11	2	SAMPLE2	8	3.4443	19	1980214	1980263	+	CSNK1G2	protein_coding	three_prime_utr			hsa-miR-19b-3p	miRNA	mir-19	TRUE	...(((................(((((..(((...)))))))).......&..((((......))))...))).	-14.9	FALSE	TRUE	NA
340	CAACAACCGACTAATCACCACCCAACAATGACTAATCAAACTAACCTCAA	TGTGCAAATCCATGCAAAACTGA	FALSE	10	2	SAMPLE1	920	1014.28	MT	8640	8689	+	MT-ATP6	protein_coding	exon			hsa-miR-19b-3p	miRNA	mir-19	TRUE	...................................(((............&..((((......))))....)))	-3.5	FALSE	TRUE	NA
341	ATTAAGCAATAATTTTTCAGACGTGTGCTATTCCCCATAAGGAATAACTA	TGTGCCTCTCTCTCTC	TRUE	6	2	SAMPLE1	881	971.284	6	50461012	50461061	+	NA	NA	NA			hsa-miR-6751-3p	miRNA	0	FALSE	...............(((((........((((((......))))))....&.)))))...............	-9.5	FALSE	FALSE	NA
342	CTTTTATGGCCCTATGATCTATCCTTTACTTGAAAGCTTTTGAAAAGTGG	TTAGGGCCCTGGCTCCATCTC	FALSE	6	2	SAMPLE2	20	8.61076	1	35183716	35183765	-	SFPQ	protein_coding	intron			hsa-miR-1296-5p	miRNA	mir-1296	TRUE	.......(((((((............(((((.............))))).&.)))))))..............	-15.1	FALSE	TRUE	NA
343	TCTTCTCTTCTCTTCCCTCTCTCTCTCTCTCTCTCTCTCTCTCTCTCTCT	TTCTCTCTCTCTCTCTCTCTCA	TRUE	2	2	SAMPLE2	15	6.45806	15	26000030	26000079	+	LINC02346	lincRNA	intron	(TC)n	Simple_repeat	hsa-miR-6873-3p	miRNA	0	FALSE	..................................................&.......................	0	FALSE	FALSE	NA
344	CTTCTCTCTTTCTCTTCTCTCTCTCCTCTCTCTTCTCTCTCTCTTCTCTC	TTCTCTCTCTCTCTCTCTCTCAG	TRUE	2	2	SAMPLE1	10	11.0248	X	4314777	4314826	-	NA	NA	NA	GA-rich	Low_complexity	hsa-miR-6873-3p	miRNA	0	FALSE	..................................................&.......................	0	FALSE	FALSE	NA
345	ATTCTTTCAATGAATGTCAGTAGGACCTTCCTTTAGCTGTAAGACTTGGT	TTGCAGCTGCCTGGGAGTGACTTC	FALSE	16	2	SAMPLE2	2	0.861076	13	76884181	76884230	-	KCTD12	protein_coding	three_prime_utr	(CCCTA)n	Simple_repeat	hsa-miR-1301-3p	miRNA	mir-1301	TRUE	((((.......))))((((.......(((((..(((((((((........&)))))))))...)))))))))...	-20	FALSE	TRUE	NA
346	AAGCACCATCACCACCGCGGCCCCGATGGTGATCCCAGCTCCTGCGGAAC	TTGTGCTTGATCTAACCATGT	FALSE	11	2	SAMPLE2	150	64.5806	1	113811787	113811836	-	RSBN1	protein_coding	exon			hsa-miR-218-5p	miRNA	mir-218	TRUE	((((((.(((((((.((......)).))))))).((.((....))))...&..)))))).............	-20.7	FALSE	TRUE	NA
347	AATCTCAATTACAATATATACACCAACAAACAATGTTCAACCAGTAACTA	TTGTGCTTGATCTAACCATGT	FALSE	8	2	SAMPLE1	1164	1283.29	MT	14164	14213	+	MT-ND6	protein_coding	exon			hsa-miR-218-5p	miRNA	mir-218	TRUE	....((((.(((((....................................&))))).))))...........	-6	FALSE	TRUE	NA
348	ACCACAAGGACCACCAGAAATCTACAGTGATACACAGTTCCCATCCCTGC	TTTCCGGCTCGCGGGTGTGT	FALSE	22	2	SAMPLE1	54	59.5338	3	133586642	133586691	+	CDV3	protein_coding	exon			hsa-miR-1180-3p	miRNA	mir-1180	FALSE	.((....))..(((.((....))...)))..(((((...(((((....((&......))....))))))))))	-12.7	FALSE	FALSE	NA
349	CCCAGAAGTGCAGGTTCAGGAGCCCGAGCTGAGCTGAGCACAGGGAACAC	TTTTTTGCTGGAAGAT	TRUE	5	2	SAMPLE2	6	2.58323	10	126931458	126931507	+	DOCK1	protein_coding	intron			hsa-miR-9983-3p	miRNA	0	FALSE	.(((((((((...((((((.(((....)))...)))))).(((.(((...&...))).)))...)))))))))	-24.2	FALSE	FALSE	NA
350	CTCCAGCCCGTCTTGGCTTATCCACTTTGACTCCTTTGAGCCGTTTGGAG	AAAAGCTGGGTGAGAGGGCGA	FALSE	4	1	SAMPLE2	9	3.87484	22	21764118	21764167	-	MAPK1	protein_coding	three_prime_utr			hsa-miR-320a-3p	miRNA	mir-320	FALSE	((((((((((.(((((((((................))))))........&..))).))))))).))).....	-23.6	FALSE	FALSE	NA
351	GAGCATGCCCACAGGATTCGGCACTCCTGCTCCCTACAGTCTTCCCACCA	AAAAGCTGGGTTGAGAGGGCGA	FALSE	9	1	SAMPLE2	71	30.5682	2	227551984	227552033	+	AGFG1	protein_coding	exon			hsa-miR-320a-3p	miRNA	mir-320	TRUE	(((((((((..........))))....)))))......((((((.((((.&........)).)).))))))..	-20.9	FALSE	TRUE	NA
352	TCACCTCACAGGTGGTCCTTCTGCCTGCAGGTATGAGAAGCGGCTTTTCT	AAAAGCTGGGTTGAGAGGGCGA	FALSE	3	1	SAMPLE1	23	25.357	3	49024385	49024434	-	IMPDH2	protein_coding	exon,intron			hsa-miR-320a-3p	miRNA	mir-320	TRUE	.(((((...)))))(((((((.((((((......((((((...)))))).&....)).)))).)).)))))..	-24.1	FALSE	TRUE	NA
353	AGGATACACTCCCTTGATGGAAGCTGCCCGGGAAGGACATGAAGAAATGG	AAAAGCTGGGTTGAGAGGGCGA	FALSE	3	1	SAMPLE2	2	0.861075	5	140458792	140458841	+	ANKHD1,ANKHD1-EIF4EBP3	protein_coding	exon			hsa-miR-320a-3p	miRNA	mir-320	TRUE	..........(((((..........((((((......(((......))).&.....))))))...)))))...	-15.7	FALSE	TRUE	NA
354	GAGGTCAACGATCCCTCCCTTACCATCAAATCAATTGGCCACCAATGGTA	AAAAGCTGGGTTGAGAGGGCGA	FALSE	6	1	SAMPLE2	895	385.331	MT	7850	7899	+	MT-CO2	protein_coding	exon			hsa-miR-320a-3p	miRNA	mir-320	TRUE	........((..(((((.....(((....((((.((((...)))))))).&......))).....))))))).	-15.6	FALSE	TRUE	NA
355	CAGGCCCCGTGGACCTGTCCTGCCTGGCCCCCAAGGCCATACTTACCCCC	AAAAGTGCTTACAGTGCAGGTAG	FALSE	5	1	SAMPLE2	92	39.6095	7	100681224	100681273	-	GIGYF1	protein_coding	three_prime_utr			hsa-miR-106a-5p	miRNA	mir-17	TRUE	((((((....)).))))..((((((((((.....))))............&....(((((...)))))))))))	-22.9	FALSE	TRUE	NA
356	AGGCACCTTTCTGCTTCTGCACTGCTATCACTTTCAGGTGTCTAAGGCTT	AAAGGTGCTTACAGTGCAGGTAG	FALSE	8	1	SAMPLE2	3	1.29161	1	93151202	93151251	-	TMED5	protein_coding	three_prime_utr			hsa-miR-106a-5p	miRNA	mir-17	FALSE	.((((......))))(((((((((....((((((.((((.......))))&.))))))....)))))))))...	-22.4	FALSE	FALSE	NA
357	ACATAAGCACTTTATACTAATGGGTCACAAATCTTGCAGCCCTTAATTTG	AAAGTACTTACAGTGCAGG	FALSE	1	1	SAMPLE2	6	2.58323	14	67746734	67746783	-	ZFYVE26	protein_coding	three_prime_utr			hsa-miR-106a-5p	miRNA	mir-17	FALSE	...((((((((((........((((..(((...)))..))))........&.))))))))))............	-17.9	FALSE	FALSE	NA
358	GCCAGGCACTGTTTAAGCACTTTATGTATGTTTATTTAATCCTAACAATA	AAAGTGCTGACAGTGCAGAT	FALSE	4	1	SAMPLE2	10	4.30538	2	224525624	224525673	-	CUL3	protein_coding	intron	MIR	SINE	hsa-miR-106b-5p	miRNA	mir-17	TRUE	.....((((((((..(((((((((..........................&)))))))))))))))))....	-24	FALSE	TRUE	NA
359	GTAGTCCGAGGAGCGGCCCCTGGGCGCCAGCGCCATGGGTGGAGGCCGTC	AAAGTGCTGACAGTGCAGAT	TRUE	19	1	SAMPLE2	4404	1896.09	21	42838118	42838167	-	NA	NA	NA			hsa-miR-106b-5p	miRNA	mir-17	TRUE	((((((......(((((((((.((((....))))..)))....)))))).&.........)))..)))....	-22.8	FALSE	TRUE	NA
360	TTTGGGAGAAGAACAGATTAAACCTGTTAATCCTGTCTTTTGCATGCCTG	AAAGTGCTTATAGTGCAGGTAG	FALSE	1	1	SAMPLE2	11	4.73591	1	75794554	75794603	+	RABGGTB	protein_coding	exon			hsa-miR-20a-5p	miRNA	mir-17	TRUE	...((((....(((((.......)))))..))))..........(((((.&....(((((...)))))))))).	-15.9	FALSE	TRUE	NA
361	TTCGAGAAGAAAACAAACTCTACAAAAGAACTGCACTTGCACTTCATTAC	AAAGTGCTTATAGTGCAGGTAG	FALSE	4	1	SAMPLE2	17	7.31914	1	197090248	197090297	-	ASPM	protein_coding	exon			hsa-miR-20a-5p	miRNA	mir-17	TRUE	...(((...........)))..........(((((((.((((((......&..))))))....)))))))....	-18.3	FALSE	TRUE	NA
362	TGTAATTATGATCATTATGTTGATATTTTAGTCAGGGTTTTAAATGCACA	AAATCTATGCAAAACTGA	FALSE	3	1	SAMPLE2	8	3.4443	7	139569857	139569906	-	HIPK2	protein_coding	three_prime_utr	(ATA)n	Simple_repeat	hsa-miR-19a-3p	miRNA	mir-19	TRUE	..........((((......))))......((..(((((.....(((((.&.))))))))))..))........	-11.7	FALSE	TRUE	NA
363	ATGAAGTCCGAGAGGAGACCCCCCTCACCTGACGTGATTGTGCTCTCCGA	AACATTCAACCTGTCGGTGAGT	FALSE	9	1	SAMPLE2	6	2.58323	19	19492310	19492359	+	GATAD2A	protein_coding	exon			hsa-miR-181c-5p	miRNA	mir-181	TRUE	......(((....))).......((((((.(((((((.(((.........&.))).)))...)))))))))).	-20.3	FALSE	TRUE	NA
364	CCCTCGCCGACAGCCAGACCACAACACCAGATTGTACCCAGATAGCTGGG	AACATTCAACGCTGTCGGTGAGT	FALSE	2	1	SAMPLE2	67	28.846	22	23765912	23765961	-	CHCHD10	protein_coding	three_prime_utr			hsa-miR-181a-5p	miRNA	mir-181	TRUE	..((((((((((((......................(((((....)))))&..........)))))))))))).	-31.3	FALSE	TRUE	NA
365	CATCGCAGAGTGCATGGCCAAGATGCCACAGATGATTGTGAACTGGCAGC	AACATTCATTGCTGCCGGTGGGT	FALSE	4	1	SAMPLE2	24	10.3329	19	12954468	12954517	-	GADD45GIP1	protein_coding	exon			hsa-miR-181b-5p	miRNA	mir-181	FALSE	..((((((.((...((((......))))...))..))))))(((((((((&..........)))))))))....	-25.1	FALSE	FALSE	NA
366	GGAGGAAGCACTTTACTCCCACCAAATGTCACAAATGAATTTCCAGAATA	AACATTCATTGCTGTCGGTG	FALSE	12	1	SAMPLE2	13	5.59699	8	18872676	18872725	-	PSD3	protein_coding	exon			hsa-miR-181b-5p	miRNA	mir-181	TRUE	((((......))))...((((((....((....(((((((..........&...)))))))))....)))))).	-16.8	FALSE	TRUE	NA
367	CAAGGCCGGCTTCGCGGGCGACGATGCCCCCCGGGCCGTCTTCCCCTCCA	AACATTCATTGCTGTTGG	FALSE	3	1	SAMPLE2	38	16.3604	7	5529558	5529607	-	ACTB	protein_coding	exon			hsa-miR-181b-5p	miRNA	mir-181	FALSE	.(((((.(((((...((((......))))...)))))))))).(((.((.&................)).))).	-26.8	FALSE	FALSE	NA
368	GTAGTGGGATCGCGCCTGTGAATAGCCACTGCACTCCAGCCTGAGCAACA	AACTGGCCCTCAAAGTCCCGCT	FALSE	5	1	SAMPLE1	45	49.6115	14	49862569	49862618	-	AL627171.2,RN7SL2	lincRNA,misc_RNA	exon	7SLRNA	srpRNA	hsa-miR-193b-3p	miRNA	mir-193	TRUE	(((((((..((((....))))....)))))))...((((...........&..))))................	-19.2	FALSE	TRUE	NA
369	GTGTGAGAGAGAGAGAGAGAGAGAGAGAGCAGAGAGAGAAGAGAGAGAAG	AAGAGCAGACTCTCTCT	TRUE	3	1	SAMPLE1	40	44.0991	2	40696588	40696637	-	NA	NA	NA	(TC)n	Simple_repeat	hsa-miR-300	miRNA	mir-154	FALSE	.................((((((((...((....................&.........))...))))))))	-14.2	FALSE	FALSE	NA
370	CATGACTGTCATTTCCAAACGTGTGCTCTTCACACACATTTGCCAGACTC	AAGCACGTCTGCTCTG	TRUE	2	1	SAMPLE2	1762	758.607	1	236502716	236502765	-	NA	NA	three_prime_utr	MIR	SINE	hsa-miR-589-5p	miRNA	mir-589	FALSE	...............((((.(((((.......))))).)))).(((((..&..........))))).......	-13.9	FALSE	FALSE	NA
371	TCCTAGCCAGGAGGGCCTGCCCCTGGAGCATGTGGCTGGGGACCGGTGCA	AAGGACCTGCACCTTCG	FALSE	8	1	SAMPLE2	3	1.29161	22	20114630	20114679	-	TRMT2A	protein_coding	exon			hsa-miR-6816-3p	miRNA	0	TRUE	(((((((((..((((.....))))........)))))))))...((((((&........))))))....	-27.9	FALSE	TRUE	NA
372	AACCCAGCTACGCAAAATCTTAGCATACTCCTCAATTACCCACATAGGAT	AAGGAGCTTACAATCTAGCTGGG	FALSE	4	1	SAMPLE2	2206	949.766	MT	4985	5034	+	MT-ND2	protein_coding	exon			hsa-miR-708-5p	miRNA	mir-708	TRUE	..((((((((.((.........))...(((((.......((.....))..&.))))).........))))))))	-19.4	FALSE	TRUE	NA
373	AAAAGAATTTTCAGCAAAGTACAAAAATTTAAAGCATTCCTTTCTTTAAT	AATAGCTCAGAATGTCAGTTCT	TRUE	5	1	SAMPLE2	11	4.73591	8	100703045	100703094	-	PABPC1	protein_coding	three_prime_utr			hsa-miR-7705	miRNA	0	TRUE	............(((.............((((((.........)))))).&....)))((((((....))))))	-7.8	FALSE	TRUE	NA
374	CCCCTAACAGGGGCCCTCTCAGCCCTCCTAATGACCTCCGGCCTAGCCAT	AATCCCTGGAGGGGATGGAG	FALSE	1	1	SAMPLE1	660	727.636	MT	9255	9304	+	MT-CO3	protein_coding	exon			hsa-miR-671-5p	miRNA	mir-671	FALSE	(((((...)))))..(((.(((((((((........((((((...)))..&.)))......))).)))))))))	-30.6	FALSE	FALSE	NA
375	TCGTCAGGCCCACCTGTACCGTGGCATCTTCCCTGTGCTGTGCAAGGACC	AATGACACGATCACTCCCGTTGA	FALSE	13	1	SAMPLE2	35	15.0688	15	72200534	72200583	-	PKM	protein_coding	exon			hsa-miR-425-5p	miRNA	mir-425	TRUE	..((((((....)))).))((((.(((....(((.(((...))))))...&.))).))))..............	-16	FALSE	TRUE	NA
376	AGATCAAGTGTAGTATCTGTTCTTATCAGTTAATATCTGATATGTCCTCT	AATGGATTTTTTGAGCAGG	TRUE	1	1	SAMPLE2	9	3.87484	13	46374518	46374567	-	RUBCNL,RNU2-6P	protein_coding,snRNA	exon	U2	snRNA	hsa-miR-1246	miRNA	mir-1246	FALSE	................(((((((((((((.......)))))).((((...&...))))....))))))).	-15.8	FALSE	FALSE	NA
377	GGGACTCTGAAGGCTGACAGCCTGCTGCCGCCTGCCTCCAGGGCCTGGGA	ACAAAATGAGACCCTGTC	FALSE	1	1	SAMPLE2	17	7.31914	14	99943075	99943124	+	NA	NA	NA			hsa-miR-1273c	miRNA	mir-1273c	FALSE	(((.(((...(((((...)))))..((((.(((((((...))))..))).&)))).......))).)))....	-24.4	FALSE	FALSE	NA
378	CACAGACCTCAGACACACCACACACACACAGACCTCACACACCACACACA	ACACACACACACACAC	TRUE	1	1	SAMPLE2	182	78.3578	12	123512387	123512436	-	RILPL1	protein_coding	intron	(TG)n	Simple_repeat	hsa-miR-8485	miRNA	0	TRUE	............((....................................&.................))..	-0.2	FALSE	TRUE	NA
379	CACACACTACACATACACGCCACTACACACACCACTACACACACGCAACA	ACACACACACACACAC	FALSE	1	1	SAMPLE2	45	19.3742	12	132157947	132157996	+	NA	NA	NA	(AC)n	Simple_repeat	hsa-miR-8485	miRNA	0	TRUE	..........................................(((.....&................)))..	-1.9	FALSE	TRUE	NA
380	TCACCCCCCACCCCCAACATGTGGGCCTACACACGAGTCCATCCAGCTGC	ACACACACACACACAC	FALSE	1	1	SAMPLE2	155	66.7333	15	60542986	60543035	+	RORA-AS1,RORA,AC107241.1	antisense,protein_coding	intron			hsa-miR-8485	miRNA	0	TRUE	......(((((.........))))).......(((.((............&.............)).)))..	-8.2	FALSE	TRUE	NA
381	CGCACACATCCATACAGTCCACACCATCACACACACACCCGCACACATCC	ACACACACACACACAC	FALSE	7	1	SAMPLE1	18	19.8446	19	4035804	4035853	+	PIAS4	protein_coding	intron			hsa-miR-8485	miRNA	0	TRUE	...........((((...................................&.................))))	-1.8	FALSE	TRUE	NA
382	CACACATGCACACCACGCACACGCACATCACATGCACACGCCACGCGCCT	ACACACACACACACAC	FALSE	2	1	SAMPLE2	143	61.5669	21	42662926	42662975	+	PDE9A	protein_coding	intron	(AC)n	Simple_repeat	hsa-miR-8485	miRNA	0	TRUE	......(((.......))).(((...............(((...)))...&................)))..	-4.5	FALSE	TRUE	NA
383	CACCTACATACACCTACACACACATACAATTACAGTTACATACACTTACA	ACACACACACACACAC	FALSE	1	1	SAMPLE1	41	45.2016	22	44813770	44813819	+	PRR5-ARHGAP8,ARHGAP8	protein_coding	intron	(ACACAT)n	Simple_repeat	hsa-miR-8485	miRNA	0	TRUE	.......................................((((.......&.................))))	-1.8	FALSE	TRUE	NA
384	ACACACACCACATGCACTCACACACACCACATGCATTCACACGCACCACA	ACACACACACACACAC	FALSE	1	1	SAMPLE2	3	1.29161	9	132377750	132377799	-	TTF1	protein_coding	intron			hsa-miR-8485	miRNA	0	TRUE	...........(((((...............)))))....(((.......&................)))..	-3.9	FALSE	TRUE	NA
385	ACACACACGGCACACACAGGCACACACTCGTGCACACACATGTACACAGG	ACACACACACACACACG	TRUE	4	1	SAMPLE2	642	276.405	21	42769399	42769448	+	PDE9A	protein_coding	intron			hsa-miR-8485	miRNA	0	TRUE	......((((((.......((((......)))).......))).......&................)))..	-8.6	FALSE	TRUE	NA
386	GAGTCACTGCAGCCAGCAGGGGTGGCGTGCAGACAGGAGGGCCTAACTCA	ACACACACACACACACG	FALSE	17	1	SAMPLE2	4404	1896.09	21	42840129	42840178	-	NA	NA	NA			hsa-miR-8485	miRNA	0	TRUE	((((..(((((((((.......)))).)))))..(((....))).)))).&.....................	-16.4	FALSE	TRUE	NA
387	AACCCACCCCTACACACACATTCACACACACGCAACCTACCCGCAAACAA	ACACACACACACACACG	FALSE	1	1	SAMPLE1	12	13.2297	4	6299672	6299721	-	WFS1	protein_coding	intron	(GT)n	Simple_repeat	hsa-miR-8485	miRNA	0	TRUE	.............................(((..................&................)))..	-1.9	FALSE	TRUE	NA
388	CTGAGGGGTGAGGGCTGGGGACCATGCCGCGGGCTAGGTCGGGCCCGTGC	ACACACACACACACATAT	FALSE	18	1	SAMPLE2	22	9.47183	12	54003152	54003201	+	AC012531.2,HOXC6	protein_coding	five_prime_utr			hsa-miR-8485	miRNA	0	FALSE	.......(((..((((((...))).)))(((((((......)))))))..&..............)))....	-22	FALSE	FALSE	NA
389	ACAGATACACCTACATGCCTATATACACACATCCTCATATACATGTACAC	ACACACACACACACCCATAT	FALSE	1	1	SAMPLE2	36	15.4994	22	47005694	47005743	+	TBC1D22A	protein_coding	intron			hsa-miR-8485	miRNA	0	FALSE	....((((...((((((..(((((............)))))))))))...&.................))))	-6	FALSE	FALSE	NA
390	ACATTCCACACACACACACATTCCATGCACACACATAGACTCATTCCGTA	ACACACACACACACCCATAT	TRUE	10	1	SAMPLE2	190	81.8021	X	140725413	140725462	+	LINC00632	antisense	intron	(AC)n	Simple_repeat	hsa-miR-8485	miRNA	0	FALSE	.....................((.(((......))).)).......(((.&...............)))...	-2.1	FALSE	FALSE	NA
391	AGACCGCTCCTGCACACAGACACACAGAGACCGCTCCTGCACACACACGG	ACACACACACACAGAC	FALSE	1	1	SAMPLE2	28	12.0551	3	129516880	129516929	+	IFT122	protein_coding	intron			hsa-miR-8485	miRNA	0	FALSE	.((.((.(((((............))).)).)).))..........(((.&................)))..	-6.3	FALSE	FALSE	NA
392	TTGTTTGGTGAAGTGTCTCTTCACGTCTGTATGACTTTGTCAGGGCTCCC	ACACACGCGCCAGGCG	FALSE	3	1	SAMPLE2	105	45.2064	12	76778755	76778804	+	ZDHHC17	protein_coding	intron	L1MD1	LINE	hsa-miR-3177-5p	miRNA	0	FALSE	.(((((((((..((((.....(((((((...((((...))))))))....&.)))...)))).)))))))))..	-20.1	FALSE	FALSE	NA
393	AGAGCTGGTTCTAGGCCTGTGTTATATGTCATATTTAGCGTTTTTATATA	ACCACAGGGTAGAACCACGG	FALSE	3	1	SAMPLE1	7	7.71735	3	52256448	52256497	-	NA	NA	NA			hsa-miR-140-3p	miRNA	mir-140	TRUE	.....((((((((..((((((.............................&...)))))).))))))))...	-21.3	FALSE	TRUE	NA
394	AAAATAAGAACTAACTTACAAATGAGTAGCTTTACTTTCCCAAAGAGCTT	ACGCACTTCCCATTAGA	TRUE	5	1	SAMPLE1	7	7.71735	15	101437688	101437737	-	PCSK6	protein_coding	intron	MIRc	SINE	hsa-miR-521	miRNA	mir-515	FALSE	.............(((((....)))))((((((..........)))))).&...((((((.......))))))	-9.3	FALSE	FALSE	NA
395	CTCCAAGTTTGGATGCTGCTGCTCAGAAGAGAGACCCTGAGCATGAACAG	ACGCTGCTCTCTCTCT	TRUE	6	1	SAMPLE2	1	0.430538	14	32037526	32037575	+	NA	NA	NA			hsa-miR-6761-3p	miRNA	0	FALSE	.((((....)))).((.(((((((((..........))))))).......&......)).))...........	-17.4	FALSE	FALSE	NA
396	GGCTCTGCGCTGTTTTGCTCTTCTGCTCTTCTCCCGCTTCTTCTTTCCTT	ACGCTGCTCTCTCTCT	TRUE	1	1	SAMPLE1	14	15.4347	5	56531337	56531386	+	C5orf67	protein_coding	intron	(GCTCT)n	Simple_repeat	hsa-miR-6761-3p	miRNA	0	FALSE	(((...(((.......((......))........))).............&......))).............	-7.2	FALSE	FALSE	NA
397	CTCACTCGCGCTGCTTCAGACGTCTGCTCCGCTCTGCCCAGTTTCGGCCC	ACGCTGCTCTCTCTCTC	TRUE	1	1	SAMPLE2	3	1.29161	11	67508528	67508577	+	CDK2AP2	protein_coding	exon			hsa-miR-6761-3p	miRNA	0	FALSE	.........((((...((((((.......)).))))..))))..((((..&......))))............	-11	FALSE	FALSE	NA
398	GTCTTTTGGGGGCATGCTTTTCTCTGAGAGAGAGAGAGAAAAAAAAAACA	ACGCTGCTCTCTCTCTC	TRUE	1	1	SAMPLE2	11	4.73591	12	9240548	9240597	-	A2MP1,AC010175.1	transcribed_unprocessed_pseudogene,lincRNA	intron			hsa-miR-6761-3p	miRNA	0	FALSE	.(((((((((((........)))))))))))(((((((............&..........))))))).....	-21.8	FALSE	FALSE	NA
399	TTGGAAGGCCATATTAGACTGTGCTCTTCTGCTGTCTTTACTTAAAAAAA	ACGTGCTTCTCTCTCC	TRUE	1	1	SAMPLE2	24	10.3329	10	27955239	27955288	-	ARMC4	protein_coding	intron			hsa-miR-6767-3p	miRNA	0	FALSE	.(((((((.......((((...((......)).)))).............&............)))))))...	-11.8	FALSE	FALSE	NA
400	CTCTCTGTCCTCTCTCTTCTCTCTCTTCTCTCTCTCTTTTCTCTCTCTTC	ACGTGCTTCTCTCTCC	FALSE	1	1	SAMPLE2	12	5.16645	X	622454	622503	-	NA	NA	NA	HAL1	LINE	hsa-miR-6767-3p	miRNA	0	FALSE	....((((..........................................&..................))))	-2.8	FALSE	FALSE	NA
401	CGTCGAAGGCATCAAAGACGTGCTCTTCGTCTTCAGGACTCAGGCAGGGC	ACGTGCTTCTCTGTCC	TRUE	1	1	SAMPLE1	622	685.742	8	143249990	143250039	-	ZFP41,AC138696.1	protein_coding	exon			hsa-miR-6767-3p	miRNA	0	FALSE	...(((((((((.......)))).)))))......(((...(((((((..&))...))))).....)))....	-16.2	FALSE	FALSE	NA
402	TCTCTGAGGGCAGGGATGATTCTCAGGTTTATTCATGAATGCATCTCCTC	ACTAGAATGTGAGCTC	FALSE	3	1	SAMPLE2	29	12.4856	3	60524125	60524174	-	FHIT	protein_coding	intron	L2b	LINE	hsa-miR-28-3p	miRNA	mir-28	FALSE	..((((.(((((((((((((((..............)))).)))).))).&(((......))).)))).))))	-17.9	FALSE	FALSE	NA
403	GACCAGCCAGGAGTGAAGGACCAGCCAAGACTGCAGAAGGAGCAGCCAGG	ACTGCAATGAAGGCACTTGTAG	FALSE	5	1	SAMPLE2	1816	781.856	3	10260390	10260439	+	TATDN2,AC022384.1	protein_coding	three_prime_utr			hsa-miR-17-3p	miRNA	mir-17	FALSE	..((.....))............(((...(((((((..((.....))...&.)))))))...)))........	-18.1	FALSE	FALSE	NA
404	TTCCCGGGGCAGCAGGTGAGGAAGCCGCCGTACTGCAAATGACTTTAATC	ACTGCAGTGAAGGCACTTGTA	FALSE	7	1	SAMPLE2	9	3.87484	19	5691804	5691853	+	LONP1	protein_coding	three_prime_utr			hsa-miR-17-3p	miRNA	mir-17	TRUE	...........((((((......(((....(((((((.............&..)))))))..)))))))))..	-19	FALSE	TRUE	NA
405	GGTGCTGTCTTCAATCAAGTAGCCTTCCCACTGCAGTACACACCCAGGAA	ACTGCAGTGAAGGCACTTGTAG	FALSE	19	1	SAMPLE2	17	7.31914	16	70563898	70563947	+	SF3B3	protein_coding	exon			hsa-miR-17-3p	miRNA	mir-17	TRUE	...............(((((.((((((..((((((((.............&)))))))))))))))))))...	-27.4	FALSE	TRUE	NA
406	GCTGACACGCTGGCTGCAGGAGTTCACCCGGCACCACGGCACCATGAGCG	ACTGCAGTGAAGGCACTTGTAG	FALSE	3	1	SAMPLE2	19	8.18021	16	88722884	88722933	-	PIEZO1	protein_coding	exon			hsa-miR-17-3p	miRNA	mir-17	TRUE	....(((.(((.(((((((..(((((.(((......))).....))))).&.)))))))...)))...)))..	-22.2	FALSE	TRUE	NA
407	CCTCGGGGGGCACCCCCCCGCCAGCCTGCCTCCCTCCCGCTCAGCCCTGC	ACTGCCCCAGGTGCTGCTGG	FALSE	2	1	SAMPLE2	13	5.59699	19	48391374	48391423	-	KDELR1	protein_coding	five_prime_utr			hsa-miR-324-3p	miRNA	mir-324	TRUE	...(((((((...)))))))(((((.................(((((((.&..........)))).))))))))	-28.2	FALSE	TRUE	NA
408	AGGCCAATACACCTATGGTCAAGGCACCTATGGGGCAGCTGCTTATGGCA	ACTGCCCTAAGTGCTCCTTC	FALSE	9	1	SAMPLE1	16	17.6397	22	38486186	38486235	-	DDX17	protein_coding	exon			hsa-miR-18a-3p	miRNA	mir-17	TRUE	.(((((.........)))))..(((((...((((((((.((((...))))&.)))))))).)))))........	-27.4	FALSE	TRUE	NA
409	TAGTACTTATAGGAGAGGTTGCTCTTCGTCTGAGACTCCTGAAAGGTATT	AGAAGCACGTCTGCTCT	TRUE	1	1	SAMPLE2	1050	452.064	10	12865990	12866039	+	NA	NA	NA			hsa-miR-589-5p	miRNA	mir-589	FALSE	.....((((.((.(((((((.(((...(((...))).(((...)))....&.)))))))...))).)).))))	-14.7	FALSE	FALSE	NA
410	GGGCAAGAGTGTGGGTGTCACCGCGGGGGGCCTCCTCCTGGGCCTGCAGG	AGACAGCAGGAAGATT	TRUE	2	1	SAMPLE2	18	7.74968	7	844096	844145	+	SUN1	protein_coding	intron			hsa-miR-3976	miRNA	0	FALSE	((((.....(((((......)))))....))))((....)).(((((...&........)))))...........	-23.1	FALSE	FALSE	NA
411	CTTCCATAAGCGCCGTGTGCTCTTCTCTCTCAGAAAAAAACTATTTGTTT	AGAGACACGTCTGCTCTGAG	TRUE	1	1	SAMPLE2	264	113.662	11	134763518	134763567	+	AP001999.1	lincRNA	exon			hsa-miR-589-5p	miRNA	mir-589	FALSE	........(((((...))))).......((((((...((((.....))))&..(((......)))..))))))	-12.1	FALSE	FALSE	NA
412	CGCCAGGAACTCTCTCTGATCTTCTGCCTCTTCTCAGACAGCAAAGAAAC	AGAGACACGTCTGCTCTGAG	TRUE	12	1	SAMPLE1	1	1.10248	15	37148026	37148075	-	NA	NA	NA			hsa-miR-589-5p	miRNA	mir-589	FALSE	...(((((..((.....))..)))))......(((((((((.........&............))).))))))	-14.3	FALSE	FALSE	NA
413	GTGATCCATTTCAGGACTGTTCTCTCCAGACTTCAGATATTTCTAGTTCC	AGAGAGGAAAAGGTAGG	FALSE	4	1	SAMPLE2	1	0.430538	10	26699274	26699323	+	PDSS1	protein_coding	intron			hsa-miR-6832-5p	miRNA	0	FALSE	..(((((.......((((.(((((((..((((..(((....)))))))..&....)))))))..)))).)))))	-16.4	FALSE	FALSE	NA
414	AGGTCATGTTTTGTGTGTGCTCTTCTGTCTGAGGCAGACACTGATGTCTC	AGAGCACACACAGAGG	TRUE	1	1	SAMPLE1	999	1101.38	1	248098710	248098759	-	OR2L13	protein_coding	five_prime_utr			hsa-miR-4435	miRNA	mir-4435	FALSE	........(((((((((.(((((...(((.((((((........))))))&..))).))))).))))))))).	-28	FALSE	FALSE	NA
415	CGCACAGGGGGCCTGTGCGGGCTCTTCACGCACACGTGGGATGATGTGGT	AGAGCACACACAGAGG	TRUE	1	1	SAMPLE2	127	54.6783	10	129558062	129558111	-	MGMT	protein_coding	intron			hsa-miR-4435	miRNA	mir-4435	FALSE	.(((((((...)))))))(((((((....((.(((((......)))))..&...)).))))))).........	-27.4	FALSE	FALSE	NA
416	AAGCTGAGGGAGCACAGAAGTGGCTCTTCTGAGACCTACCAATAGCGATG	AGAGCCACGTCTGCTCT	TRUE	1	1	SAMPLE2	6	2.58323	10	120122061	120122110	+	NA	NA	NA	MLT1F2	LTR	hsa-miR-589-5p	miRNA	mir-589	FALSE	...((.((((....((((.((((.((((......................&.)))).)))).)))))))).))	-18.6	FALSE	FALSE	NA
417	GAATAATAGCAGTTCTACCGTACAACCCTAACATAACCATTCTTAATTTA	AGAGGTAGTAGGTTGCATAGTT	FALSE	2	1	SAMPLE2	2206	949.766	MT	5035	5084	+	MT-ND2	protein_coding	exon			hsa-let-7d-5p	miRNA	let-7	TRUE	........(((.....(((.(((.(((((.....................&)).))).)))))))))......	-11.3	FALSE	TRUE	NA
418	ACCTCAAGACGTGGTGGTGTCAAAAATAGATTAAAAACAAACCACATAAA	AGAGTGGAATTCAGAG	TRUE	1	1	SAMPLE2	10	4.30538	X	56963484	56963533	-	SPIN3	protein_coding	three_prime_utr			hsa-miR-4693-3p	miRNA	0	FALSE	..((((....(((((..(((................))).))))).....&)))).(((.....))).......	-12.1	FALSE	FALSE	NA
419	CGAATATTTCTACTACGCTTTTTGTAAAGTGAGGAGACTGTTCTAAAGTG	AGATTGATATAGAAAT	FALSE	1	1	SAMPLE2	4	1.72215	X	118362216	118362265	+	WDR44	protein_coding	intron			hsa-miR-620	miRNA	0	FALSE	....((((((((((.((((((....))))))))...(((.......))).&.))))))))...........	-12	FALSE	FALSE	NA
420	GGTGCAGATGTGTATCTGCAGCGTGTGCTCTTCAGGTAAGGGAGATGGGG	AGCACACGCTGCAGAG	TRUE	2	1	SAMPLE2	4404	1896.09	21	42836855	42836904	-	NA	NA	NA	L1MC4a	LINE	hsa-miR-330-3p	miRNA	mir-330	FALSE	.(((((....)))))((((((((((((((((((.......))))......&....))))))))..))))))...	-27.6	FALSE	FALSE	NA
421	CCTTGTTCAGAGACTGTGCTCTTCTGAGAAGCAGAGCTACGCTTAGGCTC	AGCACACGTCCTGCAGA	TRUE	1	1	SAMPLE1	626	690.152	8	144139646	144139695	+	HGH1	protein_coding	three_prime_utr			hsa-miR-330-3p	miRNA	mir-330	FALSE	.....((((((((......)).))))))..((((.(((..((((..((..&)).))))....))))))).....	-20.6	FALSE	FALSE	NA
422	TCTTGCCCCAGACCCAGCCCTGCTCTTCTGTCTGAAGCAAGTAGAGCAAT	AGCAGAGGAGAGAGAG	TRUE	1	1	SAMPLE2	20	8.61075	3	126443322	126443371	-	ZXDC	protein_coding	intron	HAL1b	LINE	hsa-miR-6510-5p	miRNA	0	FALSE	((((.((((.......((.(((((((((.....))))..))))).))...&.....)))).))))........	-23.2	FALSE	FALSE	NA
423	GGCCCTAAAGCATGCTGCATAATTAATAATTTATATTTTCATTATTATAA	AGCAGCATTGTACAGAGCTATGA	FALSE	5	1	SAMPLE2	7	3.01376	12	105168392	105168441	+	WASHC4	protein_coding	three_prime_utr			hsa-miR-103a-3p	miRNA	mir-103	FALSE	((((((...(((((((((.....(((((((..........)))))))...&.)))))).)))..))))))....	-23.3	FALSE	FALSE	NA
424	CTGTCCAAAACGGCGTGTAAGAGCTTCGAAGGACCACCATCACTAAGATA	AGCAGCATTGTACAGGGCTATGA	FALSE	4	1	SAMPLE2	27	11.6245	17	7859060	7859109	-	NAA38,CYB5D1,AC104581.4	protein_coding,TEC	exon			hsa-miR-103a-3p	miRNA	mir-103	TRUE	..((((...(((((.(((.........((.((....)).)).........&.)))))..)))...)))).....	-10.3	FALSE	TRUE	NA
425	GAGGAAGATAAAGCATCTTCTTTTGGGAGGGGGGTATCTCATGTCTAAGT	AGCAGCATTGTACAGGGCTATGA	FALSE	1	1	SAMPLE2	4	1.72215	4	48423860	48423909	+	SLAIN2	protein_coding	three_prime_utr			hsa-miR-103a-3p	miRNA	mir-103	TRUE	(((((((((.....)))))))))(((((........))))).((((....&..............)))).....	-14.9	FALSE	TRUE	NA
426	GGAGCATGCCAACAACTACCCTGAGATTGCTGCAAAAGATAAGCTGACGG	AGCAGCATTGTACAGGGCTATGA	FALSE	1	1	SAMPLE2	9	3.87484	7	44581164	44581213	-	TMED4	protein_coding	intron			hsa-miR-103a-3p	miRNA	mir-103	TRUE	((......))........(((((....((((((.................&.)))))).....)))))......	-20.2	FALSE	TRUE	NA
427	CGAGTCGCTGATGGCCCTCTGTACTGACTTCTGCTTGCGCAACCTGGATG	AGCAGCATTGTACAGGGCTATGA	FALSE	1	1	SAMPLE2	10	4.30538	9	128755499	128755548	-	ZER1	protein_coding	exon			hsa-miR-103a-3p	miRNA	mir-103	TRUE	..........((((((((..((((......(((((...............&)))))....))))))))))))..	-21.5	FALSE	TRUE	NA
428	TACCCTTGACTGCCCCTTCTATGCTGCTTCCAAAAGTGATAGTGTGTGTA	AGCAGCATTGTACAGGGCTATGA	FALSE	1	1	SAMPLE2	8	3.4443	X	71574680	71574729	+	OGT	protein_coding	three_prime_utr			hsa-miR-103a-3p	miRNA	mir-103	TRUE	...........((((.....((((((((......................&))))))))......)))).....	-19.7	FALSE	TRUE	NA
429	TCACTTTCCTAGGACTTCTAACAGCCCTAGACCTCAACTACCTAACCAAC	AGCAGCATTGTAGAGGGCTATG	FALSE	5	1	SAMPLE2	3776	1625.71	MT	13814	13863	+	MT-ND5	protein_coding	exon			hsa-miR-103a-3p	miRNA	mir-103	FALSE	......................((((((..((..................&.........))..))))))....	-11.6	FALSE	FALSE	NA
430	GCAATGGGCGGGACCCCCAGGCCCTGGCCAAAGCCGTGCAGGTTCACCAG	AGCATGACAGTGGAGAGG	FALSE	4	1	SAMPLE2	43	18.5131	1	35919528	35919577	+	AGO1	protein_coding	three_prime_utr			hsa-miR-6076	miRNA	0	FALSE	....(((.((((.((....)).)))).))).((((.....))))((((..&................)))).	-22.7	FALSE	FALSE	NA
431	TTTATCTATTCCTGTCTCTCTTCTGAGAACCCAGACCAGAGCATCACAGT	AGCCCCTCTGTGCTCTC	TRUE	1	1	SAMPLE1	14	15.4347	10	130823952	130824001	+	NA	NA	NA			hsa-miR-6769a-3p	miRNA	0	FALSE	...........(((..((((....))))...)))...((((((.......&(((.....)))))))))....	-14.7	FALSE	FALSE	NA
432	GACAGTGAGAGACAGTGAGAGAGAGCAGAGAAGAGCGTTATCTCGATGGC	AGCGTCTGTGCTCTGC	TRUE	2	1	SAMPLE2	8	3.4443	16	56137608	56137657	-	AC007495.1	lincRNA	intron	L2c	LINE	hsa-miR-7706	miRNA	0	FALSE	..((.((.....)).))....((((((.((....(((((.((........&.))))))))).)))))).......	-18.9	FALSE	FALSE	NA
433	AGCCAATGGTAAAGCAGCCAGTAGCAGCAGTAGCAGCAGCAGCAGCAGTA	AGCTACATCTGGCTACTGGGT	FALSE	3	1	SAMPLE2	6	2.58323	10	102159212	102159261	+	NOLC1	protein_coding	exon	(AGCAGCAGT)n	Simple_repeat	hsa-miR-222-3p	miRNA	mir-221	TRUE	.(((...))).......((((((((((..(((((.((.((....)).)).&.)))))..)).))))))))..	-25.9	FALSE	TRUE	NA
434	CTGTTTTAAACTCCAGTAGTCCCTAGAAATTGTAGCTCCCTCTAGTTGTG	AGCTACATCTGGCTACTGGGT	FALSE	15	1	SAMPLE2	14	6.02753	17	28750778	28750827	+	TRAF4	protein_coding	three_prime_utr			hsa-miR-222-3p	miRNA	mir-221	TRUE	...........((((((((((...(((...(((((((.............&)))))))))))))))))))).	-24.2	FALSE	TRUE	NA
435	TGTAGCTACAACACTGCCCAGTTATGATGAAGCGGAGAGGACCAAGGCTG	AGCTACATCTGGCTACTGGGT	FALSE	6	1	SAMPLE1	1	1.10248	5	142132264	142132313	+	NDFIP1	protein_coding	exon			hsa-miR-222-3p	miRNA	mir-221	TRUE	...............(((((((...((((.(((((......)).......&.))).)))).....)))))))	-19.9	FALSE	TRUE	NA
436	GTCTCTTCCCCACAACAATATTCATGTGCCTAGACCAAGAAGTTATTATC	AGCTACATCTGGCTACTGGGT	FALSE	3	1	SAMPLE2	3776	1625.71	MT	12476	12525	+	MT-ND5	protein_coding	exon			hsa-miR-222-3p	miRNA	mir-221	TRUE	...........................((((((.(((.((((((......&))))...)))))...))))))	-11.6	FALSE	TRUE	NA
437	CACTTAATAGGTTAGCTGCTACCCTGCACTTTCAAAGCACTTTAGAGTCA	AGCTACATTGTCTGCTGGGTT	FALSE	11	1	SAMPLE2	9	3.87484	1	180401291	180401340	-	ACBD6	protein_coding	intron			hsa-miR-221-3p	miRNA	mir-221	TRUE	.........(((.....)))((((.(((....((((((............&.)))...)))..))).))))...	-12.6	FALSE	TRUE	NA
438	TGAATTCAAGTCTTTTGTTTTAAGAAGTACTAAGCAAACAAGCAATAAAA	AGCTACATTGTCTGCTGGGTT	FALSE	7	1	SAMPLE2	22	9.47183	2	177220936	177220985	+	HNRNPA3	protein_coding	three_prime_utr			hsa-miR-221-3p	miRNA	mir-221	TRUE	.((((((.((((((((......))))).))).((((.((((((.......&.)))....))).)))))))))).	-13.8	FALSE	TRUE	NA
439	CCTACCCAGCAGTCTAGGACCCTGGGCCAAGTGCTGGGACTATGGTACTA	AGCTACATTGTCTGCTGGGTT	FALSE	15	1	SAMPLE2	24	10.3329	5	149985777	149985826	+	SLC26A2	protein_coding	three_prime_utr			hsa-miR-221-3p	miRNA	mir-221	TRUE	...((((((((((((((....))))))..(((((((......))))))).&............))))))))...	-26.7	FALSE	TRUE	NA
440	AACTGAAGTAGCAAAATCATCTTTTTCATTCTTTAGGAAATAGCTATTGC	AGCTACATTGTCTGCTGGGTTT	FALSE	7	1	SAMPLE2	7	3.01376	12	76046377	76046426	-	NAP1L1	protein_coding	three_prime_utr			hsa-miR-221-3p	miRNA	mir-221	TRUE	((((..((((((((........(((((........)))))(((((.....&)))))..))).))))).))))..	-12.2	FALSE	TRUE	NA
441	CAGCCTCATGTAGCACGAATAGGGGTGTGGTTCATGGCGTGTTGACCCAG	AGCTACATTGTCTGCTGGGTTTC	FALSE	3	1	SAMPLE2	5	2.15269	1	151035340	151035389	+	PRUNE1	protein_coding	three_prime_utr			hsa-miR-221-3p	miRNA	mir-221	TRUE	((((.(((((..((((........))))....)))))...))))((((((&..............))))))...	-20.8	FALSE	TRUE	NA
442	GCAGAACCCACCCCACCCCCCAGTGCAGACTTCGGGGTCTCCACCCCAGG	AGCTACATTGTCTGCTGGGTTTC	FALSE	10	1	SAMPLE2	25	10.7634	19	1257760	1257809	+	MIDN	protein_coding	three_prime_utr			hsa-miR-221-3p	miRNA	mir-221	TRUE	...(((((((..............((((((...(((((....)))))...&.........))))))))))))).	-24.9	FALSE	TRUE	NA
443	AACAAATGATAACCATACACAACACTAAAGGACGAACCTGATCTCTTATA	AGCTACATTGTCTGCTGGGTTTC	FALSE	6	1	SAMPLE2	2428	1045.35	MT	8690	8739	+	MT-ATP6	protein_coding	exon			hsa-miR-221-3p	miRNA	mir-221	TRUE	....................(((.(((..((((((...............&.......))))))..))))))..	-10.1	FALSE	TRUE	NA
444	CAGCGATGGGTGGGTGCATGGACCACTGTGGCCGCCGTACAGTGGAGTGG	AGCTCACAGTTGTCCT	FALSE	1	1	SAMPLE1	4	4.40991	19	56106290	56106339	-	ZNF787	protein_coding	five_prime_utr	L1MB8	LINE	hsa-miR-3670	miRNA	mir-3670	FALSE	((((..(((((.....(((...((((((((.......)))))))).))).&...)))))..))))..........	-23.5	FALSE	FALSE	NA
445	ATAGCTGAGTCAAGTCTCTCTTCTCCAGACCTTACTCCTAATATTTGTGG	AGCTCCTGTGCTCTGC	TRUE	3	1	SAMPLE1	3	3.30744	6	46974835	46974884	-	NA	NA	NA	MamRep137	DNA	hsa-miR-7706	miRNA	0	FALSE	...(((((((...((((.........))))...)))).............&...))).......(((....))).	-10.2	FALSE	FALSE	NA
446	TAGGGGCCGGTGGACCTGCTCCAGCAGCTGGTGCTGCACCAGCAGGAGGT	AGCTCGGTCTGAGGCCCCTCAGT	FALSE	4	1	SAMPLE1	12	13.2297	15	69455210	69455259	+	RPLP1	protein_coding	exon			hsa-miR-423-3p	miRNA	mir-423	TRUE	.(((((((..((((((..((((....(((((((...))))))).))))..&.....)))))).)))))))....	-39	FALSE	TRUE	NA
447	GGGCCTTATGTAGCACCGAGCTCCCAGTATGTAACTTAACTTATATATAA	AGCTCGGTCTGAGGCCCCTCAGT	FALSE	7	1	SAMPLE2	8	3.4443	2	235824040	235824089	+	AGAP1	protein_coding	intron			hsa-miR-423-3p	miRNA	mir-423	TRUE	(((((((....((.((((((((....((((((((......))))))))..&)))))))))))))))))......	-30.7	FALSE	TRUE	NA
448	ACTCTATGTCCAGGCAAATAACTGTGTAGAAGCTAATGAATGGATAGACG	AGCTTCTTTACAGTGCTGCCT	FALSE	3	1	SAMPLE2	4	1.72215	3	141608518	141608567	+	RASA2	protein_coding	exon			hsa-miR-103a-2-5p	miRNA	mir-103	TRUE	...........(((((....((((((.(((((((................&))))))).))))))..)))))..	-24.5	FALSE	TRUE	NA
449	TCAACATTTTTTGTAGCCACAGGCTTCCACGGACTTCACGTCATTATTGG	AGGAAGCCCTGGAAGGGCTGGAG	FALSE	1	1	SAMPLE1	660	727.636	MT	9789	9838	+	MT-CO3	protein_coding	exon			hsa-miR-671-5p	miRNA	mir-671	FALSE	..........((.(((((.(((((((((...(((.....)))........&.))))).))))....))))).))	-21.9	FALSE	FALSE	NA
450	TGTGTCTTCCAACAAAGGTACGTCTTCCAACAAAGGTACGTCTTCCAACA	AGGAAGCCCTGGAGGG	FALSE	13	1	SAMPLE2	645	277.697	X	140784256	140784305	+	LINC00632,CDR1	antisense,protein_coding	exon			hsa-miR-671-5p	miRNA	mir-671	TRUE	.......(((......((.((((...((......)).))))))(((....&.)))((((((...))))))))).	-18.6	FALSE	TRUE	NA
451	ACTAACAAAGCAAAAACCCTTGCTACATGGGCAACAAAAGAACTGAGGAA	AGGAAGCCCTGGAGGGGCTG	TRUE	3	1	SAMPLE2	56	24.1101	17	47680602	47680651	+	KPNB1	protein_coding	exon			hsa-miR-671-5p	miRNA	mir-671	TRUE	................(((((.(((...((((..................&.....))))))))))))......	-15.8	FALSE	TRUE	NA
452	ACATAGAAAAATCCACCCCTTACGAGTGCGGCTTCGACCCTATATCCCCC	AGGAAGCCCTGGAGGGGCTGGA	FALSE	5	1	SAMPLE2	1067	459.384	MT	10147	10196	+	MT-ND3	protein_coding	exon			hsa-miR-671-5p	miRNA	mir-671	TRUE	...........((((((((((...((...((((((...............&..)))))))).)))))).)))).	-24.6	FALSE	TRUE	NA
453	ATAAGGACACGTCAAATACCAGAAGAGCTTTCCATGGTGGGCGTGGGGGA	AGGCCTGGGGAATGGAGA	TRUE	2	1	SAMPLE2	4	1.72215	5	178214141	178214190	+	PHYKPL	protein_coding	intron			hsa-miR-3198	miRNA	mir-3198	FALSE	...((((((((((...(((((...((....))..))))))))))......&.....)))))............	-16.9	FALSE	FALSE	NA
454	AGCCTGGCTGGATCGTCATGGCAACCTTGATGAAGCTGTGGAGGAGTGTG	AGGCGAAGGAAGGTGAT	TRUE	4	1	SAMPLE1	30	33.0744	14	24151310	24151359	+	RNF31,AL136295.5	protein_coding	exon			hsa-miR-765	miRNA	mir-765	FALSE	.((((..((...((.((...(((.((((.((......)).))))..))).&..)).))..))..))))....	-16.6	FALSE	FALSE	NA
455	CAGTGTTGAAATAACAACAGAGGATTTAGAATAAACAGCACGTAAACTTA	AGGCTGAGCAAAGAAAGTAGTTT	FALSE	16	1	SAMPLE2	4	1.72215	1	236867938	236867987	+	MTR	protein_coding	intron	Tigger1	DNA	hsa-miR-1255a	miRNA	mir-1255	FALSE	...(((((......)))))...((((((.........((.(((.......&...))).))........))))))	-7.2	FALSE	FALSE	NA
456	TTAGACAGGGTTGAGAGTGTTGTTTTACACAGGGTGTGTGTTAGGGTGTG	AGGGAGTGTGTGTTTTT	FALSE	2	1	SAMPLE2	18	7.74968	2	239345606	239345655	-	HDAC4	protein_coding	intron	(AC)n	Simple_repeat	hsa-miR-4455	miRNA	0	FALSE	..((((((...........))))))((((((...................&....)))))).......	-7.2	FALSE	FALSE	NA
457	TTCTAAACCACGGAGGCTGAGGGGCCCAGCTAAACAATGACAGCACCTCG	AGGGCTGTGGAAAGAGGC	TRUE	11	1	SAMPLE2	4404	1896.09	21	42838282	42838331	-	NA	NA	NA			hsa-miR-6747-5p	miRNA	0	FALSE	((((...((((...((((....))))..(((..........)))(((((.&.)))))))))..))))........	-18.3	FALSE	FALSE	NA
458	ACATTATACCCAGTTTGCACTAACATGGGCCATTTGTAGCCCAACCTTCT	AGTGCAATGATATTGTCAAAGC	FALSE	8	1	SAMPLE1	5	5.51239	3	67009306	67009355	+	KBTBD8	protein_coding	three_prime_utr			hsa-miR-301b-3p	miRNA	mir-130	TRUE	..............(((((((....(((((........))))).......&.)))))))((((...))))....	-17.5	FALSE	TRUE	NA
459	GTCTCTCTCTGTGTGTGCGGTCTCTCTGCATGTGGTCTCTCACTGTGTGT	AGTGTGTGTGTGAGAG	TRUE	3	1	SAMPLE2	107	46.0675	2	96801430	96801479	-	CNNM4	protein_coding	intron	(CA)n	Simple_repeat	hsa-miR-574-5p	miRNA	mir-574	FALSE	..............((((((.....)))))).....(((.(((.......&...........))).))).....	-13.3	FALSE	FALSE	NA
460	GAGCAGCTGTGGTGAGCAGCTGTGGTGGTGAGCAAATGTGGGCAGCTGTG	ATATAATACAACCTGCTAAGTG	FALSE	4	1	SAMPLE2	21	9.04129	4	856689	856738	-	GAK	protein_coding	intron	AluJb	SINE	hsa-miR-374b-5p	miRNA	mir-374	TRUE	.(((((.((((....((((((((....((......))....)))))))).&......))))..))))).....	-21.2	FALSE	TRUE	NA
461	TTTACGTTTGACTGAAGGTGCTCTAGACAGTTACTGGACGTGTGTATGGG	ATATATGTGTGCATGTG	TRUE	4	1	SAMPLE2	6	2.58323	15	101354378	101354427	-	PCSK6	protein_coding	intron	(CA)n	Simple_repeat	hsa-miR-297	miRNA	mir-297	FALSE	........((((((.((.....))...)))))).((.((((((((((...&......)))))))))).))..	-14.2	FALSE	FALSE	NA
462	AATTTATTTAGGGGGAATGATGGTTGTCTTTGGATATACTACAGCGATGG	ATATGGGTTTAATAGTT	FALSE	1	1	SAMPLE2	3776	1625.71	MT	14454	14503	-	MT-ND6	protein_coding	exon			hsa-miR-3115	miRNA	0	FALSE	....((((((((((.(((....))).)))))))))).....((((.....&...(((.....)))))))..	-13	FALSE	FALSE	NA
463	ATAGTTTTTTTAATTTATTTAGGGGGAATGATGGTTGTCTTTGGATATAC	ATATGGGTTTAATAGTT	FALSE	2	1	SAMPLE2	3776	1625.71	MT	14465	14514	-	MT-ND6	protein_coding	exon			hsa-miR-3115	miRNA	0	FALSE	.((((...((((...((((((((((.(((....))).))))))))))...&...))))...))))......	-10.6	FALSE	FALSE	NA
464	AAACCACGTGAAATGTGAATGATTATTGGCAATATTACCTTGACAGAATC	ATCACATTGCCAGGGATTCCAAC	FALSE	10	1	SAMPLE2	10	4.30538	8	125438122	125438171	+	TRIB1	protein_coding	three_prime_utr			hsa-miR-23b-3p	miRNA	mir-23	FALSE	....(((((...)))))..(((((.((((((((.................&.....)))))))).)))))....	-15.3	FALSE	FALSE	NA
465	TTCACAGCCCTCGACTTTGCACTTAAAAAGGGATATTGTAAATGAAAGGC	ATCCCTTGCATGGTGGAGGG	FALSE	20	1	SAMPLE2	2	0.861075	7	137877459	137877508	-	CREB3L2	protein_coding	three_prime_utr			hsa-miR-188-5p	miRNA	mir-188	TRUE	.......(((((.(((.((((.......((((((................&.)))))))))).))).)))))	-25.8	FALSE	TRUE	NA
466	TAAGGACCCCACCCACTGTATTTACATCCCAGCTGGAAGTACCTACTACT	ATTATTTGCTGCTGTA	FALSE	2	1	SAMPLE2	81	34.8735	X	73847098	73847147	-	XIST	lincRNA	exon			hsa-miR-15b-3p	miRNA	mir-15	FALSE	...(((...........(((..(((.(((.....))).)))..)))....&..................))).	-6.5	FALSE	FALSE	NA
467	TATGCATGAACCTGATGGAGTGGCCGGAGTCAGTGCAATTAGAAAGGCAG	ATTGCACTTGTCCCGGCCTGT	FALSE	8	1	SAMPLE2	7	3.01376	3	142505240	142505289	-	ATR	protein_coding	exon			hsa-miR-92a-3p	miRNA	mir-25	TRUE	..........((....))...((((((....((((((((...........&.))))))))....))))))...	-24.6	FALSE	TRUE	NA
468	CCAGTTTGGCTATGTATACGGGATCAGTGCAATTGGATGTCTAGGAATGT	ATTGCACTTGTCCCGGCCTGT	FALSE	2	1	SAMPLE1	3	3.30744	5	144162339	144162388	-	YIPF5	protein_coding	exon			hsa-miR-92a-3p	miRNA	mir-25	TRUE	.......(((........((((((.((((((((.................&.)))))))).)))))))))...	-23.9	FALSE	TRUE	NA
469	CAAAGCCCCGTGGGCAAGAAACCACAGATCCCCCCATAGAAAGTGGGAGA	ATTGCACTTGTCCCGGCCTGT	FALSE	6	1	SAMPLE2	6	2.58323	X	2685974	2686023	+	NA	NA	NA			hsa-miR-92a-3p	miRNA	mir-25	TRUE	.......(((.(((((((..............(((((.....)))))...&.......)))))))))).....	-21.7	FALSE	TRUE	NA
470	AGCCCCCCAGTTCATGAGGCCTGGCTATTGCAATATTTACTAGTAGAGGA	ATTGCACTTTCCGGCCTGT	FALSE	1	1	SAMPLE1	16	17.6397	22	35744127	35744176	-	NA	NA	NA			hsa-miR-92a-3p	miRNA	mir-25	FALSE	................(((((.((.((.(((((((...............&)))))))..)).)).)))))..	-19.3	FALSE	FALSE	NA
471	AATTCATCTTTTAATCATGAGCCTGTTTATTGCCATTATAGCGCCTGTAT	CAAAGAATTCTCTTTT	FALSE	3	1	SAMPLE1	6	6.61487	7	27141665	27141714	-	AC004080.6,HOXA-AS3,HOXA5	processed_transcript,antisense,protein_coding	three_prime_utr			hsa-miR-186-5p	miRNA	mir-186	FALSE	...................(((((............(((((...))))).&.................)))))	-7.7	FALSE	FALSE	NA
472	CATGACCTATGAATTCCTGCAGGAGCACTTTAACCCCCAGAGACGGTACA	CAAAGTGCTGTTCGTGCAGGTAG	FALSE	4	1	SAMPLE1	6	6.61487	10	99611166	99611215	-	SLC25A28	protein_coding	exon			hsa-miR-93-5p	miRNA	mir-17	TRUE	...............((((((.(((((((((.(((.........)))...&.)))))))...)).))))))...	-22.3	FALSE	TRUE	NA
473	TGAGTGGCTCACGCCTGCAATTCCAGCACTTTGGGAGACTGAGGTAGAAG	CAAAGTGCTGTTCGTGCAGGTAG	FALSE	1	1	SAMPLE2	17	7.31914	21	46221600	46221649	-	LSS,AP001469.1	protein_coding,antisense	intron	AluJo	SINE	hsa-miR-93-5p	miRNA	mir-17	TRUE	((((...)))).(((((((....((((((((((.................&))))))))))....)))))))..	-29.9	FALSE	TRUE	NA
474	GCACTTGTTACAAACACACGATGCACCTTAACTCACCCACCACGAGGCAC	CAAAGTGCTGTTCGTGCAGGTAG	FALSE	10	1	SAMPLE1	34	37.4843	7	100681549	100681598	-	GIGYF1	protein_coding	three_prime_utr			hsa-miR-93-5p	miRNA	mir-17	TRUE	(((.((((.........)))))))............((..((((((((((&....)))))..)))))..))...	-17.5	FALSE	TRUE	NA
475	GTCACCAAGACCCTACTTCTAACCTCCCTGTTCTTATGAATTCGAACAGC	CAAAGTGCTGTTCGTGCAGGTAG	FALSE	9	1	SAMPLE2	1056	454.648	MT	4084	4133	+	MT-ND1	protein_coding	exon			hsa-miR-93-5p	miRNA	mir-17	TRUE	(((.....)))............((.(((((...........((((((((&......)))))))).))))).))	-17.4	FALSE	TRUE	NA
476	TGCCGCCAAGGTGCTCGGTCCTTCCGAGGAAGCTAAGGCTGCGTTGGGGT	CAAAGTGCTGTTCGTGTAGGTA	FALSE	8	1	SAMPLE1	83	91.5057	15	69452832	69452881	+	RPLP1	protein_coding	five_prime_utr			hsa-miR-93-5p	miRNA	mir-17	FALSE	.(((.((((.((.(((((.....)))))..(((....))))).)))))))&.......((((....))))....	-22.3	FALSE	FALSE	NA
477	GGCCTCAGCCCCAGCCACCATATACCCCTGCAGTTTGCACTTTAATTGAT	CAAAGTGCTTACAGCGCAGGTAG	FALSE	2	1	SAMPLE2	3	1.29161	12	55993140	55993189	+	RAB5B	protein_coding	three_prime_utr			hsa-miR-17-5p	miRNA	mir-17	FALSE	(((....)))................((((((((..(((((((.......&.)))))))..))..))))))...	-23.3	FALSE	FALSE	NA
478	GCCACCTACTCATGCACCTAATTGGAAGCGCCACCCTAGCAATATCAACC	CAAAGTGCTTACAGTGCAG	FALSE	7	1	SAMPLE2	2428	1045.35	MT	9026	9075	+	MT-ATP6	protein_coding	exon			hsa-miR-17-5p	miRNA	mir-17	TRUE	.....(((((..(((((.....((..(((((...................&....)))))..))))))))))))	-18.2	FALSE	TRUE	NA
479	CGCTGTCGCCTTAATCCAAGCCTACGTTTTCACACTTCTAGTAAGCCTCT	CAAAGTGCTTACAGTGCAG	FALSE	10	1	SAMPLE2	2428	1045.35	MT	9138	9187	+	MT-ATP6	protein_coding	exon			hsa-miR-17-5p	miRNA	mir-17	TRUE	.(((..............)))((((.......((((....((((((((..&...)).))))))))))...))))	-13.1	FALSE	TRUE	NA
480	TGAAAGTAATACCACTTAATAGGTTAGCTGCTACCCTGCACTTTCAAAGC	CAAAGTGCTTACAGTGCAGGTA	FALSE	6	1	SAMPLE2	9	3.87484	1	180401303	180401352	-	ACBD6	protein_coding	intron			hsa-miR-17-5p	miRNA	mir-17	TRUE	....(((...(((........)))..))).(((((.((((((....((((&......))))..)))))))))))	-20	FALSE	TRUE	NA
481	TTTGACGCAGAGTCTGATCCTAGCAATGCCCCTGGGAGTGGGACCGAAAA	CAAAGTGCTTACAGTGCAGGTA	FALSE	7	1	SAMPLE2	9	3.87484	20	46375282	46375331	-	AL133227.1	antisense	intron			hsa-miR-17-5p	miRNA	mir-17	TRUE	((((.(((...((((..((((((........))))))...))))......&.............)))))))...	-15.8	FALSE	TRUE	NA
482	TCATTCTAACCTGAATCGGAGGACAACCAGTAAGCTACCCTTTTACCATC	CAAAGTGCTTACAGTGCAGGTA	FALSE	5	1	SAMPLE1	231	254.673	MT	15744	15793	+	MT-CYB	protein_coding	exon			hsa-miR-17-5p	miRNA	mir-17	TRUE	........(((((.......((....)).((((((.((............&....))))))))....)))))..	-14	FALSE	TRUE	NA
483	GTGACAACTGCACTGAATGACACTTTATTTTTTGGCTTTGGCTTATTATT	CAAAGTGCTTACAGTGCAGGTAG	FALSE	3	1	SAMPLE2	6	2.58323	1	205143640	205143689	-	DSTYK	protein_coding	three_prime_utr			hsa-miR-17-5p|hsa-miR-20a-5p|hsa-miR-106a-5p	miRNA	mir-17	TRUE	.......((((((((..(((((((((.......(((....))).......&.)))))).)))))))))))....	-21.3	FALSE	TRUE	NA
484	CATGACCTATGAATTCCTGCAGGAGCACTTTAACCCCCAGAGACGGTACA	CAAAGTGCTTACAGTGCAGGTAG	FALSE	4	1	SAMPLE2	11	4.73591	10	99611166	99611215	-	SLC25A28	protein_coding	exon			hsa-miR-17-5p|hsa-miR-20a-5p|hsa-miR-106a-5p	miRNA	mir-17	TRUE	...............((((((.(((((((((.(((.........)))...&.)))))))))....))))))...	-20.4	FALSE	TRUE	NA
485	CTACCTTCCAGTTTAAACACTAGTGGTATTGTCAGATGCCGTTAGTATCT	CAAAGTGCTTACAGTGCAGGTAG	FALSE	2	1	SAMPLE2	18	7.74968	13	98023634	98023683	+	IPO5	protein_coding	three_prime_utr			hsa-miR-17-5p|hsa-miR-20a-5p|hsa-miR-106a-5p	miRNA	mir-17	TRUE	((((((............((((((((((((....))))))))))))....&....(((((...)))))))))))	-20.5	FALSE	TRUE	NA
486	AGCACTGCCGGCCTGCCTGCACTGCACTTGAATTCTTGCCGGGCCTCAGC	CAAAGTGCTTACAGTGCAGGTAG	FALSE	2	1	SAMPLE2	23	9.90236	14	31700722	31700771	+	NUBPL	protein_coding	intron	LTR12C	LTR	hsa-miR-17-5p|hsa-miR-20a-5p|hsa-miR-106a-5p	miRNA	mir-17	TRUE	............(((((((((((((((((.....................&..))))))....)))))))))))	-26.3	FALSE	TRUE	NA
487	AGACCACCTGCACCAACAGCAACTGTACCTGCCCCACAGCCTCCAGTTAC	CAAAGTGCTTACAGTGCAGGTAG	FALSE	15	1	SAMPLE2	23	9.90236	17	32365410	32365459	+	ZNF207	protein_coding	exon			hsa-miR-17-5p|hsa-miR-20a-5p|hsa-miR-106a-5p	miRNA	mir-17	TRUE	.....((((((((....((((((((...(((.....)))....)))))..&......)))....))))))))..	-22.1	FALSE	TRUE	NA
488	CAACCCCAAACTCTACATGTGTGTGTGTGAAGGTCTCTCCTGCGGTAATG	CAAAGTGCTTACAGTGCAGGTAG	FALSE	6	1	SAMPLE2	51	21.9574	2	157780535	157780584	-	ACVR1	protein_coding	exon			hsa-miR-17-5p|hsa-miR-20a-5p|hsa-miR-106a-5p	miRNA	mir-17	TRUE	..........((.(((((......))))).))....((((((((((((..&........))))..)))))).))	-13.8	FALSE	TRUE	NA
489	GTTTTTATACTACATGCCCTACTTGAACACTTATTGCACTTTTATTTATT	CAAAGTGCTTACAGTGCAGGTAG	FALSE	2	1	SAMPLE2	3	1.29161	2	191685792	191685841	+	NABP1	protein_coding	three_prime_utr			hsa-miR-17-5p|hsa-miR-20a-5p|hsa-miR-106a-5p	miRNA	mir-17	TRUE	..................(((((((..((((....(((((((........&.)))))))....)))))))))))	-19.5	FALSE	TRUE	NA
490	CACATATCCACATACACACAGGCACACACCACACAGAACATGCACACACC	CAAAGTGCTTACAGTGCAGGTAG	FALSE	3	1	SAMPLE2	4404	1896.09	21	42840894	42840943	-	NA	NA	NA	(GT)n	Simple_repeat	hsa-miR-17-5p|hsa-miR-20a-5p|hsa-miR-106a-5p	miRNA	mir-17	TRUE	.................((..((((................((((.....&....)))).....))))..))..	-10.3	FALSE	TRUE	NA
491	ACACACTCAGACACACAGGCACTCTCCTGCACACACACACTCACACTCAG	CAAAGTGCTTACAGTGCAGGTAG	FALSE	7	1	SAMPLE2	73	31.4292	21	45437366	45437415	+	COL18A1	protein_coding	intron			hsa-miR-17-5p|hsa-miR-20a-5p|hsa-miR-106a-5p	miRNA	mir-17	TRUE	.......................(((((((((.....((((.........&...))))......))))))).))	-15.3	FALSE	TRUE	NA
492	ACACTGCACTGGGTACTTAAAGAAATTATTTCCCGTTGTAATTATAATTA	CAAAGTGCTTACAGTGCAGGTAG	FALSE	1	1	SAMPLE2	9	3.87484	3	52254650	52254699	-	NA	NA	NA	L1ME4a	LINE	hsa-miR-17-5p|hsa-miR-20a-5p|hsa-miR-106a-5p	miRNA	mir-17	TRUE	((.(((((((((((((((.....((((((........)))))).......&..)))))))..))))))))))..	-23.4	FALSE	TRUE	NA
493	ATTAGTGAAGTTGTTTATATTGTATACCCAGCACTGTGCAGCACTTTTCC	CAAAGTGCTTACAGTGCAGGTAG	FALSE	1	1	SAMPLE2	8	3.4443	4	77073362	77073411	-	CCNI	protein_coding	five_prime_utr			hsa-miR-17-5p|hsa-miR-20a-5p|hsa-miR-106a-5p	miRNA	mir-17	TRUE	....(((((....)))))......((((..((((((((.((((((((...&.)))))))))))))))).)))).	-27.7	FALSE	TRUE	NA
494	CTTTATTTTTCTCGTAGATCTTTAGCTACTTTGGGGAGGAGGGAAGGTGC	CAAAGTGCTTACAGTGCAGGTAG	FALSE	1	1	SAMPLE2	2	0.861075	4	77166149	77166198	+	CCNG2	protein_coding	intron			hsa-miR-17-5p|hsa-miR-20a-5p|hsa-miR-106a-5p	miRNA	mir-17	TRUE	((((.((((((((((((........))))....)))))))).))))....&....(((((...)))))......	-12.9	FALSE	TRUE	NA
495	GTACTGCTAGAAGCACTTTATGTTTCCTTTTTGGGTGAAATGGATTTATG	CAAAGTGCTTACAGTGCAGGTAG	FALSE	4	1	SAMPLE2	8	3.4443	6	38676004	38676053	-	GLO1	protein_coding	three_prime_utr			hsa-miR-17-5p|hsa-miR-20a-5p|hsa-miR-106a-5p	miRNA	mir-17	TRUE	((((((....((((((((((((..(((.((((....)))).)))..))).&.))))))))).))))))......	-21	FALSE	TRUE	NA
496	TATCTCCCTACCTGTGCTGAGTCAAGCCACTTTACCAGAATGTCTGATTT	CAAAGTGCTTACAGTGCAGGTAG	FALSE	4	1	SAMPLE2	9	3.87484	6	167348447	167348496	-	TTLL2	protein_coding	three_prime_utr			hsa-miR-17-5p|hsa-miR-20a-5p|hsa-miR-106a-5p	miRNA	mir-17	TRUE	.......((((((((((((....((((.(((((..((((...))))....&.))))))))).))))))))))))	-27	FALSE	TRUE	NA
497	GCATCATAATCCTCTCTCAAGGACTTCAAACTCTACTCCCACTAATAGCT	CAAAGTGCTTACAGTGCAGGTAG	FALSE	3	1	SAMPLE2	3545	1526.26	MT	11778	11827	+	MT-ND4	protein_coding	exon			hsa-miR-17-5p|hsa-miR-20a-5p|hsa-miR-106a-5p	miRNA	mir-17	TRUE	.........((((......)))).........(((((..((((...(((.&......)))...))))..)))))	-14.8	FALSE	TRUE	NA
498	AAAAAAAGATTCTTTTGCATTTACCAATTTAGTAAAAATTTATTAAAACT	CAAAGTGCTTACAGTGCAGGTAG	FALSE	3	1	SAMPLE2	57	24.5406	X	73823012	73823061	-	TSIX,XIST	lincRNA	exon			hsa-miR-17-5p|hsa-miR-20a-5p|hsa-miR-106a-5p	miRNA	mir-17	TRUE	.....................((((..((((((((....))))))))...&....(((((...))))).)))).	-9.6	FALSE	TRUE	NA
499	CCACCTCTCAACCTACCTGCATGATTTCTCACACATTTAATTGCATCTCT	CAAAGTGCTTACAGTGCAGGTAG	FALSE	4	1	SAMPLE1	8	8.81983	X	115902078	115902127	-	NA	NA	NA			hsa-miR-17-5p|hsa-miR-20a-5p|hsa-miR-106a-5p	miRNA	mir-17	TRUE	............((((((((((.......(((..................&....)))......))))))))))	-18.9	FALSE	TRUE	NA
500	CCCCTGCACACCCTAGCACAGAGCACTTTATGCAGTCATGTTGTGGAAGG	CAAAGTGCTTACAGTGCAGGTAG	FALSE	4	1	SAMPLE1	14	15.4347	X	119691561	119691610	-	2006-09-01	protein_coding	intron			hsa-miR-17-5p|hsa-miR-20a-5p|hsa-miR-106a-5p	miRNA	mir-17	TRUE	..(((((((.....(((((....(((..((((....))))..))).....&....)))))....)))))))...	-23.6	FALSE	TRUE	NA
501	TTCACACTTCTAGTAAGCCTCTACCTGCACGACAACACATAATGACCCAC	CAAAGTGCTTACAGTGCAGTTAG	FALSE	2	1	SAMPLE2	2428	1045.35	MT	9166	9215	+	MT-ATP6	protein_coding	exon			hsa-miR-17-5p	miRNA	mir-17	FALSE	....................((((((((((.....(((............&....)))......))))))))))	-20.4	FALSE	FALSE	NA
502	AGCTGCTGTGAGCAAATGAACATAAATGCTCGCTGGAAATTTACTAACCA	CAAAGTGCTTACTTGCAGGTAG	FALSE	10	1	SAMPLE2	13	5.59699	22	38485050	38485099	-	DDX17	protein_coding	three_prime_utr			hsa-miR-17-5p	miRNA	mir-17	FALSE	.((.((((((((((........(((((..((....)).))))).......&.....))))))))))))......	-18.4	FALSE	FALSE	NA
503	GCACACACTGTAAGAAATGCACTTTCCGAGGAAGGGGATGGGGGAGCCCG	CAAAGTGCTTAGAGTGCAGGTAG	FALSE	15	1	SAMPLE2	33	14.2077	19	3463700	3463749	+	NFIC	protein_coding	three_prime_utr			hsa-miR-17-5p	miRNA	mir-17	FALSE	((...((((((((.....(((((((((........))).(((....))).&..))))))))))))))...))..	-24.3	FALSE	FALSE	NA
504	CTAAGCAATGTTCTAAGAGCAAGCAATATAAAATAACTGGCAACTATCCA	CAAAGTGCTTTCAGTGCAGGTAG	FALSE	7	1	SAMPLE2	2	0.861075	2	161184350	161184399	+	TANK	protein_coding	intron	L2a	LINE	hsa-miR-17-5p	miRNA	mir-17	FALSE	....((..(((((...))))).))...........(((((((.((.....&...)))))...))))........	-10.3	FALSE	FALSE	NA
505	GGTCAGCGCGGGTCCCCAGGCCCACACCTGCACTGGAGGAAGGAGGTTGC	CAACGGAATCCCAAAAGCAGCTG	FALSE	7	1	SAMPLE1	16	17.6397	1	227739846	227739895	+	SNAP47	protein_coding	five_prime_utr			hsa-miR-191-5p	miRNA	mir-191	TRUE	...((((((((((((((((((........)).)))).))).....((((.&)))).....)))....)).))))	-21.1	FALSE	TRUE	NA
506	TAGTGTATAAATGTTGGGTCACTTACCTAAGAAATTGAGCTATTGTTCTT	CAACGGAATCCCAAAAGCAGCTG	FALSE	4	1	SAMPLE2	7	3.01376	11	33353964	33354013	+	HIPK3	protein_coding	three_prime_utr			hsa-miR-191-5p	miRNA	mir-191	TRUE	((((((.......((((((.....))))))......((((....))))..&....((....))....))).)))	-10	FALSE	TRUE	NA
507	TTTGTTTGCTGCTAATCCGTTATTTTAAGTGTTGTCAGAAGGAAATAACT	CAACGGAATCCCAAAAGCAGCTG	FALSE	5	1	SAMPLE1	12	13.2297	12	69271638	69271687	+	CPSF6	protein_coding	three_prime_utr			hsa-miR-191-5p	miRNA	mir-191	TRUE	.......((((((.....((((((((...((....))....)))))))).&....((....))...))))))..	-17.2	FALSE	TRUE	NA
508	TCATGACTGTCATTTCCAAACGTGTGCTCTTCACACACATTTGCCAGACT	CACACACACACACACA	FALSE	1	1	SAMPLE1	1554	1713.25	1	236502717	236502766	-	NA	NA	three_prime_utr	MIR	SINE	hsa-miR-8485	miRNA	0	TRUE	...................(((((((........................&............)))))))..	-10.7	FALSE	TRUE	NA
509	CACCTTATGTACCCTCCCCTGCCACACACACACACAATTCACTGACCTTG	CACACACACACACACA	FALSE	4	1	SAMPLE2	9	3.87484	17	447969	448018	-	NA	NA	NA	(TG)n	Simple_repeat	hsa-miR-8485	miRNA	0	TRUE	.....(((((........................................&...............))))).	-2.8	FALSE	TRUE	NA
510	CATGCACACATACAAGCATGCACACGGACACACATGCACACACACATGGA	CACACACACACACACA	FALSE	1	1	SAMPLE2	15	6.45806	18	75129964	75130013	-	NA	NA	NA	(TG)n	Simple_repeat	hsa-miR-8485	miRNA	0	TRUE	(((((..........)))))...(((......((((........))))..&................)))..	-9	FALSE	TRUE	NA
511	AGACACACAGGCACTCTCCTGCACACACACACTCACACTCAGACACACAG	CACACACACACACACA	TRUE	2	1	SAMPLE2	73	31.4292	21	45437374	45437423	+	COL18A1	protein_coding	intron			hsa-miR-8485	miRNA	0	TRUE	.......((((......)))).....................((......&.................))..	-3.9	FALSE	TRUE	NA
512	CACAGTTACATATGCACGGAAGACACACACCATGCACACAGATACAGACA	CACACACACACACACA	TRUE	1	1	SAMPLE2	3850	1657.57	X	1417466	1417515	+	ASMTL	protein_coding	intron	(AC)n	Simple_repeat	hsa-miR-8485	miRNA	0	TRUE	............((((.((..........)).)))).....((((.....&.................))))	-6.3	FALSE	TRUE	NA
513	ACACATTCCATACACATACACACATTCCACACACATACACACACAGACAT	CACACACACACACACA	FALSE	1	1	SAMPLE2	190	81.8021	X	140724397	140724446	+	LINC00632	antisense	intron	(AC)n	Simple_repeat	hsa-miR-8485	miRNA	0	TRUE	..................................((((............&.................))))	-1.8	FALSE	TRUE	NA
514	GCTGAGCTGAGGGTGATGGAGGGCAGGTTCTGCTCTGGAGGCATCTGAAG	CACACACACACACACACATA	TRUE	1	1	SAMPLE2	51	21.9574	10	127016576	127016625	+	DOCK1,AL359094.1,AL359094.2	protein_coding,antisense	intron			hsa-miR-8485	miRNA	0	FALSE	((((..((..(((((....(((((((...))))))).....)))))..))&..............)).))..	-15.1	FALSE	FALSE	NA
515	CACACACACATACAGGCACACACACATACAGGCACACACACACAGGCACA	CACACACACACACACACATA	TRUE	1	1	SAMPLE2	259	111.509	7	5431926	5431975	+	FBXL18	protein_coding	three_prime_utr			hsa-miR-8485	miRNA	0	FALSE	.........................((((.....................&.................))))	-1.8	FALSE	FALSE	NA
516	CTTCAGTGTCCTGAGAGAGATTATTGGGCAGTCTTTAATAATGAAAACTT	CACACACACACACACACATA	TRUE	1	1	SAMPLE2	6	2.58323	X	45746961	45747010	-	MIR222HG	lincRNA	intron			hsa-miR-8485	miRNA	0	FALSE	.....((((......(((((((.......)))))))..............&.))))................	-7.3	FALSE	FALSE	NA
517	CACACACACACACACACCCCCTAGAGGAAAACTCAATCTCAAAACACACA	CACACACACACACACACATAT	TRUE	1	1	SAMPLE2	25	10.7634	14	34443166	34443215	-	EGLN3,SPTSSA	protein_coding	intron	(GT)n	Simple_repeat	hsa-miR-8485	miRNA	0	FALSE	.......................(((.....))).........((.....&.................))..	-2.9	FALSE	FALSE	NA
518	TGTTTGGAGATGCCCTCGTGTCTGTGTGGACCCGCAGAGAGACACGCACA	CACACACACACACACACATAT	TRUE	1	1	SAMPLE2	3850	1657.57	X	1415775	1415824	+	ASMTL	protein_coding	intron	(AC)n	Simple_repeat	hsa-miR-8485	miRNA	0	FALSE	.....((......)).(((((.((((((......................&......)))))).)))))...	-16.5	FALSE	FALSE	NA
519	CATTCCATACACACACAGAGGCATATTCCATACATACACACACACACATT	CACACACACACACACACATAT	TRUE	1	1	SAMPLE2	190	81.8021	X	140724444	140724493	+	LINC00632	antisense	intron	(AC)n	Simple_repeat	hsa-miR-8485	miRNA	0	FALSE	.................................((((.............&.................))))	-1.8	FALSE	FALSE	NA
520	TCTAAACTCTTGCTCTTCACACACACACACACACACACACACACACACAC	CACACACACACACACACG	TRUE	2	1	SAMPLE1	40	44.0991	6	122319632	122319681	+	NA	NA	NA	(CA)n	Simple_repeat	hsa-miR-8485	miRNA	0	TRUE	..........(((.....................................&.................))).	-1.1	FALSE	TRUE	NA
521	GACACATGCCTCTCACAGAGACATTTCCCCACGCTCAGACACATGCCTGT	CACACACACACACACACG	FALSE	2	1	SAMPLE2	19	8.18021	7	158609294	158609343	-	NA	NA	NA	MLT2B1	LTR	hsa-miR-8485	miRNA	0	TRUE	.....(((.((((...)))).)))..................((((.(((&.............))).))))	-6.7	FALSE	TRUE	NA
522	CATACATTCACACCTACACACAGACACACACCTGTACACACACATTCATA	CACACACACACACACAGGT	FALSE	1	1	SAMPLE2	24	10.3329	X	440170	440219	+	NA	NA	NA	(CA)n	Simple_repeat	hsa-miR-8485	miRNA	0	FALSE	.((((..............((((........))))...............&.................))))	-4.5	FALSE	FALSE	NA
523	ATGCACAGCAACAGGCACACACAGACGCAGACATGCACAGATGGGCACAG	CACACACACACACACGTA	TRUE	1	1	SAMPLE2	3850	1657.57	X	1416199	1416248	+	ASMTL	protein_coding	intron	(AC)n	Simple_repeat	hsa-miR-8485	miRNA	0	TRUE	((((...((.....))..........(((....)))..............&.................))))	-4.7	FALSE	TRUE	NA
524	CCACACACACACAAACCTCACACAGCACACACAGACCTCACACATACACA	CACACACACACAGACAC	FALSE	4	1	SAMPLE2	182	78.3578	12	123512816	123512865	-	RILPL1	protein_coding	intron	(TG)n	Simple_repeat	hsa-miR-8485	miRNA	0	FALSE	...........................................((((...&.................))))	-1.8	FALSE	FALSE	NA
525	CTTCACCCCAGAGAGGAGCACGAGGTAGGAATCCTATCATACACACACAC	CACACACACACAGACAC	TRUE	2	1	SAMPLE2	259	111.509	7	5431829	5431878	+	FBXL18	protein_coding	three_prime_utr			hsa-miR-8485	miRNA	0	FALSE	((((........))))...(((.((((((...))))))............&................)))..	-9.8	FALSE	FALSE	NA
526	TGAGAGGTCATGTTTTGTGTGTGCTCTTCTGTCTGAGGCAGACACTGATG	CACACACACACAGACG	TRUE	1	1	SAMPLE1	999	1101.38	1	248098714	248098763	-	OR2L13	protein_coding	five_prime_utr			hsa-miR-8485	miRNA	0	FALSE	.........((((..((((((((......((((((...))))))......&......)))))))).))))..	-19.3	FALSE	FALSE	NA
527	CACACCTGCACACTACACACACCTACACATACACACACAAACCCACAAAT	CACACACACACATACACATA	TRUE	5	1	SAMPLE2	37	15.9299	X	2712946	2712995	+	CD99	protein_coding	intron	(AC)n	Simple_repeat	hsa-miR-8485	miRNA	0	FALSE	............................((((..................&.................))))	-1.8	FALSE	FALSE	NA
528	ACGCACAGACACAGACACAGGCACACACACATATACCCATCCAGATGCAC	CACACACACACGCACA	FALSE	1	1	SAMPLE2	3850	1657.57	X	1415838	1415887	+	ASMTL	protein_coding	intron	(AC)n	Simple_repeat	hsa-miR-8485	miRNA	0	FALSE	............................................((((..&.................))))	-1.9	FALSE	FALSE	NA
529	ACATACAGGTCTATGCACACATGTACACATGCACAGGCACCTGTGTACAC	CACACACACAGACATACGTA	FALSE	7	1	SAMPLE2	35	15.0688	21	46192990	46193039	-	LSS	protein_coding	intron			hsa-miR-8485	miRNA	0	FALSE	..((((..((...........(((((((((((....)))..)))))))).&.............))..))))	-13.8	FALSE	FALSE	NA
530	AGACACAGACACACAGAGACACATAGAGACACACAGACACATACACTCAC	CACACACAGACACACAC	FALSE	2	1	SAMPLE2	22	9.47183	1	12585295	12585344	-	DHRS3	protein_coding	intron	(TG)n	Simple_repeat	hsa-miR-8485	miRNA	0	FALSE	........................................((((......&.................))))	-1.8	FALSE	FALSE	NA
531	ATGGCACACACACGCACACACGCACGGCACACCCACGGCACACCCACGCA	CACACACGCACACACACG	FALSE	1	1	SAMPLE2	15	6.45806	14	104872400	104872449	-	CEP170B	protein_coding	five_prime_utr	(GT)n	Simple_repeat	hsa-miR-8485	miRNA	0	FALSE	.((((........)).))...((.((.........))))......(((..&................)))..	-5.9	FALSE	FALSE	NA
532	TTCTGACCTTCTTCTGCTCTTCTGTCTCTCAGTCCCATTCTCCCCTGAGG	CACACAGACACACACA	FALSE	3	1	SAMPLE2	1	0.430538	5	156821006	156821055	+	NA	NA	NA	MER39B	LTR	hsa-miR-8485	miRNA	0	FALSE	..............(((..........(((((............))))).&.................))).	-5.6	FALSE	FALSE	NA
533	GAGGCCTGGGAACGCGGATGCATGTTGCACTTGGACTCGCAGACAGACAC	CACACAGACACACACAC	TRUE	5	1	SAMPLE2	38	16.3604	21	44311086	44311135	+	PFKL	protein_coding	three_prime_utr			hsa-miR-8485	miRNA	0	FALSE	.....(((.((...(((.((((...)))).)))...)).)))....((..&.................))..	-10.5	FALSE	FALSE	NA
534	CACACACAGGCACACACACATATACACATATGCACACAGGTACACACAGA	CACACATACACACACACG	TRUE	1	1	SAMPLE2	642	276.405	21	42769208	42769257	+	PDE9A	protein_coding	intron			hsa-miR-8485	miRNA	0	FALSE	..................(((((....))))).......((((.......&.................))))	-3.6	FALSE	FALSE	NA
535	ATGTTCCCATGCATGTGTGTGCACTCGGACCGAGCATCTCCCACGCACCT	CACGCACACACACACA	FALSE	5	1	SAMPLE2	33	14.2077	16	4690668	4690717	+	MGRN1	protein_coding	three_prime_utr	(TGCACA)n	Simple_repeat	hsa-miR-8485	miRNA	0	FALSE	........((((.((((((((..((((...))))................&........)))))))).))))	-17.8	FALSE	FALSE	NA
536	TGCTACTGAGGAGCCAGCGTCTAGGGCAGCAGCCGCTTCCTAGAAGACCA	CACTAGATTGTGAGCTCCTGGA	FALSE	9	1	SAMPLE2	8	3.4443	9	21994140	21994189	-	AL359922.1,CDKN2A	protein_coding	five_prime_utr			hsa-miR-28-3p	miRNA	mir-28	TRUE	........((((((((..(((((((((....))).((((...))))....&..))))))..)).))))))...	-26.9	FALSE	TRUE	NA
537	ATTAAAACAGAATGTACTCTTCTGCGTCTGACTTCTTTCACCCAGCATTG	CAGAAGGGGAGAGAGAGAAG	TRUE	2	1	SAMPLE2	4	1.72215	15	98194961	98195010	-	AC022523.1	lincRNA	intron	L1ME3A	LINE	hsa-miR-6510-5p	miRNA	0	FALSE	.......((((.((((......)))))))).((((((((.(((.((....&..)).)))..))))))))....	-23.3	FALSE	FALSE	NA
538	CACATGGTGTTCTTCTGTGTCTCTCTTCTGTCTGTTTCTCTTCTTATGAG	CAGACACACACACACGT	FALSE	2	1	SAMPLE1	39	42.9967	5	155421951	155422000	+	NA	NA	NA	MLT1D	LTR	hsa-miR-8485	miRNA	0	FALSE	...(((((((.....(((((.................(((.......)))&.))))).....)))).)))..	-10.5	FALSE	FALSE	NA
539	CATATTCCATACACACACATTCCATACACACATACATACACACACACATA	CAGACATTCCAGACAC	TRUE	3	1	SAMPLE2	190	81.8021	X	140723759	140723808	+	LINC00632	antisense	intron	(AC)n	Simple_repeat	hsa-miR-6506-3p	miRNA	0	FALSE	...................................((((...........&..))))................	-2.1	FALSE	FALSE	NA
540	CTACAGCTCCTGGAGATGAGGCAGCTAGCAGAGACTGAAGACGAGAATCC	CAGGCCATATTGTGCTGCCTCA	FALSE	6	1	SAMPLE2	2	0.861075	8	67204419	67204468	-	ARFGEF1	protein_coding	intron	L2	LINE	hsa-miR-15a-3p	miRNA	mir-15	TRUE	((.(((...))).)).(((((((((..((((...(((.............&)))......)))))))))))))	-20.7	FALSE	TRUE	NA
541	CCCATACCCAGCAGGCGCGGGGCTTGGCCTCAGGGTAGCTGCTGGCCCAG	CAGGGCTTCTGAGATC	TRUE	1	1	SAMPLE1	11	12.1273	8	143941127	143941176	-	PLEC	protein_coding	intron			hsa-miR-612	miRNA	mir-612	FALSE	.(((..(((.((....)).)))..))).((((((..((((.(((.(((((&.))))))))))))))))))......	-33.8	FALSE	FALSE	NA
542	CTACCGTATGGCCCACCATAATTACCCCCATACTCCTTACACTATTCCTC	CAGTGCAATGATGAAAGGGCA	FALSE	11	1	SAMPLE2	2428	1045.35	MT	8382	8431	+	MT-ATP8	protein_coding	exon			hsa-miR-130b-3p	miRNA	mir-130	TRUE	......(((((....))))).....(((.....((.((.((((.......&.)))).)).)).....)))...	-11.2	FALSE	TRUE	NA
543	GCTGAGCCCTCGGGAGCCGGTGCTGCCCCCACAGAAGATGGGGCCTATGG	CAGTTACCGCTTCCGCTACCGC	FALSE	2	1	SAMPLE2	108	46.4981	9	32572931	32572980	-	NDUFB6	protein_coding	exon			hsa-miR-935	miRNA	mir-935	TRUE	..........(((((((.(((((((.(((((.......))))).......&.))).))))))))))).......	-25.9	FALSE	TRUE	NA
544	ACACCACACTAAACTCACACCATACATGCACATATCCACATACACACAGG	CATACACACACACACAC	TRUE	1	1	SAMPLE1	380	418.942	21	42840922	42840971	-	NA	NA	NA	(GT)n	Simple_repeat	hsa-miR-8485	miRNA	0	FALSE	.....................((((.((......................&..............)).))))	-2.3	FALSE	FALSE	NA
545	GACACACAGATACACCAACAGACAGGCACGCACACAGACGCAGACATGCA	CATACACACACACACACG	TRUE	5	1	SAMPLE2	3850	1657.57	X	1416262	1416311	+	ASMTL	protein_coding	intron	(AC)n	Simple_repeat	hsa-miR-8485	miRNA	0	FALSE	..............((........)).(((.........(((....))).&................)))..	-4.9	FALSE	FALSE	NA
546	GACCTCACACATACAGATCTCACACACACACACAGACCTCACACACCACA	CATTGCACTTGTCTCGGTCTGA	FALSE	2	1	SAMPLE1	14	15.4347	12	123511800	123511849	-	RILPL1	protein_coding	intron	(TG)n	Simple_repeat	hsa-miR-25-3p	miRNA	mir-25	TRUE	................................((((((............&...............)))))).	-10.5	FALSE	TRUE	NA
547	TTCGGTGGTTAGCAATTAAAGACCCTGAGTTATGTGCAATAAATAGTAAA	CATTGCACTTGTCTCGGTCTGA	FALSE	3	1	SAMPLE2	5	2.15269	8	24952397	24952446	-	NEFL	protein_coding	three_prime_utr			hsa-miR-25-3p	miRNA	mir-25	TRUE	...................(((((..(((....(((((((..........&.)))))))....))))))))..	-19.2	FALSE	TRUE	NA
548	AGGGGAAGAGCCCCGGGTCTCGGGAGGACCACCAGGAGCTCACGGGGAAG	CCACCAGGAGCTCACG	FALSE	5	1	SAMPLE2	318	136.911	16	89137324	89137373	+	ACSF3	protein_coding	intron			hsa-miR-339-5p	miRNA	mir-339	FALSE	.((((.....)))).(((((.....))))).....(((((((((((((..&))))))).......))))))...	-32.4	FALSE	FALSE	NA
549	GAGACAGGCGGCTGGGCAGGCAGCAGGCAGCTCCAGTGGGACCACAGCAT	CCAGGCAGGAGCCAGA	TRUE	1	1	SAMPLE1	19	20.9471	6	111739462	111739511	-	FYN	protein_coding	five_prime_utr			hsa-miR-4673	miRNA	0	FALSE	......((..(((((((..((.....)).)).)))))....)).(((...&(((.(((....)))))))))..	-22.5	FALSE	FALSE	NA
550	AGACAACACCTATGAGGTGAAGATTGACAACAGCCAGGTGGAGTCCGGCT	CCATCTGAAATCGGTTA	FALSE	5	1	SAMPLE2	25	10.7634	19	12940284	12940333	+	CALR	protein_coding	exon			hsa-miR-29a-3p	miRNA	mir-29	TRUE	......(((((...))))).....((((......(((((((.((......&..)).)))))))......))))	-17.4	FALSE	TRUE	NA
551	CAGAAACCTTCCCTACACTCTGGGCCAGGTGGGGGCCCCACCATGGGGCA	CCCGGGAGACAGTGTGT	TRUE	7	1	SAMPLE1	7	7.71735	19	5695734	5695783	+	LONP1	protein_coding	intron			hsa-miR-7113-5p	miRNA	0	FALSE	.............(((((.(((..((...((((.((((((...)))))).&)))).))...))).)))))..	-25.2	FALSE	FALSE	NA
552	GGGGAGGCTGGGAAAAGACGTGGCTCTTCTCTCTCTCCTCTTCTAGGCTC	CCTCTCTCTTCTCTCAG	TRUE	4	1	SAMPLE1	29	31.9719	7	75813420	75813469	-	CCL24	protein_coding	exon,intron			hsa-miR-6734-3p	miRNA	0	FALSE	(((((((..((((.((((......)))).))))...(((.....)))...&.)))))))...............	-18.3	FALSE	FALSE	NA
553	AGATTGCCAACCGGGATGCAGAGAAGAAAGAAGGGCAGGAGAAAGAAGAG	CGCATCCCCTAGGGCATTGGTG	FALSE	3	1	SAMPLE1	18	19.8446	16	74305594	74305643	+	PSMD7,AC009120.2	protein_coding,processed_transcript	exon			hsa-miR-324-5p	miRNA	mir-324	TRUE	....((((....(((((((...............................&.)))))))....))))......	-20.6	FALSE	TRUE	NA
554	TGGCATTGCCGACAGGATGCAGAAGGAGATCACTGCCCTGGCACCCAGCA	CGCATCCCCTAGGGCATTGGTG	FALSE	13	1	SAMPLE1	4	4.40991	7	5528018	5528067	-	NA	NA	NA			hsa-miR-324-5p	miRNA	mir-324	TRUE	..(((((........)))))........((((.((((((((......((.&.)).....)))))))).)))).	-23.6	FALSE	TRUE	NA
555	GGAGTGAGAGAAGGACATAGGAAGAGCACACAGATCAAGAGACTGTGTCT	CGTCCCGGGGCTGCGCGAGACA	FALSE	11	1	SAMPLE2	8	3.4443	1	223880952	223881001	+	NA	NA	NA	L1MC5	LINE	hsa-miR-4449	miRNA	mir-4449	FALSE	...(((((....((((........((.((((((.((....))))))))))&.)))).....)).)))......	-17.1	FALSE	FALSE	NA
556	TTTCTACGAATTAGCAGTCACTTTCCATCCTTCACCCTGATCTGCACCCA	CTAAGTAGGCTTAGAT	TRUE	1	1	SAMPLE1	14	15.4347	17	9041322	9041371	+	NTN1	protein_coding	intron	L1MB8	LINE	hsa-miR-4639-5p	miRNA	0	FALSE	..............(((((............(((.((((....(((....&.)))....)))).)))))))).	-11.9	FALSE	FALSE	NA
557	GTGGGCGTCCCATGCCTCCATCTAGAAGAGATTATGATGATATGAGCCCT	CTCCCGGACGAGGCGG	TRUE	3	1	SAMPLE2	3	1.29161	9	83971980	83972029	-	HNRNPK	protein_coding	exon			hsa-miR-10400-3p	miRNA	0	TRUE	(((((...)))))(((((((((.............))))....((((((.&..))))))......)))))...	-26.9	FALSE	TRUE	NA
558	AAGAGAGAAGAGAGAAGAGAGAAGAGAAAAGAAAAGTAAGAGAGGAAGGG	CTCCCTCTTCTCTCAG	FALSE	2	1	SAMPLE1	6	6.61487	8	134243834	134243883	+	AC105180.1	lincRNA	intron	GA-rich	Low_complexity	hsa-miR-6734-3p	miRNA	0	FALSE	................((((((((((.............(((.((((((.&.))))))))).))))))))))..	-27.9	FALSE	FALSE	NA
559	ATTGTTTGGCTAACACATCCCGAAGAATGATTTTGTCAGGAATTATTGTT	CTCCTGACTCCAGGTCCTGTGT	FALSE	12	1	SAMPLE2	3	1.29161	2	73862780	73862829	+	STAMBP	protein_coding	three_prime_utr			hsa-miR-378a-5p	miRNA	mir-378	TRUE	(((.(((((..........))))).)))(((((.(((((((.........&.)))))))...)))))......	-17.6	FALSE	TRUE	NA
560	CTCTCTTTCTCTCCTCTCTCTCTCTCTCTCCTCTCTCCTCTTCTCTTCCT	CTCTCTCTCTCTCTCTCTCA	TRUE	1	1	SAMPLE2	17	7.31914	10	44765427	44765476	+	NA	NA	NA	(TC)n	Simple_repeat	hsa-miR-6873-3p	miRNA	0	FALSE	..................................................&.......................	0	FALSE	FALSE	NA
561	TCTCTCTCTCTCTCTCTCTCTTCTCTCTCTCTCTCCCTCTCTCCCTCCTT	CTCTCTCTCTCTCTCTCTCA	TRUE	1	1	SAMPLE1	3	3.30744	2	116846544	116846593	-	NA	NA	NA	(GA)n	Simple_repeat	hsa-miR-6873-3p	miRNA	0	FALSE	..................................................&.......................	0	FALSE	FALSE	NA
562	CTTTTTCTCTCTCTCTTCTCTCTCCTCTCTCTTCTCTCTCTCCTCTGTCT	CTCTCTCTCTCTCTCTCTCA	TRUE	1	1	SAMPLE1	7	7.71735	X	4314862	4314911	-	NA	NA	NA	GA-rich	Low_complexity	hsa-miR-6873-3p	miRNA	0	FALSE	............................................(((...&....................)))	-0.9	FALSE	FALSE	NA
563	TTCTTGGGTCCATCCTGTCTCTCTTCTCTCTTCTCTCTCTCTCTCTCTCG	CTCTCTCTCTCTCTCTCTCAG	TRUE	1	1	SAMPLE2	3	1.29161	1	110517190	110517239	-	KCNA10	protein_coding	three_prime_utr	GA-rich	Low_complexity	hsa-miR-6873-3p|hsa-miR-6734-3p	miRNA	0	FALSE	....((((..........................................&..................)))).	-2.8	FALSE	FALSE	NA
564	CAAGTCATCCTCAACGTCTCTCTTCTCTCCTCCCATGCTCAGCCAGTCAT	CTCTCTCTCTCTCTCTCTCAG	TRUE	1	1	SAMPLE1	6	6.61487	1	113251380	113251429	+	NA	NA	NA			hsa-miR-6873-3p|hsa-miR-6734-3p	miRNA	0	FALSE	........................................((.(((....&......))).))...........	-2.5	FALSE	FALSE	NA
565	TCTGTCTCTCTGTTCTCTCTCTCTCTCTCCTCTCTCTCTCCCCTTTGTCT	CTCTCTCTCTCTCTCTCTCAG	TRUE	6	1	SAMPLE1	2	2.20496	10	46535362	46535411	+	AC244230.2	processed_transcript	intron	(TC)n	Simple_repeat	hsa-miR-6873-3p|hsa-miR-6734-3p	miRNA	0	FALSE	.........(((......................................&....................)))	-0.9	FALSE	FALSE	NA
566	TTCCCCTTTTGCTTCTCTCTTCTCTCTTCTCTCTCCTCTCTCATTCTCTC	CTCTCTCTCTCTCTCTCTCAG	TRUE	1	1	SAMPLE1	1	1.10248	16	24239055	24239104	+	LINC2194	lincRNA	intron	(CTTCTCT)n	Simple_repeat	hsa-miR-6873-3p|hsa-miR-6734-3p	miRNA	0	FALSE	..................................................&.......................	0	FALSE	FALSE	NA
567	GTACACCATCTAATTCTTCTGTCTCTCTTCTCTCCTCAGACTCAATCATT	CTCTCTCTCTCTCTCTCTCAG	TRUE	1	1	SAMPLE1	12	13.2297	16	35206290	35206339	-	NA	NA	NA	L1MEb	LINE	hsa-miR-6873-3p|hsa-miR-6734-3p	miRNA	0	FALSE	.....................................((((.........&........))))...........	-3.9	FALSE	FALSE	NA
568	TCTCCTCTCTCCTCTCCTCTCTCCTCTCCTCTCTCCCCTCTCCCCCCTCC	CTCTCTCTCTCTCTCTCTCAG	TRUE	1	1	SAMPLE2	3	1.29161	16	56406114	56406163	-	AMFR	protein_coding	intron	G-rich	Low_complexity	hsa-miR-6873-3p|hsa-miR-6734-3p	miRNA	0	FALSE	..................................................&.......................	0	FALSE	FALSE	NA
569	AGCACTGCACACGTCTGTCTCTCTTCTGTCTCTCTTCAACTTTTTATGTT	CTCTCTCTCTCTCTCTCTCAG	TRUE	1	1	SAMPLE1	35	38.5868	16	83213072	83213121	-	CDH13	protein_coding	intron			hsa-miR-6873-3p|hsa-miR-6734-3p	miRNA	0	FALSE	....(((...........................................&....................)))	-1.1	FALSE	FALSE	NA
570	TCTCTCTTTTCTCTGTTCTCTTCTCTCTCTCTCTCTCTCCTGCCTGTCAG	CTCTCTCTCTCTCTCTCTCAG	TRUE	1	1	SAMPLE2	30	12.9161	22	35444156	35444205	-	NA	NA	NA	A-rich	Low_complexity	hsa-miR-6873-3p|hsa-miR-6734-3p	miRNA	0	FALSE	...........................................(((..((&................))..)))	-1.5	FALSE	FALSE	NA
571	TGTGCTCTTCTCCACATGTGTGCTCTTCTGTGTGTGTGTGCTCTTCACGT	CTCTCTCTCTCTCTCTCTCAG	TRUE	2	1	SAMPLE1	914	1007.67	22	46907052	46907101	+	TBC1D22A	protein_coding	intron	(TG)n	Simple_repeat	hsa-miR-6873-3p|hsa-miR-6734-3p	miRNA	0	FALSE	.(((........((((((...((......)).)))))).......)))..&.......................	-5.3	FALSE	FALSE	NA
572	CCCGCCTGTGGGCCATCACATGTTGCTCTTCTCTCTGTCTGTGGTTCTCC	CTCTCTCTCTCTCTCTCTCAG	TRUE	2	1	SAMPLE1	1	1.10248	8	130134124	130134173	-	ASAP1	protein_coding	intron	L2a	LINE	hsa-miR-6873-3p|hsa-miR-6734-3p	miRNA	0	FALSE	.....(((.(((((((.(((...............)))..)))))))...&....................)))	-7.6	FALSE	FALSE	NA
573	ACTAGCCCTCTTCTCTCTTCTGTCTTCTCTCTCTCTCTCATACACACACA	CTCTCTCTTCTCTCAG	TRUE	1	1	SAMPLE1	11	12.1273	1	32979328	32979377	+	NA	NA	NA	(CTCTTCT)n	Simple_repeat	hsa-miR-6734-3p|hsa-miR-1224-3p	miRNA	0	FALSE	...................(((............................&....................)))	-0.9	FALSE	FALSE	NA
574	TCTCTCTCTCTCTCTCCTCTCTCCTCTCTTCTCTCTCCTCTCCTCTTCTC	CTCTCTCTTCTCTCAG	TRUE	1	1	SAMPLE2	20	8.61075	1	54736220	54736269	-	MROH7-TTC4,TTC4	protein_coding	three_prime_utr	(GA)n	Simple_repeat	hsa-miR-6734-3p|hsa-miR-1224-3p	miRNA	0	FALSE	..................................................&.......................	0	FALSE	FALSE	NA
575	TCTCTCTCTCTCTCTTCTCTCCTCTCTCCTCTCTCCTCTTTCTCTCTCTC	CTCTCTCTTCTCTCAG	TRUE	1	1	SAMPLE1	2	2.20496	1	61589040	61589089	+	NA	NA	NA	(TC)n	Simple_repeat	hsa-miR-6734-3p|hsa-miR-1224-3p	miRNA	0	FALSE	..................................................&.......................	0	FALSE	FALSE	NA
576	GGGTCTCCTCCACTGACGTGCTCTCTCTCTCTCTGCACAGGATAACCAAG	CTCTCTCTTCTCTCAG	TRUE	1	1	SAMPLE1	36	39.6892	1	62260817	62260866	+	KANK4	protein_coding	intron			hsa-miR-6734-3p|hsa-miR-1224-3p	miRNA	0	FALSE	(((..((((........((((.............))))))))........&.....)))...............	-10.3	FALSE	FALSE	NA
577	ACCTCTCTCTCTTCTCTCTCTCCTCTCTCTCTCTTCTCTCTCTCTCTTCC	CTCTCTCTTCTCTCAG	TRUE	1	1	SAMPLE2	13	5.59699	1	110773776	110773825	-	NA	NA	NA	(AG)n	Simple_repeat	hsa-miR-6734-3p|hsa-miR-1224-3p	miRNA	0	FALSE	..................................................&.......................	0	FALSE	FALSE	NA
578	TCTTCTCTTTCTTCCTCTCCTCTCTCTTCTCTCTTCCCTCTCTCTTTGCT	CTCTCTCTTCTCTCAG	TRUE	2	1	SAMPLE1	1	1.10248	10	18111542	18111591	-	NA	NA	NA	GA-rich	Low_complexity	hsa-miR-6734-3p|hsa-miR-1224-3p	miRNA	0	FALSE	..................................................&.......................	0	FALSE	FALSE	NA
579	CATTTTTCACTTTCTCCTCTCTCTCTCTCTCTCTTCTCTCTCTCTCTCCC	CTCTCTCTTCTCTCAG	TRUE	1	1	SAMPLE1	2	2.20496	10	23718850	23718899	-	KIAA1217	protein_coding	five_prime_utr	GA-rich	Low_complexity	hsa-miR-6734-3p|hsa-miR-1224-3p	miRNA	0	FALSE	..................................................&.......................	0	FALSE	FALSE	NA
580	CTCCTCTCTCTCTCTCTCTCTCTCTCTCTCTCTCTCTTTCGAGTCTCCCT	CTCTCTCTTCTCTCAG	TRUE	1	1	SAMPLE1	25	27.562	12	95239936	95239985	-	VEZT	protein_coding	intron	(GA)n	Simple_repeat	hsa-miR-6734-3p|hsa-miR-1224-3p	miRNA	0	FALSE	........................................((((......&..........)))).........	-4.1	FALSE	FALSE	NA
581	TTCCTTTCTCTCTCTCTCTTCTGTCTGTCTCTCTCTCTCTCTTTTTCCTT	CTCTCTCTTCTCTCAG	TRUE	1	1	SAMPLE1	49	54.0215	13	68893332	68893381	+	LINC02342	lincRNA	intron	HERVIP10FH-int	LTR	hsa-miR-6734-3p|hsa-miR-1224-3p	miRNA	0	FALSE	........................(((.......................&....................)))	-0.9	FALSE	FALSE	NA
582	ACTCTTTGTCTGACATTTCTGCTCTTCTCTCTCTCTCTTTTGTTTCCTTC	CTCTCTCTTCTCTCAG	TRUE	1	1	SAMPLE1	8	8.81983	13	102020573	102020622	-	FGF14	protein_coding	intron	L2	LINE	hsa-miR-6734-3p|hsa-miR-1224-3p	miRNA	0	FALSE	.........((((.....................................&...................))))	-2.8	FALSE	FALSE	NA
583	CTCTCTCCTCTCTCTTTTCTCTTCTCTCTTCTCTCTCTTCTCTCTTCTCT	CTCTCTCTTCTCTCAG	TRUE	4	1	SAMPLE1	30	33.0744	14	57275434	57275483	-	AP5M1	protein_coding	intron	MLT1F1	LTR	hsa-miR-6734-3p|hsa-miR-1224-3p	miRNA	0	FALSE	..................................................&.......................	0	FALSE	FALSE	NA
584	GCTTTTTGTCTCCTTCTTCTTCTCTCTCTCCTCTCTTTTATTTTGTATAT	CTCTCTCTTCTCTCAG	TRUE	2	1	SAMPLE1	2	2.20496	14	83959750	83959799	+	NA	NA	NA	(TA)n	Simple_repeat	hsa-miR-6734-3p|hsa-miR-1224-3p	miRNA	0	FALSE	..................................................&.......................	0	FALSE	FALSE	NA
585	TCTTCCTCTCTTCTCTCTCTCTCTTCTCTCCTCTCCTCTCTCCTCTCCTC	CTCTCTCTTCTCTCAG	TRUE	1	1	SAMPLE1	14	15.4347	15	72880740	72880789	-	AC103874.1	lincRNA	intron	GA-rich	Low_complexity	hsa-miR-6734-3p|hsa-miR-1224-3p	miRNA	0	FALSE	..................................................&.......................	0	FALSE	FALSE	NA
586	CTTCGCTCTCCTCTGTCCTCTCTCTCCTCTCTCCTCTCTTCTCTCTCTCT	CTCTCTCTTCTCTCAG	TRUE	2	1	SAMPLE2	1	0.430538	17	34956768	34956817	+	CCT6B	protein_coding	five_prime_utr	(CT)n	Simple_repeat	hsa-miR-6734-3p|hsa-miR-1224-3p	miRNA	0	FALSE	............(((...................................&....................)))	-0.9	FALSE	FALSE	NA
587	CCCCTCTCTCCCCTCTCTCTCCTCTCTCTCCTCTCTCTCCTCTCTCTCCT	CTCTCTCTTCTCTCAG	TRUE	1	1	SAMPLE1	6	6.61487	17	76966974	76967023	+	AC016168.2,AC016168.3	processed_transcript,TEC	exon			hsa-miR-6734-3p|hsa-miR-1224-3p	miRNA	0	FALSE	..................................................&.......................	0	FALSE	FALSE	NA
588	TCCCTCTCCCTCTCCTCTCTTCTCTCTTCTCTCTTCCCACAGTCTCCCTC	CTCTCTCTTCTCTCAG	TRUE	1	1	SAMPLE1	1	1.10248	17	82454406	82454455	-	AC132938.3	antisense	exon,intron	SVA_A	Retroposon	hsa-miR-6734-3p|hsa-miR-1224-3p	miRNA	0	FALSE	........................................(((.......&..........)))..........	-0.4	FALSE	FALSE	NA
589	TGTGACTCTGTCTCTGTCTCTCTTCTGTCTCTCTCTGTTGGTCTCTGTCC	CTCTCTCTTCTCTCAG	TRUE	3	1	SAMPLE2	4	1.72215	19	9997064	9997113	-	COL5A3,AC008742.1	protein_coding,antisense	exon	GA-rich	Low_complexity	hsa-miR-6734-3p|hsa-miR-1224-3p	miRNA	0	FALSE	.((((.............................................&........))))...........	-4	FALSE	FALSE	NA
590	TTGAAGTGTGTACTTGTGCTCTCTCTCTCCTCTCTCTCTCTCTTTCTCTC	CTCTCTCTTCTCTCAG	TRUE	1	1	SAMPLE1	5	5.51239	2	88865340	88865389	-	NA	NA	NA	(GA)n	Simple_repeat	hsa-miR-6734-3p|hsa-miR-1224-3p	miRNA	0	FALSE	..((((.(((........................................&.........))).))))......	-7.6	FALSE	FALSE	NA
591	TCTCTTCTCTTCTCTTCTCTTCTCTTCTCTCCTCTCTCTCTCTCCTCTCT	CTCTCTCTTCTCTCAG	TRUE	3	1	SAMPLE2	16	6.8886	2	109170286	109170335	+	SH3RF3	protein_coding	intron	(TTCTC)n	Simple_repeat	hsa-miR-6734-3p|hsa-miR-1224-3p	miRNA	0	FALSE	..................................................&.......................	0	FALSE	FALSE	NA
592	ATTTCAAATTCCAGTCGCTCTCTTCTGCTCTCTCTCTCTCTCTCAGTAAA	CTCTCTCTTCTCTCAG	TRUE	1	1	SAMPLE2	110	47.3591	2	139907148	139907197	-	NA	NA	NA	(GA)n	Simple_repeat	hsa-miR-6734-3p|hsa-miR-1224-3p	miRNA	0	FALSE	................((........))................(((...&..........)))..........	-2	FALSE	FALSE	NA
593	AACTCCTCTCGGTGTTCAGACGTCTCTCCTCATCTATCTTTCTTTGCCCT	CTCTCTCTTCTCTCAG	TRUE	1	1	SAMPLE1	133	146.63	21	25682885	25682934	+	JAM2	protein_coding	intron	LTR1B0	LTR	hsa-miR-6734-3p|hsa-miR-1224-3p	miRNA	0	FALSE	..........((((...(((....)))...))))................&.......................	-3.4	FALSE	FALSE	NA
594	ATAAAGTTCTCTCTCTCTCTTCTCTCTTCTCTCTCTCTCTCTCTCTCTCT	CTCTCTCTTCTCTCAG	TRUE	4	1	SAMPLE2	28	12.0551	3	180816190	180816239	+	CCDC39,AC108734.4	protein_coding,lincRNA	five_prime_utr	(TC)n	Simple_repeat	hsa-miR-6734-3p|hsa-miR-1224-3p	miRNA	0	FALSE	....(((...........................................&..........)))..........	-0.5	FALSE	FALSE	NA
595	CATGGTATTGATACGTGTGCTCTCTCTGTGTGTGCCAAATACGTATTAGG	CTCTCTCTTCTCTCAG	TRUE	3	1	SAMPLE2	3	1.29161	4	27797283	27797332	+	NA	NA	NA			hsa-miR-6734-3p|hsa-miR-1224-3p	miRNA	0	FALSE	...((..(((((((((((((.............))...))))))))))).&.))....................	-11	FALSE	FALSE	NA
596	CTGCCTCTCTGTCATACAGACGTGTGTCTCTCTCTCTCTCTAGGTGTACA	CTCTCTCTTCTCTCAG	TRUE	1	1	SAMPLE1	36	39.6892	4	38072186	38072235	-	TBC1D1	protein_coding	intron			hsa-miR-6734-3p|hsa-miR-1224-3p	miRNA	0	FALSE	............(((((....)))))................((((....&.........))))..........	-6.5	FALSE	FALSE	NA
597	TTGGATGATCAATGCAGAAGAGAGAGCACAGACGTGTGTAAAAGCCCTCA	CTCTCTCTTCTCTCAG	TRUE	1	1	SAMPLE1	12	13.2297	4	56631274	56631323	-	NA	NA	NA			hsa-miR-6734-3p|hsa-miR-1224-3p	miRNA	0	FALSE	(((.((.....)).)))..(((((((((((....)))))...........&...............))))))..	-15.5	FALSE	FALSE	NA
598	GAAAGAACAGCTCTCTCTTCTCTCTCTTCTCTCTCTTCTCTCTCTCTCTT	CTCTCTCTTCTCTCAG	TRUE	2	1	SAMPLE1	4	4.40991	4	86666378	86666427	+	PTPN13	protein_coding	intron	(CTCTCTCTT)n	Simple_repeat	hsa-miR-6734-3p|hsa-miR-1224-3p	miRNA	0	FALSE	((.((((.((........................................&...........)).)))).))..	-4.8	FALSE	FALSE	NA
599	GCCAATTTTGCTCTTTTTCAGACGTTGCTGGTCTTCTTGATTATTGCTTT	CTCTCTCTTCTCTCAG	TRUE	1	1	SAMPLE2	1	0.430538	5	17046962	17047011	-	NA	NA	NA	L1MEd	LINE	hsa-miR-6734-3p|hsa-miR-1224-3p	miRNA	0	FALSE	...................((((.......))))...(((..........&...................))).	-4.4	FALSE	FALSE	NA
600	TTTCACTTCTCTTCTCTCTTCTCTCCTCTCTCCTCTCCTCTCTTCTCCTT	CTCTCTCTTCTCTCAG	TRUE	1	1	SAMPLE1	2	2.20496	5	94668054	94668103	+	SLF1	protein_coding	intron	(CTTCT)n	Simple_repeat	hsa-miR-6734-3p|hsa-miR-1224-3p	miRNA	0	FALSE	..................................................&.......................	0	FALSE	FALSE	NA
601	TGTTTGGCAGTTCCCCCCTGTGCTCTTCTCTCTCTTACCTGCTGCTATGT	CTCTCTCTTCTCTCAG	TRUE	2	1	SAMPLE1	7	7.71735	6	71821049	71821098	-	NA	NA	NA	THE1D	LTR	hsa-miR-6734-3p|hsa-miR-1224-3p	miRNA	0	FALSE	....(((((((.............................)))))))...&.......................	-6.8	FALSE	FALSE	NA
602	TCTTTCTGTCTGTCTCTCTTCTCTCCTCTCTCCTCTTCTGACAGTCTCGC	CTCTCTCTTCTCTCAG	TRUE	1	1	SAMPLE2	3	1.29161	6	105225198	105225247	+	NA	NA	NA	(TCTC)n	Simple_repeat	hsa-miR-6734-3p|hsa-miR-1224-3p	miRNA	0	FALSE	.....(((.(((((.........................)))))......&....................)))	-5	FALSE	FALSE	NA
603	TAGTGTCTTCAGCTTGACGTGTGCTCTTTAAGTGTGCATTGAAAGGAATA	CTCTCTCTTCTCTCAG	TRUE	1	1	SAMPLE2	18	7.74968	6	125858176	125858225	+	NCOA7	protein_coding	intron			hsa-miR-6734-3p|hsa-miR-1224-3p	miRNA	0	FALSE	....(((........)))((((((.((...)).))))))(((..((((..&...)))).)))............	-11.8	FALSE	FALSE	NA
604	GGAAGTAGCTTAGGCCCTTTGCTCTTCTGCTCCTCTGTTCTTCTGCCATG	CTCTCTCTTCTCTCAG	TRUE	1	1	SAMPLE1	3	3.30744	7	33192812	33192861	-	BBS9	protein_coding	intron	MLT1A1	LTR	hsa-miR-6734-3p|hsa-miR-1224-3p	miRNA	0	FALSE	(((((.(((..((((.....)).))...)))...................&..)))))................	-9.3	FALSE	FALSE	NA
605	AAGAGAGAGAGGGGAGAGAGAGAGAGGGGAGAGAGAGAGAGAGAGAGAAA	CTCTCTCTTCTCTCAG	FALSE	3	1	SAMPLE1	7	7.71735	7	68147366	68147415	+	NA	NA	NA	GA-rich	Low_complexity	hsa-miR-6734-3p|hsa-miR-1224-3p	miRNA	0	FALSE	........((((((((((.(((.((((((.....................&)))))).))).))))))))))..	-31	FALSE	FALSE	NA
606	TTCCTTTCCTCCTCTCCTCTTCTCTCCTCTCTCTCCTCTCTCTCCTCTCT	CTCTCTCTTCTCTCAG	TRUE	1	1	SAMPLE1	6	6.61487	7	141454527	141454576	+	TMEM178B	protein_coding	intron	(TCCTCTCTC)n	Simple_repeat	hsa-miR-6734-3p|hsa-miR-1224-3p	miRNA	0	FALSE	..................................................&.......................	0	FALSE	FALSE	NA
607	CTCTGTCTCTTTCTCTCTCTCTTCGTCTCTCTCTCCTTGACTCCCTCTTT	CTCTCTCTTCTCTCAG	TRUE	1	1	SAMPLE1	1	1.10248	8	24236891	24236940	-	NA	NA	NA	Harlequin-int	LTR	hsa-miR-6734-3p|hsa-miR-1224-3p	miRNA	0	FALSE	..(((...................(((...........))).........&....................)))	-2.4	FALSE	FALSE	NA
608	TAGCACTGGTTGCCTTCTGTCTCTCTTCTCTCTCTCTCTCTCTCTCTCTC	CTCTCTCTTCTCTCAG	TRUE	1	1	SAMPLE1	5	5.51239	8	27644624	27644673	-	SCARA3	protein_coding	intron	(GA)n	Simple_repeat	hsa-miR-6734-3p|hsa-miR-1224-3p	miRNA	0	FALSE	.....((((.........................................&...................))))	-2.4	FALSE	FALSE	NA
609	TGTGTGCACACACACACACGTGTGTTCTCTCTCTCTCTTTGGTCCATGCC	CTCTCTCTTCTCTCAG	TRUE	2	1	SAMPLE1	1	1.10248	9	114135486	114135535	+	NA	NA	NA	(TCTC)n	Simple_repeat	hsa-miR-6734-3p|hsa-miR-1224-3p	miRNA	0	FALSE	.(((.((((((........))))))...............(((....)))&.........)))...........	-9.4	FALSE	FALSE	NA
610	TGTCTGTCTTCTCTCTCTCCTCTCTCTCTTCTCTCCTCTCTCTTTCTCTC	CTCTCTCTTCTCTCAG	TRUE	1	1	SAMPLE1	10	11.0248	X	622402	622451	-	NA	NA	NA	HAL1	LINE	hsa-miR-6734-3p|hsa-miR-1224-3p	miRNA	0	FALSE	...(((............................................&....................)))	-0.9	FALSE	FALSE	NA
611	TTCTCTCTCTCTCTCTCTCCTCTCTCTCTCTCTCTCTCTCTCCTCTCTCT	CTCTCTCTTCTCTCAG	TRUE	3	1	SAMPLE2	17	7.31914	X	138865432	138865481	+	FGF13	protein_coding	intron	(CT)n	Simple_repeat	hsa-miR-6734-3p|hsa-miR-1224-3p	miRNA	0	FALSE	..................................................&.......................	0	FALSE	FALSE	NA
612	CCTTGGCTGACGCTTCCTCTCTCTCTCCTCCTCTTCTAGGTAAGTGGGTG	CTCTCTTCTCTCCCTT	FALSE	2	1	SAMPLE1	1	1.10248	17	41599859	41599908	-	NA	NA	NA			hsa-miR-6830-3p	miRNA	0	FALSE	....(((....))).........................(((((.(((..&.............))))))))..	-9.7	FALSE	FALSE	NA
613	TGACCAAGATCCAGAAGCACCAGGAGCACATTCTGCGCTTTGCCTCTTGG	CTCTGGAGAGTGACAA	TRUE	12	1	SAMPLE2	1	0.430538	19	58548083	58548132	+	TRIM28	protein_coding	exon			hsa-miR-514a-5p	miRNA	mir-506	TRUE	(((((((((....(((((..(((((.....))))).)))))...))))))&(((((....)))))....)))..	-20.1	FALSE	TRUE	NA
614	CGCTTCCGTGGTTTAAAGTGAGAGCATTGGTCTAGAGTCTAGTTCGAGAG	CTCTGGTCCTGCCGCC	FALSE	1	1	SAMPLE1	7	7.71735	7	54758723	54758772	-	SEC61G	protein_coding	five_prime_utr			hsa-miR-7158-5p	miRNA	0	FALSE	(((((..........)))))...(((..((.((((((....(((.(((..&..)))))))))))).)))))....	-17.2	FALSE	FALSE	NA
615	AGCAAGAAGTCACACCCTCTCTTCTGACAGAGAGAGATTCTAGTCACTCT	CTCTGTCTCTCTCTCTC	TRUE	2	1	SAMPLE2	3	1.29161	1	231901808	231901857	-	DISC1	protein_coding	intron			hsa-miR-6873-3p	miRNA	0	FALSE	....(((((...........)))))(((((((((((..............&)))))))))))............	-21.3	FALSE	FALSE	NA
616	ACTGTCATTTCCAAACGTGTGCTCTTCACACACATTTGCCAGACTCCCGG	CTCTTCTCTGCTCTCCTCAG	FALSE	1	1	SAMPLE1	1554	1713.25	1	236502712	236502761	-	NA	NA	three_prime_utr	MIR	SINE	hsa-miR-6728-3p	miRNA	0	FALSE	...........((((.(((((.......))))).)))).((((.......&..))))...............	-10.5	FALSE	FALSE	NA
617	AAGCTTCAAATGTGCTGAGAGACCTGTGCTCTTCTGGATTAAATTTAAGG	CTCTTCTCTGCTCTCCTCAG	FALSE	15	1	SAMPLE1	12	13.2297	10	4285528	4285577	-	NA	NA	NA			hsa-miR-6728-3p	miRNA	0	FALSE	.(((.........)))(((((.......)))))((((.............&.................))))	-10	FALSE	FALSE	NA
618	TAAATGTCTGTTCTCTGTCTGCTCTTCTCCCTGTTCTAACCACAAGCCAT	CTCTTCTGTCTGCCCC	FALSE	1	1	SAMPLE1	2	2.20496	5	22644002	22644051	+	CDH12	protein_coding	five_prime_utr	Tigger1	DNA	hsa-miR-1238-3p	miRNA	mir-1238	FALSE	.........................................(((.((...&.......)).))).......	-2	FALSE	FALSE	NA
619	CCCTCCCTCCCTCCCTCCTCTCTCTCTCTTCTCTCTTCTCTCTCTTCTCT	CTCTTCTGTCTGCCCC	FALSE	1	1	SAMPLE1	13	14.3322	6	16023284	16023333	+	NA	NA	NA	(TC)n	Simple_repeat	hsa-miR-1238-3p	miRNA	mir-1238	FALSE	..................................................&....................	0	FALSE	FALSE	NA
620	AAGACCCTTACATTTGGACAGTCAAGGTGCACAATTGTATGTGACCACAA	CTGACTGAATAGGTAGGGTCATT	FALSE	9	1	SAMPLE2	72	30.9987	X	73845132	73845181	-	XIST	lincRNA	exon			hsa-miR-3136-5p	miRNA	mir-3136	TRUE	..((((((...(((((..((((((.(((.((((......)))))))....&.))))))..)))))))))))...	-26.7	FALSE	TRUE	NA
621	AAAATTATCCAGGCATTGTGATGCACATAGTTGGTGCTAAGTAGAAGTGT	CTGAGCAACATAGTGAGACCT	FALSE	11	1	SAMPLE2	3	1.29161	11	57814162	57814211	+	CTNND1	protein_coding	intron	AluJr4	SINE	hsa-miR-1285-3p	miRNA	mir-1285	FALSE	.......((((((((((.....((((.......))))........)))))&.)))))................	-12.4	FALSE	FALSE	NA
622	GAGAGTGAGAGAGAGAGAGAGAGAGAGAGAGGAGAGAGAGAGAGAGATGC	CTGAGTCTCTCTCTCTC	FALSE	1	1	SAMPLE2	1	0.430538	11	92083880	92083929	-	NA	NA	NA	(TC)n	Simple_repeat	hsa-miR-6751-3p	miRNA	0	FALSE	..............................((((((((((((........&.......))))))))))))..	-24.7	FALSE	FALSE	NA
623	AATTCCAGTCGCTCTCTTCTGCTCTCTCTCTCTCTCTCAGTAAAATCTAT	CTGAGTCTCTCTCTCTC	FALSE	1	1	SAMPLE1	86	94.8132	2	139907142	139907191	-	NA	NA	NA	(GA)n	Simple_repeat	hsa-miR-6751-3p	miRNA	0	FALSE	..........((........)).............((((((.........&))))))...............	-8.9	FALSE	FALSE	NA
624	TCTCTCTCGTCTCTCTCTCCTCTCCTCTCTCCTCTCTCTCTCCTCTCCTC	CTGAGTCTCTCTCTCTC	FALSE	1	1	SAMPLE1	3	3.30744	X	2610526	2610575	+	CD99P1	transcribed_unprocessed_pseudogene	intron	(TC)n	Simple_repeat	hsa-miR-6751-3p	miRNA	0	FALSE	.....((((.........................................&..))))...............	-2.6	FALSE	FALSE	NA
625	TACTTATATTTCACAGGGCACACTTTTGGCACACCTCAGAGCACACTGCT	CTGCCCTGGCCCGAGGGACCGA	FALSE	16	1	SAMPLE1	2	2.20496	6	24425156	24425205	+	MRS2	protein_coding	three_prime_utr			hsa-miR-874-3p	miRNA	mir-874	TRUE	.............(((((((..((((.((....))..)))).........&.))))))).((....)).....	-16.8	FALSE	TRUE	NA
626	GGCTTTGTCAGGGGTTCTGGAACAAGATAGAGTGCAGAGTTTGAAGGACA	CTGCGCTTGGATTTCGTCCCC	FALSE	3	1	SAMPLE2	6	2.58323	6	135039612	135039661	-	HBS1L	protein_coding	exon			hsa-miR-191-3p	miRNA	mir-191	TRUE	(((...))).((((...(((((.......((((((((.............&.))))))))...))))).))))	-19.3	FALSE	TRUE	NA
627	GAGCCACGCGCCGTCCTCCGAGGAACTGGGCGCTTGCAGTGCGTTGCACA	CTGGACTGAGCCACGC	FALSE	2	1	SAMPLE1	217	239.238	20	62308760	62308809	+	ADRM1	protein_coding	exon,three_prime_utr			hsa-miR-1269b	miRNA	0	FALSE	....((.((((((((((...))).))..))))).))((((((((.((...&.........)).)))).)))).	-23.5	FALSE	FALSE	NA
628	CCCTGAGCAGGTTACAGTCCTCTCTGAGCCTCTGCTTCCCATCTGGACCC	CTGGGCAGGGCTTCTG	TRUE	4	1	SAMPLE1	5	5.51239	11	65444422	65444471	+	NEAT1	lincRNA	exon	MIR1_Amn	SINE	hsa-miR-612	miRNA	mir-612	TRUE	....(((((((.......))).((.(((((.((((((.((....))....&...)))))))))))..))))))...	-21.8	FALSE	TRUE	NA
629	ACACACCATACCACAAACACACGCACACCACCACATACAGATACATACCA	CTGTGCGTGTGACAGCGGCTGA	FALSE	2	1	SAMPLE2	4404	1896.09	21	42840446	42840495	-	NA	NA	NA	(GT)n	Simple_repeat	hsa-miR-210-3p	miRNA	mir-210	TRUE	..........((.....((((((((((.......................&.)))))))))).....))....	-18.8	FALSE	TRUE	NA
630	TCTTCTCTGTCTGTCTTCTCTCTCTCCTCTCTCTCTTCTCTCCTCTCTCT	CTTCTCTCTCTCTTCTCTCAG	TRUE	2	1	SAMPLE2	12	5.16645	X	622409	622458	-	NA	NA	NA	HAL1	LINE	hsa-miR-6734-3p|hsa-miR-6873-3p	miRNA	0	FALSE	..........(((.....................................&....................)))	-0.9	FALSE	FALSE	NA
631	TTATAAATTTACCAGGAGAGCAGAGAGCAGAAGAGCAGCATTTTGTTGTT	CTTCTGAGAAGGGGCA	FALSE	4	1	SAMPLE2	64	27.5544	8	137187148	137187197	-	NA	NA	NA	(CAA)n	Simple_repeat	hsa-miR-6829-5p	miRNA	0	FALSE	...........(((.((.(((((((.((.........)).))))))).))&)))(((.((....)).))).	-17	FALSE	FALSE	NA
632	ATCTCCAGTCTGTACTTCATTAGGCGGAACATTGCTGTTTGAGATCTTGT	CTTCTTCCTTTGCAGAG	TRUE	1	1	SAMPLE2	9	3.87484	16	4524326	4524375	-	CDIP1	protein_coding	five_prime_utr			hsa-miR-4778-3p	miRNA	0	TRUE	...(((.(((((........))))))))((.((((.....((((......&...)))).....)))).))...	-14.7	FALSE	TRUE	NA
633	CAGCAGCCGCCTTGTCCACTTACAGTGTGGAACCATGGAAGACTAGAGAC	CTTGTGTTCCTAGATC	TRUE	6	1	SAMPLE1	20	22.0496	10	125118860	125118909	-	CTBP2	protein_coding	five_prime_utr			hsa-miR-581	miRNA	mir-581	FALSE	.........((.(((((((.......)))))..)).))..(((((((((.&........))))))).))...	-19.5	FALSE	FALSE	NA
634	GCTTTGCTGGGGTTCTTGCTGTGGCTGATTGGTTAGCGTCCTGTCTGTCC	CTTTGCTGGGGTTTCT	FALSE	1	1	SAMPLE2	16	6.8886	12	124526657	124526706	-	NCOR2	protein_coding	five_prime_utr			hsa-miR-593-3p	miRNA	mir-593	FALSE	.....((((.(((....))).)))).((....((((((............&......))))))....)).	-13.1	FALSE	FALSE	NA
635	CTCCAGCTAGGCTAGCCAAGACAGAATGTAGAAGGAACAGGTTTGGGGGA	GAAGGATTTAGAGACAG	FALSE	1	1	SAMPLE2	2	0.861075	17	38761949	38761998	+	PSMB3	protein_coding	intron	L2	LINE	hsa-miR-4476	miRNA	0	FALSE	.(((..(((((((..((....((((.(((.......)))..)))).....&..))..)).)))))))).....	-10.5	FALSE	FALSE	NA
636	CCTCAAAATGTCTCTGCTTCAAAAAAGCGCCACTCTCGATCCCCTTTTGA	GAAGGTACAGATCGGA	TRUE	15	1	SAMPLE2	98	42.1927	X	108734132	108734181	-	IRS4	protein_coding	exon			hsa-miR-8054	miRNA	0	FALSE	..............(((((.....)))))(((.((.(((((..(((((..&)))))....))))))))))..	-14.9	FALSE	FALSE	NA
637	GAAGGACCTGGAGGGCCTGAGCCAGCGGCACGAGGAGAAGGTGGCCGCCT	GACAAGCTGGGTAAAG	TRUE	1	1	SAMPLE1	90	99.2231	22	36292108	36292157	-	MYH9	protein_coding	exon			hsa-miR-5586-3p	miRNA	0	FALSE	..(((.(((...)))))).(((((((..(((.......((((....))))&....)))....)))))))....	-22.3	FALSE	FALSE	NA
638	TCTCTCTCTCTCTCTCTCTCTCTCTCTCTCTCTTCTCACGGGCTCCCTGC	GACGTGTCCTGTTCTG	FALSE	1	1	SAMPLE1	1	1.10248	1	66631696	66631745	+	SGIP1	protein_coding	intron	(CT)n	Simple_repeat	hsa-miR-4732-3p	miRNA	0	FALSE	...................................(((.((((.......&)))))))..............	-10.1	FALSE	FALSE	NA
639	TATGAAGGCATCTGGCTCAGTGCCTGGTCCATAGTAACTGCTCAATAAAT	GACTATAGAACTTTCCCCCTCA	FALSE	5	1	SAMPLE2	4	1.72215	7	70440430	70440479	+	AUTS2	protein_coding	intron	MIR	SINE	hsa-miR-625-3p	miRNA	mir-625	TRUE	.....(((((.(((...))))))))((((.(((((...............&.))))).)).))..........	-13.6	FALSE	TRUE	NA
640	TGGCCATGAAGGGTGATGTTGAAAACATAGAAGTAGTTCAGAAGATGTTA	GACTATGGAACTTTCCCCCTCA	FALSE	7	1	SAMPLE2	2	0.861075	2	43901394	43901443	-	LRPPRC	protein_coding	exon			hsa-miR-625-3p	miRNA	mir-625	FALSE	......(((.(((..(((((...))))).(((..(((((...........&.......))))))))))).)))	-10.6	FALSE	FALSE	NA
641	CTGAGAAACTTCTTTCAGACGTGTGCCTTACTCTCACAGAGTTGAAACTT	GAGAACCACGTCTCTTCTGAG	TRUE	1	1	SAMPLE2	35	15.0688	5	50188822	50188871	-	NA	NA	NA	ALR/Alpha	Satellite	hsa-miR-589-5p	miRNA	mir-589	FALSE	..((((....)))).((((((((...((((((((...)))))........&.)))...)))))))).......	-17.2	FALSE	FALSE	NA
642	TTTTATTTCTACCTCTCTTCTGTCTCTTCTCTCTCTCTCTCTCTCTCTCT	GAGAGAGAAGAGACAG	TRUE	2	1	SAMPLE2	6	2.58323	14	65433760	65433809	+	FUT8	protein_coding	five_prime_utr	(CT)n	Simple_repeat	hsa-miR-4644	miRNA	0	FALSE	................((((((((((((.(((((((((............&.))))))))).))))))))))))	-33.8	FALSE	FALSE	NA
643	TTTTATATTTTTCTCTCTTTGTCTGAGAGAGAGAAATAGACTTATATTTC	GAGAGAGAAGAGAGAC	TRUE	6	1	SAMPLE2	7	3.01376	2	214033690	214033739	+	SPAG16	protein_coding	three_prime_utr	L1MC4	LINE	hsa-miR-4644	miRNA	0	FALSE	.....((((((((((((((.....))))))))))))))..(((...((((&....))))...))).........	-18.5	FALSE	FALSE	NA
644	GTACCTTTCAATTTGGAGACGTGTGCTTTTCAGGTCTGCCACATTTTTAC	GAGAGAGAAGAGAGAC	TRUE	1	1	SAMPLE2	33	14.2077	3	159633339	159633388	-	IQCJ-SCHIP1	protein_coding	intron	HAL1	LINE	hsa-miR-4644	miRNA	0	FALSE	....((((((((.(((((((.((.......)).)))).))).))).....&....)))))..............	-15.3	FALSE	FALSE	NA
645	TATACATGTAAGATTCCTACGTGTCTCTTCTGTCTTGCTAGCTCATTTCT	GAGAGAGAAGAGAGAC	TRUE	3	1	SAMPLE2	45	19.3742	4	46695969	46696018	+	NA	NA	NA	L1MC1	LINE	hsa-miR-4644	miRNA	0	FALSE	...(((((((.......)))))))..((((((((((.....(((.(((((&.))))))))....))))))))))	-25.7	FALSE	FALSE	NA
646	CCCACCATGGAGATATTCTTTCTTCTGTCTGAGAGACTGGTTGATTATTG	GAGAGAGAAGAGAGAC	TRUE	4	1	SAMPLE2	229	98.5931	5	16513627	16513676	-	RETREG1	protein_coding	intron			hsa-miR-4644	miRNA	0	FALSE	.(((...))).....((((((((((.((((...)))).............&.))))))))))............	-15	FALSE	FALSE	NA
647	AGTAGAGGTGTTTTTTCGTCTCTCTTCTGTCTGGAAAACTAACCCTATCC	GAGAGAGAAGAGAGAC	TRUE	1	1	SAMPLE1	92	101.428	6	104703586	104703635	-	NA	NA	NA			hsa-miR-4644	miRNA	0	FALSE	.......((.(((((((.(((((((.........................&.)))))))))))))).)).....	-19	FALSE	FALSE	NA
648	CTGGCATGTATGGGGAAAATGTGCCTGAGGTAGAGGATATTTTAGGGAAT	GAGGCTGAGAAGGAGAT	TRUE	13	1	SAMPLE2	2	0.861075	11	72066482	72066531	-	NUMA1	protein_coding	five_prime_utr	L2c	LINE	hsa-miR-6884-5p	miRNA	0	FALSE	(((((..................(((((((((.....)))))))))....&....))).))............	-11.6	FALSE	FALSE	NA
649	ACAGCACCAAAGTGCCCTTCTGAGAGCAGAGAGCAAGCCTTCATCAGACG	GAGGGGCAGAAGAGCAC	TRUE	2	1	SAMPLE2	99	42.6232	1	214957270	214957319	+	NA	NA	NA	MLT1A1	LTR	hsa-miR-6738-5p	miRNA	0	FALSE	......((...((((.((((((...((.....))...(((((........&.))))).)))))).))))..)).	-20.3	FALSE	FALSE	NA
650	GTTCCCCACTTAGAGTCTGCTCTTCTGCTCCCTCTGCCTGGATGCTGTTT	GAGGGGCAGAAGAGCAC	FALSE	1	1	SAMPLE1	2	2.20496	2	206667306	206667355	+	DYTN	protein_coding	intron	L2a	LINE	hsa-miR-6738-5p	miRNA	0	FALSE	...((((..........(((((((((((.(((((................&.))))))))))))))))..))))	-32.5	FALSE	FALSE	NA
651	AATGCCACTAAATCTACTTCTTCAGACGTGCGCTTCTTAATCTTTTTGGA	GAGGGGCAGAAGAGCAC	TRUE	2	1	SAMPLE1	6	6.61487	6	44980894	44980943	-	SUPT3H	protein_coding	intron			hsa-miR-6738-5p	miRNA	0	FALSE	................(((((......((((.(((((..(((((((....&.)))))))))))).)))))))))	-16.7	FALSE	FALSE	NA
652	GAGCCAGTAACCCTTTAGGAACTCTCTATGGAGAACAGGCCTGGTGGGAA	GAGGGTTGGATGGAGGCTCTCC	FALSE	4	1	SAMPLE2	4	1.72215	17	49051296	49051345	+	IGF2BP1	protein_coding	three_prime_utr			hsa-miR-296-3p	miRNA	mir-296	FALSE	(((((..((((((((((((...((((....)))).....)))).......&))))))))......)))))...	-23.4	FALSE	FALSE	NA
653	GTCCTGTTTCTGTAAACTCTTCTGATCTCAGAAATATGAACACGGAGTGG	GAGTGATACCTTGGAG	FALSE	1	1	SAMPLE2	4	1.72215	16	72859824	72859873	-	ZFHX3	protein_coding	intron			hsa-miR-4439	miRNA	0	FALSE	....(((((((....(((((((((....))))...........)))))..&..............))))))).	-12.6	FALSE	FALSE	NA
654	GGAAGCTACAATGATTTTGGGAATTACAACAATCAGTCTTCAAATTTTGG	GATGGAAGCAGTTTTTG	FALSE	5	1	SAMPLE2	39	16.791	12	54283832	54283881	+	AC078778.2,HNRNPA1	sense_overlapping,protein_coding	exon			hsa-miR-520e-5p	miRNA	0	FALSE	(((((((....((((((((.......))).)))))..((((..((((((.&..)))))).)))).))))))).	-15.3	FALSE	FALSE	NA
655	CATCAGGCAGCCCAGCAAATCATCGAACTCCAGGAAGCTGCACAAATCAA	GCAGCTGCCTGGGAGTGACTTC	FALSE	9	1	SAMPLE2	2	0.861075	7	98983258	98983307	+	TRRAP	protein_coding	intron,exon			hsa-miR-1301-3p	miRNA	mir-1301	TRUE	......((......))..........((((((((.(((((((........&.))))))).))).)))))......	-25.3	FALSE	TRUE	NA
656	TTTACAGGAGACTGAGGCTGAGAGACGAAGTAACTTTTACTTTGGTTAAA	GCATTTTTGTTCCCAT	TRUE	3	1	SAMPLE2	18	7.74968	16	85425756	85425805	+	GSE1	protein_coding	intron	MIRb	SINE	hsa-miR-4423-5p	miRNA	mir-4423	FALSE	......((((...(((((.......((((((((...))))))))......&....)))))....)))).....	-17.6	FALSE	FALSE	NA
657	GAGAGAAACCCTATACATGTAAAGAATGTGGCAAAGCCTTTAGTTATAGT	GCTACATTGTCTGCTGGGTTTC	FALSE	2	1	SAMPLE2	1	0.430538	16	31916048	31916097	+	ZNF267	protein_coding	exon			hsa-miR-221-3p	miRNA	mir-221	TRUE	....(((((((.......(((...((((((((..................&.))))))))...))).)))))))	-19.2	FALSE	TRUE	NA
658	GTGGCCTCTGCTACACGTCTCACGTCTCTCTCTCCAGACACCTCTTCATC	GCTCCTCCTCTCTGGA	FALSE	2	1	SAMPLE1	1	1.10248	1	242377156	242377205	-	PLD5,AL360271.1	protein_coding,processed_pseudogene	exon			hsa-miR-4268	miRNA	0	FALSE	(((((....)))))((((((...((((........))))...........&..............)))))).	-14.3	FALSE	FALSE	NA
659	CTTCTGCTTCTGCTTCTGCTCTTCTTCTTCTTCTTCTTCTTCTTCTTCTT	GCTCCTCTCTGCTCTC	TRUE	1	1	SAMPLE1	2	2.20496	Y	8633630	8633679	+	NA	NA	NA	(CTT)n	Simple_repeat	hsa-miR-6769a-3p	miRNA	0	FALSE	.....((....))....((((.............................&)))).................	-6.9	FALSE	FALSE	NA
660	TCATGGCAGATACCTTCAGCTCTGCTCTCTCTCTCTCTCTCTCTCTCTCT	GCTCTGCTGCTCTCTG	FALSE	1	1	SAMPLE1	18	19.8446	7	156556278	156556327	-	LINC01006	lincRNA	intron	(GA)n	Simple_repeat	hsa-miR-3194-3p	miRNA	0	FALSE	...((.(((.......((((...(((........................&)))...))))....))).))..	-12.3	FALSE	FALSE	NA
661	AACAACAAAATGCTGCTCTTCTGCTCTCTGCTCTCCTGGTAAATTTATAA	GCTCTGCTGCTCTCTG	TRUE	1	1	SAMPLE2	64	27.5544	8	137187148	137187197	+	NA	NA	NA	(CAA)n	Simple_repeat	hsa-miR-3194-3p	miRNA	0	FALSE	...........((((((.....((.....(((..................&)))......)).....))))))	-11.7	FALSE	FALSE	NA
662	TTCTGTCATTATATTTTTTAAAAATTAAATGCTTCTGAATGTCCATACAA	GCTTACAGTGCAGGTAG	FALSE	1	1	SAMPLE2	10	4.30538	3	78697742	78697791	-	ROBO1	protein_coding	intron			hsa-miR-106a-5p|hsa-miR-17-5p	miRNA	mir-17	TRUE	.........................((..(((..(((.............&...........))).)))..)).	-6	FALSE	TRUE	NA
663	GTTCCCTTAGCCGTCTTACTCAACTGCCCCTTTCCTCTCCCTCAGAATTT	GGAGAGAAAGGCAGTTCCTG	FALSE	1	1	SAMPLE2	36	15.4994	6	30724428	30724477	+	TUBB	protein_coding	three_prime_utr			hsa-miR-185-5p	miRNA	mir-185	TRUE	.....................(((((((..((((.(((((..........&.)))))))))))))))).....	-20.2	FALSE	TRUE	NA
664	GAGAGAGAGAGAAGAGAGAGAGAGAGGAGAGAGAGAGAGAAAAAAAATTG	GGAGAGAGAAGAGAGA	TRUE	1	1	SAMPLE2	7	3.01376	11	73781018	73781067	+	NA	NA	NA	(AG)n	Simple_repeat	hsa-miR-4644	miRNA	0	FALSE	..................................................&.......................	0	FALSE	FALSE	NA
665	ATTGCCATTGGCATTGTTCTCTTCTGTCTGAGACAGGTAACTGTGGGTAC	GGAGAGAGAAGAGAGA	TRUE	5	1	SAMPLE1	111	122.375	20	41185803	41185852	-	ZHX3	protein_coding	intron			hsa-miR-4644	miRNA	0	FALSE	..((((...)))).......(((((((((...((((....))))......&..............)))))))))	-20.7	FALSE	FALSE	NA
666	CTCTCTTCTCTCTTCTCTCTCTCTCTCTCTCTCTCTCTCTCTTTTTTCTT	GGAGAGAGAAGAGAGA	TRUE	1	1	SAMPLE2	1	0.430538	4	120215570	120215619	-	AC108866.1	antisense	intron	(AG)n	Simple_repeat	hsa-miR-4644	miRNA	0	FALSE	...........(((((.(((((.(((((((((..................&.)))))))))..))))).)))))	-24.9	FALSE	FALSE	NA
667	TGTTGGAGAGTTGCTCTGCTCTCTGAAGAGAGAGGAAACAGGGAGAATTT	GGAGAGAGAAGAGAGA	TRUE	1	1	SAMPLE2	8	3.4443	7	36530493	36530542	+	AOAH	protein_coding	exon,intron			hsa-miR-4644	miRNA	0	FALSE	((((...(((((.(((((((((((....))))))....)))))..)))))&...............))))....	-15.1	FALSE	FALSE	NA
668	ATCTCTCTCTCTTTCCCCTCTTCTCTCTCCTCTCTCTTCCTCTCTTTCTT	GGAGAGAGAAGAGAGAC	FALSE	2	1	SAMPLE2	1	0.430538	3	192274556	192274605	-	FGF12,FGF12-AS1	protein_coding,antisense	intron	GA-rich	Low_complexity	hsa-miR-4644	miRNA	0	FALSE	...(((.(((((((.......(((((((((....................&.)))))))))))))))).)))..	-24.6	FALSE	FALSE	NA
669	TGTGAGTGTACGTGTGTGTGAGAGAGAAGAGAGAGAGAGAGATGCAGAGA	GGAGAGAGAAGAGAGAC	TRUE	2	1	SAMPLE2	2	0.861075	5	165281379	165281428	-	NA	NA	NA	(TC)n	Simple_repeat	hsa-miR-4644	miRNA	0	FALSE	(((...........(((((......................)))))....&................)))....	-1.4	FALSE	FALSE	NA
670	TCTCTTCTGTTAAAGGCCTCTCTCTTCTGAGAGACTTTACACTCTTCCTT	GGAGAGAGAAGAGAGAGAGA	TRUE	2	1	SAMPLE2	1	0.430538	12	53863522	53863571	+	NA	NA	NA			hsa-miR-4644	miRNA	0	FALSE	...((((((((......((((((((...(((((........)))))....&.))))))))......))))))))	-24.8	FALSE	FALSE	NA
671	CTATGTTCTCTGAGAGAGAGAGAGAGGAGAGAGAGAGAGAGAGAGAGAGA	GGAGAGAGAAGAGAGAGAGA	TRUE	1	1	SAMPLE2	9	3.87484	17	58164755	58164804	+	NA	NA	NA	(GA)n	Simple_repeat	hsa-miR-4644	miRNA	0	FALSE	((...((((((.......................................&.....))))))...)).......	-7.9	FALSE	FALSE	NA
672	CTATTGTACATCCCTCTCTTCTGAGAGAGACAGAGAATCTGGCTCTTTAA	GGAGAGAGAAGAGAGAGAGA	TRUE	3	1	SAMPLE2	152	65.4417	3	18011335	18011384	+	TBC1D5	protein_coding	intron	MIRb	SINE	hsa-miR-4644	miRNA	0	FALSE	((.((((......((((((((..((((((.((((...)))).))))))..&.)))))))).......)))).))	-22.1	FALSE	FALSE	NA
673	TTTCTTTTCTATTTTCTCTCTCTCTTCTGAGAGATTTTCTTGATTTATTT	GGAGAGAGAAGAGAGAGAGA	TRUE	1	1	SAMPLE2	391	168.34	3	168239952	168240001	+	NA	NA	NA	HAL1	LINE	hsa-miR-4644	miRNA	0	FALSE	.(((((((((.((((((((((((((....)))))................&..))))))))).))))).)))).	-22.5	FALSE	FALSE	NA
674	AGAGAGAGAGAGGAGAGAGAGAGAGAGAGAGAGAGAGAGAGAGGGAGAGA	GGAGAGAGAAGAGAGAGAGA	TRUE	1	1	SAMPLE2	5	2.15269	7	87589794	87589843	+	ABCB1	protein_coding	intron	GA-rich	Low_complexity	hsa-miR-4644	miRNA	0	FALSE	..................................................&.......................	0	FALSE	FALSE	NA
675	CCTCGAAGGGCCCCCCCGAGCCGCCCCCCGTGCAGCTGGAACTGGAGGGT	GGCCCCGGACCCTCGA	FALSE	2	1	SAMPLE2	45	19.3742	12	124988915	124988964	-	DHX37	protein_coding	intron,exon			hsa-miR-10396a-3p	miRNA	0	FALSE	((((((.((((((......(((((((((.((.........)).)).))))&)))...))))))))))..)).	-32	FALSE	FALSE	NA
676	AATCTTTCGCCTTTTACTAAAGATTTCCGTGGAGAGAAACGAGTGTGAGT	GGGTTTTCTCTTCAAACC	FALSE	12	1	SAMPLE2	57	24.5406	1	11908180	11908229	+	AL021155.2,RNU5E-1	lincRNA,snRNA	exon	U5	snRNA	hsa-miR-6839-3p	miRNA	0	FALSE	(((((((...........)))))))....((((((((((...........&......))))))))))......	-13.4	FALSE	FALSE	NA
677	ATCAACAACCGACTAATCACCACCCAACAATGACTAATCAAACTAACCTC	GGTAGTTTCCTGTTGTTGGG	FALSE	3	1	SAMPLE2	2428	1045.35	MT	8638	8687	+	MT-ATP6	protein_coding	exon			hsa-miR-196b-5p	miRNA	mir-196	TRUE	......................(((((((((........((((((.(((.&.)))))))))...)))))))))	-16.8	FALSE	TRUE	NA
678	GAAAGAACATTGAAAACATAGACTTACTGGCTGTAGCAATGCTGGCCTGT	GGTAGTTTTCCTGTTGTTGGG	FALSE	5	1	SAMPLE2	7	3.01376	1	235109660	235109709	-	TOMM20	protein_coding	three_prime_utr			hsa-miR-196b-5p	miRNA	mir-196	FALSE	..............((((.(((((..(((((((((....))).))))...&.))..)))))..))))......	-14	FALSE	FALSE	NA
679	CCTCCTTTTACCCCTACCATGAGCCCTACAAACAACTAACCTGCCACTAA	GTAAACATCCTACACTCAGCT	FALSE	1	1	SAMPLE1	422	465.246	MT	10268	10317	+	MT-ND3	protein_coding	exon			hsa-miR-30b-5p	miRNA	mir-30	TRUE	...................((((...........................&((((.......))))))))...	-4	FALSE	TRUE	NA
680	TTTCTATGTAGCCGTTGAGTTGTGGTAGTCAAAATGTAATAATTATTAGT	GTAAGGCTAGGAGGGT	TRUE	5	1	SAMPLE2	1067	459.384	MT	10106	10155	-	MT-ND3	protein_coding	exon			hsa-miR-6881-5p	miRNA	0	FALSE	(((((((...(((....((((((...............))))))......&...)))....))))))).....	-8.9	FALSE	FALSE	NA
681	AGAAGACCTGGAACAGCAGTTCCACTACCACCTGCGCGGGCTGCACACTG	GTAGTTTCATGTTGTTGG	FALSE	11	1	SAMPLE1	8	8.81983	X	38805366	38805415	+	MID1IP1	protein_coding	exon			hsa-miR-196a-5p	miRNA	mir-196	TRUE	......(((..(((((((.....((((((...((.((.....)).))...&..))))))....))))))))))	-19.5	FALSE	TRUE	NA
682	CGCACGTATACCCTGTGTTGCCAATTTAGATGGTGTTTGGAGCAAGGACC	GTATGGATATGTGTCTGT	FALSE	1	1	SAMPLE2	15	6.45806	3	171445622	171445671	-	TNIK	protein_coding	intron			hsa-miR-3149	miRNA	mir-3149	FALSE	(((((((((..(((.((((.((((............)))))))))))...&.........))))))))).....	-19.1	FALSE	FALSE	NA
683	GATTGCTGCCATGAGAGATGGTTTTGGTTTCATCAAGTGTGTGGATCGTG	GTATGTTCTTCCAAGA	TRUE	18	1	SAMPLE2	63	27.1239	1	114730594	114730643	-	CSDE1	protein_coding	exon			hsa-miR-567	miRNA	mir-567	FALSE	(((.((((((((.....)))))...)))...)))...(((.((((.....&..........))))..)))....	-12.7	FALSE	FALSE	NA
684	CCCCGGCCGCACTGAGGACCGGCCGAGCGGGTGGGGTGGGTGCGAGGCCG	GTCCCGGGGCTGCCCG	FALSE	6	1	SAMPLE2	15	6.45806	6	166342325	166342374	-	SFT2D1	protein_coding	intron			hsa-miR-4449	miRNA	mir-4449	FALSE	((((((.((((((.....((.(((.....))).))...))))))......&....)))))).(((.....)))	-33.1	FALSE	FALSE	NA
685	TGACCTCGGGGACCGTTCTGTGATCATCAGGATTTTCTTGGACTCTGGGG	GTCCTTGTCCCTGCAG	TRUE	9	1	SAMPLE2	20	8.61075	5	34190176	34190225	-	AC138409.2,AC138409.1	transcribed_unprocessed_pseudogene,processed_pseudogene	exon			hsa-miR-6811-3p	miRNA	0	FALSE	...((((((((.((((((((.......))))))......)).))))))))&......(((........))).	-18.5	FALSE	FALSE	NA
686	GTTTCTATTTCAGTCTGAGCAGAGAGAGAGAGAGAGAGAGCAAAAAAGAT	GTGACTCTTCAGACGT	FALSE	3	1	SAMPLE2	5	2.15269	X	6104518	6104567	-	NLGN4X	protein_coding	intron	(TC)n	Simple_repeat	hsa-miR-2682-5p	miRNA	0	FALSE	............((((((((((............................&..........))))))))))...	-16.9	FALSE	FALSE	NA
687	GTGCGCATGACCCCAGGCCAGGCTTTGCGGCACCCCTGGCTGAGGAGGCG	GTGAGTTTGGATCCTG	FALSE	9	1	SAMPLE2	299	128.731	12	67658471	67658520	+	DYRK2	protein_coding	exon			hsa-miR-4658	miRNA	0	FALSE	..........((((((((((.((((.((....(((((.....))).))..&)))))).)))..))))).))...	-25	FALSE	FALSE	NA
688	TGCACAGGGTGGCAAGCAGCATCCAGTTATTTCCAAGACTTGAACTCTAA	GTGCCGGTGCCTGTCC	FALSE	1	1	SAMPLE2	14	6.02753	10	116897801	116897850	-	ENO4	protein_coding	three_prime_utr	MIRb	SINE	hsa-miR-1909-5p	miRNA	mir-1909	FALSE	....((((((((((....((.((.((((........)))).))((((...&.))))))...)))).))))))	-22.4	FALSE	FALSE	NA
689	AAATTCCACAGTGGGAAGAGCACAAGATCTAATCTGGTTCTAAGATTAGA	GTGCTTGATCTAACCATGT	FALSE	10	1	SAMPLE2	14	6.02753	8	8493070	8493119	+	NA	NA	NA			hsa-miR-218-5p	miRNA	mir-218	TRUE	..........((((..(((((((((..((((((((.......))))))))&))))))....)))..))))..	-21.6	FALSE	TRUE	NA
690	GAGCAGAGGAAGAGAAGAGAGAGAGGAAGAGAAGAGGAGAGAGGAGAGAG	GTGGTGCTCTCCTGAG	FALSE	6	1	SAMPLE1	20	22.0496	10	44765450	44765499	-	NA	NA	NA	(TC)n	Simple_repeat	hsa-miR-7974	miRNA	0	FALSE	...................................((....(((((((..&...........)))))))...)).	-14.3	FALSE	FALSE	NA
691	TTCCTGCTATTCCTCAGCATCCTGCCTTGGTCCTGAGTTGGTCCCTCTGC	GTGTGTGTGTGTCAGTGTG	TRUE	1	1	SAMPLE2	83	35.7346	21	42847451	42847500	-	WDR4	protein_coding	three_prime_utr			hsa-miR-574-5p	miRNA	mir-574	FALSE	............((((((((..((((((((.((......)).))......&.))).))).)))).)))).....	-12.7	FALSE	FALSE	NA
692	GTGGCTGGTGCATGTGGGTTTTGGGAGAATGCGAGAGCAGGGTTGGAATG	TAAACATCCTACACTCTCAGC	FALSE	12	1	SAMPLE2	1	0.430538	15	68788250	68788299	-	ANP32A	protein_coding	intron			hsa-miR-30c-5p	miRNA	mir-30	TRUE	...(((((....((((((.(((.((....(((....)))...)).)))..&.........))))))...)))))	-15.9	FALSE	TRUE	NA
693	CCAGCTCCCCCGACGCCCGGCGCAACGGCCAGGAGAAGCACTTTAAGGAC	TAAAGTGCATAGTGCAGGTA	FALSE	9	1	SAMPLE1	88	97.0181	19	4047887	4047936	-	ZBTB7A	protein_coding	exon			hsa-miR-20a-5p	miRNA	mir-17	FALSE	....((((.(((..((.....))..)))...))))..(((((.((((.((&....)).)))).)))))......	-24.5	FALSE	FALSE	NA
694	GCACACAAATGCACATGCAGGTACACATGCACACACAGGCACACACAGGG	TAAAGTGCTGACAGTGCA	FALSE	3	1	SAMPLE2	642	276.405	21	42769596	42769645	+	PDE9A	protein_coding	intron			hsa-miR-106b-5p	miRNA	mir-17	TRUE	.........(((((.((..(((((...(((........))).........&....)))))..)))))))...	-16.7	FALSE	TRUE	NA
695	AGAATATTTAATCCTTATTTATTAATCTCTTGCTGGAGTGGTGTAATGTA	TAAAGTGCTGACAGTGCAGAT	FALSE	2	1	SAMPLE2	1	0.430538	14	50419514	50419563	-	MAP4K5	protein_coding	three_prime_utr			hsa-miR-106b-5p	miRNA	mir-17	TRUE	...........................((((((((.(((...........&......)))..))))).))).	-7.6	FALSE	TRUE	NA
696	TCAGCCTTGATAAATTGCACACTGCACTTTCTGAGTTATGCTTCTCTATA	TAAAGTGCTGACAGTGCAGAT	FALSE	2	1	SAMPLE1	22	24.2545	2	182956548	182956597	-	NCKAP1	protein_coding	exon,intron			hsa-miR-106b-5p	miRNA	mir-17	TRUE	...............(((((...(((((((..(((........)))....&.))))))).....)))))...	-16.7	FALSE	TRUE	NA
697	AAGATACATTAGCCAAGCACTGTTGTAAGCACTTTACACATGTTGTTTCA	TAAAGTGCTGACAGTGCAGAT	FALSE	3	1	SAMPLE1	22	24.2545	20	32284820	32284869	+	KIF3B	protein_coding	five_prime_utr	MIRb	SINE	hsa-miR-106b-5p	miRNA	mir-17	TRUE	................((((((((...(((((((((..............&)))))))))))))))))....	-23.6	FALSE	TRUE	NA
698	CCCATGGAACAGCACACACACTCCCACGAACAGCACACACACTCCCACGA	TAAAGTGCTGACAGTGCAGAT	FALSE	9	1	SAMPLE2	1056	454.648	20	63678580	63678629	+	RTEL1,RTEL1-TNFRSF6B	protein_coding	intron			hsa-miR-106b-5p	miRNA	mir-17	TRUE	.....(((.............)))(((...((((((..............&....))))))...))).....	-13.5	FALSE	TRUE	NA
699	TGTCAGGCACTGTTCTAAGCACTTTACGTAGTAATTCATTTAATCTTCAT	TAAAGTGCTGACAGTGCAGAT	FALSE	4	1	SAMPLE2	8	3.4443	3	9758126	9758175	+	OGG1,CAMK1	protein_coding	intron	MIR	SINE	hsa-miR-106b-5p	miRNA	mir-17	TRUE	.(((..((((((((...(((((((((........................&))))))))))))))))).)))	-24.5	FALSE	TRUE	NA
700	TGGGCACTTACCATGTGCCAGGCACTGTCCCAAGCACTTTATGTGTATTA	TAAAGTGCTGACAGTGCAGAT	FALSE	12	1	SAMPLE2	5	2.15269	7	151240900	151240949	-	SMARCD3,AC021097.1	protein_coding,antisense	exon	MIR	SINE	hsa-miR-106b-5p	miRNA	mir-17	TRUE	..(((((.......)))))..((((((((...(((((((((.........&)))))))))))))))))....	-33.7	FALSE	TRUE	NA
701	TTGTTTCTAGATTTACCCCTGCGCTAGAGTAAGCACTTTATCTCCAGAAC	TAAAGTGCTTAATGTGCAGGTAG	FALSE	11	1	SAMPLE2	32	13.7772	20	49246766	49246815	-	ZNFX1	protein_coding	intron			hsa-miR-20a-5p	miRNA	mir-17	FALSE	.................((((((((...((((((((((((..........&))))))))))))))))))))...	-28.3	FALSE	FALSE	NA
702	CTGTTGTGCTTCTTATACCTGATGCACTTTATAAGCCCCAGTGTTCAAGT	TAAAGTGCTTAGTGCAGGTA	FALSE	3	1	SAMPLE1	5	5.51239	3	143056909	143056958	+	U2SURP	protein_coding	three_prime_utr			hsa-miR-20a-5p	miRNA	mir-17	FALSE	...............(((((...(((((..((((((..............&......)))))))))))))))).	-17	FALSE	FALSE	NA
703	ATGCCAGCACTGACCGCACTTTAAGCACACACTTACCAATCAGAGGTCGT	TAAAGTGCTTATAGCGCAGGTAG	FALSE	7	1	SAMPLE2	53	22.8185	1	202584927	202584976	+	PPP1R12B	protein_coding	three_prime_utr			hsa-miR-20a-5p	miRNA	mir-17	FALSE	.((((.((((((...((((((((...........(((.......)))...&))))))))...)))))).)))).	-24.4	FALSE	FALSE	NA
704	TATTTTCGTTAATGTTAGTAAGGGTGGGGAAGCGAGGTTGACCTGTTAGG	TAAAGTGCTTATAGTGCAAGTAG	FALSE	5	1	SAMPLE2	3776	1625.71	MT	13626	13675	-	MT-ND5	protein_coding	exon			hsa-miR-20a-5p	miRNA	mir-17	FALSE	...(((((((....(((.......)))...)))))))...((((((....&...............))))))..	-11.3	FALSE	FALSE	NA
705	CAGTCGCTTATACCTGCAATTCCAGCACTTTGGGAAGCTAAGGCAGGCAG	TAAAGTGCTTATAGTGCAG	FALSE	9	1	SAMPLE2	13	5.59699	2	218576695	218576744	+	CNOT9	protein_coding	intron	AluSz	SINE	hsa-miR-20a-5p	miRNA	mir-17	TRUE	..........((((((((.....(((((((((....(((......)))..&))))))))).....)))))))).	-26.7	FALSE	TRUE	NA
706	CACACACTGCACACACCCCACACACACTGCACACACACCATGTGCACACG	TAAAGTGCTTATAGTGCAG	FALSE	1	1	SAMPLE2	41	17.652	9	41229468	41229517	-	NA	NA	NA	(TG)n	Simple_repeat	hsa-miR-20a-5p	miRNA	mir-17	TRUE	...((.((((((......(((......((((((.......))))))....&....)))......))))))))..	-19.1	FALSE	TRUE	NA
707	TCCTGCTTGCTGCACTCTTATTTTCATTTTCAACCAAAGGCCCTTTTCAG	TAAAGTGCTTATAGTGCAGG	FALSE	6	1	SAMPLE2	19	8.18021	6	26285135	26285184	-	HIST1H4H	protein_coding	three_prime_utr			hsa-miR-20a-5p	miRNA	mir-17	TRUE	.(((((.....(((((..................................&...))))).......)))))...	-14.8	FALSE	TRUE	NA
708	GGAGGCCAAGACAGGTGGATCACTTGAGGTCAGGAGTTCAGGACCAGCCT	TAAAGTGCTTATAGTGCAGGTA	FALSE	12	1	SAMPLE2	62	26.6933	1	150611189	150611238	-	ENSA	protein_coding	intron	AluSz	SINE	hsa-miR-20a-5p	miRNA	mir-17	TRUE	...........((((((...)))))).((((..........)))).((((&....(((((...)))))))))..	-15.6	FALSE	TRUE	NA
709	TCTAACACTTAACCATGTGTCAGGCATTGCACTAAGCACTTTACATACAT	TAAAGTGCTTATAGTGCAGGTA	FALSE	14	1	SAMPLE2	14	6.02753	1	162606720	162606769	+	NA	NA	NA	MIR	SINE	hsa-miR-20a-5p	miRNA	mir-17	TRUE	.((.((((........)))).))((.(((((((((((((((((.......&)))))))))..))))))))))..	-27.1	FALSE	TRUE	NA
710	GGAGTGAGAGAAGGACATAGGAAGAGCACACAGATCAAGAGACTGTGTCT	TAAAGTGCTTATAGTGCAGGTA	FALSE	8	1	SAMPLE2	8	3.4443	1	223880952	223881001	+	NA	NA	NA	L1MC5	LINE	hsa-miR-20a-5p	miRNA	mir-17	TRUE	...(((....(((.((........((.((((((.((....))))))))))&....)).)))....)))......	-13.6	FALSE	TRUE	NA
711	GGTTCCCTTCACTCTGCACTTTGTTCCCCCTCCTTATCCTGAGGCTTTTC	TAAAGTGCTTATAGTGCAGGTA	FALSE	6	1	SAMPLE2	7	3.01376	10	26707559	26707608	+	PDSS1	protein_coding	intron			hsa-miR-20a-5p	miRNA	mir-17	TRUE	.....(((.((((..((((((((.....((((........))))......&))))))))....)))).)))...	-20.7	FALSE	TRUE	NA
712	ACCTGCTAGGCACTTTACTTACGTTTTCTTATTTAATCCTTACAACAACC	TAAAGTGCTTATAGTGCAGGTA	FALSE	8	1	SAMPLE2	6	2.58323	5	43291730	43291779	-	HMGCS1	protein_coding	intron	MIRb	SINE	hsa-miR-20a-5p	miRNA	mir-17	TRUE	(((((((((((((((((.................................&)))))))))))....))))))..	-22	FALSE	TRUE	NA
713	TTGATTTCTGGCACAAGATATAGCAGGTTCACCTTGCACTTGCACTTTTT	TAAAGTGCTTATAGTGCAGGTA	FALSE	7	1	SAMPLE2	4	1.72215	9	79645188	79645237	+	TLE4	protein_coding	intron	L1MC5a	LINE	hsa-miR-20a-5p	miRNA	mir-17	TRUE	.(((..((((.............)))).))).((((((((.(((((((..&.)))))))....))))))))...	-21.4	FALSE	TRUE	NA
714	CCTCTCTATACTAATCTCCCTACAAATCTCCTTAATTATAACATTCACAG	TAAAGTGCTTATAGTGCAGGTA	FALSE	3	1	SAMPLE2	3545	1526.26	MT	11044	11093	+	MT-ND4	protein_coding	exon			hsa-miR-20a-5p	miRNA	mir-17	TRUE	...........................(((((..(((((((((((.....&...)))).)))))))..))).))	-9.1	FALSE	TRUE	NA
715	CTGAAGATCAACATGCCTGGCACTCTAGCACTTGAGGATAGCTGAATGAA	TAAAGTGCTTATAGTGCAGGTA	FALSE	18	1	SAMPLE2	6	2.58323	X	73829068	73829117	-	TSIX,XIST	lincRNA	exon			hsa-miR-20a-5p	miRNA	mir-17	TRUE	.............((((((.((((..(((((((.................&..)))))))...)))))))))).	-22.9	FALSE	TRUE	NA
716	TCCCAGGTAGACATCTGCTTGCTTCTTCAAGAGGGCTTTGCACCTTGGCC	TAAAGTGCTTATAGTGCAGGTAG	FALSE	2	1	SAMPLE2	8	3.4443	1	17416333	17416382	-	RCC2	protein_coding	intron			hsa-miR-20a-5p|hsa-miR-17-5p	miRNA	mir-17	TRUE	...(((((((....)))))))(((((...)))))((((.((((...(((.&......)))....))))))))..	-20.9	FALSE	TRUE	NA
717	GGTAAAGGCACTAAAGTCACTTTAAAGCTTTTGGAGAAGCAGGAGGGCAT	TAAAGTGCTTATAGTGCAGGTAG	FALSE	10	1	SAMPLE1	11	12.1273	1	109497018	109497067	+	CYB561D1	protein_coding	intron			hsa-miR-20a-5p|hsa-miR-17-5p	miRNA	mir-17	TRUE	.......(((((((((.(((((((...((((((......)))))).....&)))))))))).))))))......	-22.7	FALSE	TRUE	NA
718	AGAGGTGGGGCTGCACCAGACTCAGCACTAGCACTCCATCAGCACTAGCA	TAAAGTGCTTATAGTGCAGGTAG	FALSE	19	1	SAMPLE2	283	121.842	16	3142098	3142147	+	ZNF213	protein_coding	three_prime_utr	(GCACTA)n	Simple_repeat	hsa-miR-20a-5p|hsa-miR-17-5p	miRNA	mir-17	TRUE	.(((...((......))...))).((.((.(((((..((.((((((....&...)))))).)))))))))))..	-22.6	FALSE	TRUE	NA
719	TCCATTAGGTTATCTTCCTGCTGGACTTCTGCACTTTAGACATCCCACAC	TAAAGTGCTTATAGTGCAGGTAG	FALSE	4	1	SAMPLE2	16	6.8886	17	4076718	4076767	-	ZZEF1	protein_coding	exon,intron			hsa-miR-20a-5p|hsa-miR-17-5p	miRNA	mir-17	TRUE	((((.((((.......)))).))))..((((((((.(((.(((.......&....))).))).))))))))...	-22.3	FALSE	TRUE	NA
720	TCACGCCTGTGATCACAGCACTTTGGGAGGCTGAGGAAGGTGGATCGCTG	TAAAGTGCTTATAGTGCAGGTAG	FALSE	5	1	SAMPLE2	6	2.58323	19	40350972	40351021	+	PLD3	protein_coding	five_prime_utr	AluJo	SINE	hsa-miR-20a-5p|hsa-miR-17-5p	miRNA	mir-17	TRUE	....(((((((.....(((((((((...(((.((..........))))).&))))))))).....)))))))..	-21.5	FALSE	TRUE	NA
721	CAGAGCACGAGCACTTTACAGACTTCAACGCCACGTCGGCACTCTTCTGG	TAAAGTGCTTATAGTGCAGGTAG	FALSE	5	1	SAMPLE2	127	54.6783	19	44974458	44974507	+	CLPTM1	protein_coding	exon			hsa-miR-20a-5p|hsa-miR-17-5p	miRNA	mir-17	TRUE	....((((((((((((((((((.......(((.....))).....)))).&))))))))))...))))......	-23.8	FALSE	TRUE	NA
722	TACATGCCCTACTTGAACACTTATTGCACTTTTATTTATTGTTAACTGTG	TAAAGTGCTTATAGTGCAGGTAG	FALSE	3	1	SAMPLE2	3	1.29161	2	191685802	191685851	+	NABP1	protein_coding	three_prime_utr			hsa-miR-20a-5p|hsa-miR-17-5p	miRNA	mir-17	TRUE	........(((((((..((((....(((((((..................&.)))))))....)))))))))))	-20	FALSE	TRUE	NA
723	CAATTTGCTGGATTTAAGCACTGCTGCACTTTATGAGGTTGGTAAATATT	TAAAGTGCTTATAGTGCAGGTAG	FALSE	3	1	SAMPLE2	20	8.61075	22	40178104	40178153	+	TNRC6B	protein_coding	intron			hsa-miR-20a-5p|hsa-miR-17-5p	miRNA	mir-17	TRUE	.....((((.......))))((((((((((..(((((.............&.......))))))))))).))))	-18.6	FALSE	TRUE	NA
724	TTGTTCCCATTTTTACAGCACACTTTGCACTTTAATGTCACAGATATGGC	TAAAGTGCTTATAGTGCAGGTAG	FALSE	6	1	SAMPLE2	3	1.29161	3	75736677	75736726	-	ZNF717	protein_coding	intron	Tigger1	DNA	hsa-miR-20a-5p|hsa-miR-17-5p	miRNA	mir-17	TRUE	.............(((.((((.....(((((((((((((...)))))...&)))))))).....))))..))).	-18.9	FALSE	TRUE	NA
725	GGCTGCCTTAGTGACAATACCACCTGCACAAAGCACTTTCATATCAGCAT	TAAAGTGCTTATAGTGCAGGTAG	FALSE	9	1	SAMPLE2	12	5.16645	6	13458680	13458729	-	GFOD1	protein_coding	intron	MIRb	SINE	hsa-miR-20a-5p|hsa-miR-17-5p	miRNA	mir-17	TRUE	.....................((((((((.(((((((((...........&.)))))))))...))))))))..	-25.2	FALSE	TRUE	NA
726	GGATACAATAGTAATTATTCATGGTTCTGCGTAACAGAGAAGACCCACTT	TAAAGTGCTTATAGTGCAGGTAG	FALSE	2	1	SAMPLE2	84	36.1652	X	73848912	73848961	-	XIST	lincRNA	exon			hsa-miR-20a-5p|hsa-miR-17-5p	miRNA	mir-17	TRUE	(((((..........)))))....(((((.....)))))...(((((((.&............))))..)))..	-9.1	FALSE	TRUE	NA
727	GAAAACCCGGTAATGATGTCGGGGTTGAGGGATAGGAGGAGAATGGGGGA	TAAGGTGCATCCAGTGCAGATAG	FALSE	14	1	SAMPLE1	1116	1230.37	MT	12083	12132	-	MT-ND4	protein_coding	exon			hsa-miR-18a-5p	miRNA	mir-17	FALSE	.....(((((........)))))...........................&.....(((((...))))).....	-10.1	FALSE	FALSE	NA
728	GCTAACAACATCTGCACAGCACCTTACAGTTTGCAAAGAACGTTCACACA	TAAGGTGCATCTAGTGC	FALSE	2	1	SAMPLE2	127	54.6783	X	151408978	151409027	+	VMA21	protein_coding	three_prime_utr	MIRc	SINE	hsa-miR-18b-5p	miRNA	mir-17	TRUE	...........((((((.((((((((..((((.....)))).........&)))))))).....))))))....	-20.4	FALSE	TRUE	NA
729	AATTTGCTGGATTTAAGCACTGCTGCACTTTATGAGGTTGGTAAATATTT	TAAGGTGCATCTAGTGCAGAT	FALSE	2	1	SAMPLE2	20	8.61075	22	40178105	40178154	+	TNRC6B	protein_coding	intron			hsa-miR-18a-5p	miRNA	mir-17	TRUE	................((((((.(((((((((..................&)))))))))..))))))......	-19.3	FALSE	TRUE	NA
730	CTATCTTCAAAATGTATCCCATCCCATTACTTCTATAGAGGTGCTGAATG	TAAGGTGCATCTAGTGCAGATA	FALSE	3	1	SAMPLE2	93	40.04	12	112297459	112297508	-	HECTD4	protein_coding	intron	L2a	LINE	hsa-miR-18a-5p	miRNA	mir-17	TRUE	((((((.((..(((((((......((.((((((....)))))).))....&...)))))))....)).))))))	-18	FALSE	TRUE	NA
731	CATCTCCTTACCCTCCTGCACTGCAGAGCCAGCTTAGTATCACTGCCAAC	TAAGGTGCATCTAGTGCAGATA	FALSE	14	1	SAMPLE2	6	2.58323	17	31360602	31360651	+	NF1	protein_coding	exon			hsa-miR-18a-5p	miRNA	mir-17	TRUE	...............(((((((..(((..((.((((..............&)))).))..))))))))))....	-19	FALSE	TRUE	NA
732	AAATGGCTGTATTTATAAAGGTTTTTGGAGCTGCACCGAAGCATCTTATT	TAAGGTGCATCTAGTGCAGATA	FALSE	10	1	SAMPLE2	1	0.430538	X	48577504	48577553	+	RBM3	protein_coding	three_prime_utr			hsa-miR-18a-5p	miRNA	mir-17	TRUE	..............................((((((.((.((((((((..&)))))))).))..))))))....	-20.8	FALSE	TRUE	NA
733	TCATGCACACACACGCACTCTTACCCCCACACCCACTCACACACACGCAC	TAAGGTGCATCTAGTGCAGATAG	FALSE	10	1	SAMPLE2	38	16.3604	1	30894157	30894206	-	SDC3	protein_coding	intron	(GT)n	Simple_repeat	hsa-miR-18a-5p	miRNA	mir-17	TRUE	((.(((((......((((.((((...........................&)))))))).....)))))))...	-14.8	FALSE	TRUE	NA
734	AGACTCAGCACTAGCACTCCATCAGCACTAGCACCTCACTCCATCAGCAC	TAAGGTGCATCTAGTGCAGATAG	FALSE	15	1	SAMPLE2	283	121.842	16	3142115	3142164	+	ZNF213	protein_coding	three_prime_utr	(GCACTA)n	Simple_repeat	hsa-miR-18a-5p	miRNA	mir-17	TRUE	.......((....)).....(((.((((((((((((..............&..))))))...)))))).)))..	-20.3	FALSE	TRUE	NA
735	GCACAATGCCCTGGTCACTTGGCAAGCGGCTGGGCCTGACGGAGGCCGAG	TAAGGTGCATCTAGTGCAGATAG	FALSE	7	1	SAMPLE2	74	31.8598	19	13140306	13140355	+	NACC1,AC011446.1	protein_coding,antisense	three_prime_utr			hsa-miR-18a-5p	miRNA	mir-17	TRUE	((((.(((((((((((.(((...))).)))).(((((.....)))))...&..))).))))...))))......	-27.8	FALSE	TRUE	NA
736	GCAATATACCAGGTAACAAATGCACACATGCACCTTCTGAATTTAAAATA	TAAGGTGCATCTAGTGCAGATAG	FALSE	11	1	SAMPLE2	7	3.01376	2	142096737	142096786	-	LRP1B	protein_coding	intron	L1PA16	LINE	hsa-miR-18a-5p	miRNA	mir-17	TRUE	....................(((((..(((((((((..............&.)))))))))...))))).....	-19.9	FALSE	TRUE	NA
737	AGCCTCATTTGATTCCTTCTATTTGCACAAGTCACCTTGGACTGCAGGGA	TAAGGTGCATCTAGTGCAGATAG	FALSE	4	1	SAMPLE1	12	13.2297	3	138295954	138296003	+	ARMC8,NME9	protein_coding	three_prime_utr			hsa-miR-18a-5p	miRNA	mir-17	TRUE	..................((((((((((.((.(((((((...........&)))))))...)).))))))))))	-22.7	FALSE	TRUE	NA
738	CCCAGCACTTGTTACAAACACACGATGCACCTTAACTCACCCACCACGAG	TAAGGTGCATCTAGTGCAGATAG	FALSE	1	1	SAMPLE1	34	37.4843	7	100681553	100681602	-	GIGYF1	protein_coding	three_prime_utr			hsa-miR-18a-5p	miRNA	mir-17	TRUE	....(((((((((...))))...(((((((((((.(((.........)))&))))))))))).)))))......	-22.8	FALSE	TRUE	NA
739	CCTTACAGTTTGCAAAGAACGTTCACACATTCTCATTTGAGTTTTGCATA	TAAGGTGCATCTAGTGCAGTTAG	FALSE	1	1	SAMPLE2	127	54.6783	X	151408999	151409048	+	VMA21	protein_coding	three_prime_utr	MIRc	SINE	hsa-miR-18b-5p	miRNA	mir-17	TRUE	(((((.....(((((((..............(((....))))))))))..&)))))(((((...))))).....	-12.4	FALSE	TRUE	NA
740	CAATGCTCTGAAATCTGTGGAGCAAACCACAGTTTCATGCCCATCGTCCT	TAATCCCCCTAAAAATCTTT	TRUE	1	1	SAMPLE2	895	385.331	MT	8168	8217	+	MT-CO2	protein_coding	exon			hsa-miR-365b-3p	miRNA	mir-365	FALSE	....((..(((((.((((((......))))))))))).))..........&......................	-14.2	FALSE	FALSE	NA
741	TATACTACGGTCAATGCTCTGAAATCTGTGGAGCAAACCACAGTTTCATG	TAATTCCCCTAAAAATCTTT	TRUE	1	1	SAMPLE2	895	385.331	MT	8157	8206	+	MT-CO2	protein_coding	exon			hsa-miR-365b-3p	miRNA	mir-365	FALSE	........(((........(((((.((((((......)))))))))))..&....)))...............	-15.3	FALSE	FALSE	NA
742	AATTCCATTCCACCAGTTATCACTTAGCCACTGTAATTTAAAAACAAACA	TACAGTACTGTGATAACTGAA	FALSE	4	1	SAMPLE2	23	9.90236	11	17087640	17087689	-	PIK3C2A	protein_coding	intron			hsa-miR-101-3p	miRNA	mir-101	TRUE	.............((((((((((..((..((((((...............&)))))).))))))))))))..	-19.8	FALSE	TRUE	NA
743	TGAAACCCCATCTCTACTAATAATACAAAAATTAGCTGGGTGTGGTGGCA	TACCTGGGAGGCTGAGG	TRUE	8	1	SAMPLE2	1	0.430538	18	671928	671977	-	TYMS,ENOSF1	protein_coding	three_prime_utr	AluSz	SINE	hsa-miR-7851-3p	miRNA	0	FALSE	.....((((((.(((((((((.........))))).)))).)))).))..&.((((.((...)).))))....	-16.3	FALSE	FALSE	NA
744	CTGTAGTTATCAATGGCCGGGTGTCAAATGCAATTGGAAATGCAGCTTTA	TACTGCACTTGTCCCGGCCTGT	FALSE	2	1	SAMPLE2	5	2.15269	6	126073152	126073201	+	TRMT11	protein_coding	three_prime_utr			hsa-miR-92a-3p	miRNA	mir-25	FALSE	..............(((((((...(((.((((((................&.)))))).))).)))))))...	-24.5	FALSE	FALSE	NA
745	CAGGGCACCTATGAGGATTATGTCGAAGGACTTCGGGTGTTTGACAAGGA	TACTGCAGACAGTGGC	FALSE	8	1	SAMPLE2	903	388.775	12	56160046	56160095	+	MYL6	protein_coding	exon			hsa-miR-509-5p	miRNA	mir-506	TRUE	..((((((((..(((......(((....))))))))))))))........&(((((....))))).......	-12.6	FALSE	TRUE	NA
746	GGAGGACCTGGGCGCGGAGGGCTGTGGCGTGAAGACCGCTCTAAAACCGA	TAGAGGTTCCGTTTAG	TRUE	11	1	SAMPLE2	49	21.0963	2	85602867	85602916	+	USP39	protein_coding	exon			hsa-miR-224-5p	miRNA	mir-224	FALSE	.......(((((((.(((..((((((((.(((..................&))).))))).)))..))))))))))	-20	FALSE	FALSE	NA
747	TTAACAATGTACTTCCTTAAATTTAGTTTAATGATTGTAATGGGTGCTGC	TAGCACCTCTGAAATCGGTTA	FALSE	12	1	SAMPLE2	1	0.430538	14	34434350	34434399	-	EGLN3,SPTSSA	protein_coding	three_prime_utr			hsa-miR-29a-3p	miRNA	mir-29	FALSE	................................((((......(((((((.&)))))))......)))).....	-14.3	FALSE	FALSE	NA
748	ATTGTTGCTGCTTCAAAAATAAGTATAAAATTAATATGTAAGGAAGCCCA	TAGCAGCACATAATGGTTTGTG	FALSE	1	1	SAMPLE2	9	3.87484	9	107330147	107330196	+	RAD23B	protein_coding	three_prime_utr			hsa-miR-15a-5p	miRNA	mir-15	TRUE	..((((((((((((.........((......)).........)))))...&.)))))))(((((....)))))	-15.2	FALSE	TRUE	NA
749	TCACAACACCCTAGGCTCACTAAACATTCTACTACTCACTCTCACTGCCC	TAGCAGCACATAATGGTTTGTG	FALSE	2	1	SAMPLE2	3545	1526.26	MT	11260	11309	+	MT-ND4	protein_coding	exon			hsa-miR-15a-5p	miRNA	mir-15	TRUE	.(((((.(((.(((.....)))......................((((..&..))))........))))))))	-10.5	FALSE	TRUE	NA
750	TATGAAATTTCTTCAGATATAATAAACCATGACTTTTTGGCTGCTCAACA	TAGCAGCACATCATGGTTT	FALSE	3	1	SAMPLE2	10	4.30538	16	24825411	24825460	+	NA	NA	NA			hsa-miR-15b-5p	miRNA	mir-15	TRUE	..((((.....)))).......((((((((((.....((((((((.....&.)))))).))))))))))))..	-22.5	FALSE	TRUE	NA
751	TAGCTTGTATAAGCTAGAAGAAGAAAACCATGAAGCTGCTACATGTCTGG	TAGCAGCACATCATGGTTTACA	FALSE	5	1	SAMPLE1	1	1.10248	12	27028290	27028339	+	MED21	protein_coding	intron			hsa-miR-15b-5p|hsa-miR-15a-5p	miRNA	mir-15	TRUE	((((((....))))))........(((((((((.(((((((.........&)))))))...)))))))))...	-27.6	FALSE	TRUE	NA
752	TTGTGAAATGCTGCTACCAGTTTACTAACAAAATTGCGAAGAAGGACCGC	TAGCAGCACATCATGGTTTACA	FALSE	6	1	SAMPLE1	69	76.071	19	16575796	16575845	-	AC008764.1,MED26	protein_coding	three_prime_utr			hsa-miR-15b-5p|hsa-miR-15a-5p	miRNA	mir-15	TRUE	..((((..((((((((.((((((.......))))))..............&))))))))..))))........	-17.2	FALSE	TRUE	NA
753	AGGACTGGGCACCTGCCTCTGACAGACACCAGACCAGGTCCAGGGCCTCC	TAGCAGCACATCATGGTTTACA	FALSE	18	1	SAMPLE2	29	12.4856	22	49903680	49903729	-	ALG12,AL671710.1	protein_coding,lincRNA	three_prime_utr			hsa-miR-15b-5p|hsa-miR-15a-5p	miRNA	mir-15	TRUE	....((((..(((((..((((........)))).)))))))))((((...&..............))))....	-18.7	FALSE	TRUE	NA
754	CACCCACACTGACGGCATCTTCCCAGTTCCCCAAGGCACGCCTTCTTCCC	TAGCAGCACGTAAATATTGACG	FALSE	6	1	SAMPLE2	8	3.4443	5	178149586	178149635	-	RMND5B,NHP2	protein_coding	three_prime_utr			hsa-miR-16-5p	miRNA	mir-15	FALSE	...(((.....(((((................((((....))))......&.....)).)))......)))..	-9.1	FALSE	FALSE	NA
755	AGTATTAGGCTTTGGGGTGGGGGGAGGTCTGTAATGTGAAACAACTTCTT	TAGCAGCACGTAAATATTGGCG	FALSE	8	1	SAMPLE2	7	3.01376	1	32333984	32334033	-	MARCKSL1	protein_coding	three_prime_utr			hsa-miR-16-5p	miRNA	mir-15	TRUE	.....((((((((..........))))))))..(((((............&......)))))...........	-10.6	FALSE	TRUE	NA
756	GACTTCTCTTTTCTGGCTGCCCGTATGAATTATATGCAGAACCATCAAGC	TAGCAGCACGTAAATATTGGCG	FALSE	5	1	SAMPLE2	12	5.16645	14	21393886	21393935	-	CHD8	protein_coding	exon			hsa-miR-16-5p	miRNA	mir-15	TRUE	..................(((.((((........(((.............&..)))........)))).))).	-11.3	FALSE	TRUE	NA
757	CAAAGTGAAGAGAGAGATAGGAAGCTGCCTCGGGGCCACCCCTTGCAAAG	TAGCAGCACGTAAATATTGGCG	FALSE	5	1	SAMPLE2	39	16.791	17	5024353	5024402	+	KIF1C	protein_coding	three_prime_utr			hsa-miR-16-5p	miRNA	mir-15	TRUE	.......................(((((...((((...))))........&..))))).(((........)))	-15.8	FALSE	TRUE	NA
758	CAAGAAAGCTGCCAAAAGTGCTGCTAAGGCTGTGAAGCCCAAGGCCGCTA	TAGCAGCACGTAAATATTGGCG	FALSE	8	1	SAMPLE2	62	26.6933	6	26055834	26055883	-	HIST1H1C	protein_coding	exon			hsa-miR-16-5p	miRNA	mir-15	TRUE	..........(((((..(((((((((.((((.((.....)).))))....&))))))))).......))))).	-27.2	FALSE	TRUE	NA
759	CGGGAGCTCGATGCGGACGGAGCCCGGGCCGAGCCATGGGGATCCTCAGC	TAGCAGCAGTAAATATTGGCG	FALSE	6	1	SAMPLE2	2	0.861075	12	56258255	56258304	-	ANKRD52	protein_coding	exon,five_prime_utr	(CGG)n	Simple_repeat	hsa-miR-16-5p	miRNA	mir-15	FALSE	.....((.(((((((((.(((.(((((((...))).))))..)))))...&........)))....)))))).	-19.4	FALSE	FALSE	NA
760	GACCTTATCCATGAGGCTGCTGCGCCATGTTGCACTAAAGGAAGAGGAAG	TAGCAGCGCATCATGGTTTACA	FALSE	4	1	SAMPLE2	23	9.90236	6	89367976	89368025	-	RRAGD	protein_coding	three_prime_utr			hsa-miR-15b-5p	miRNA	mir-15	FALSE	........((((((...((((((((......)).................&..))))))..))))))......	-19.5	FALSE	FALSE	NA
761	ATCCCGCATGCAACATTCCTGTGATCACATAATCCTCTTCTTCATCCTCA	TAGCAGCGGGAACAGTTCTGCA	FALSE	18	1	SAMPLE2	10	4.30538	22	23971404	23971453	-	DDTL,DDT,AC253536.7	protein_coding	three_prime_utr			hsa-miR-503-5p	miRNA	mir-503	TRUE	.((((((.(((........((((....))))...................&..)))))))))............	-16.8	FALSE	TRUE	NA
762	TAATTATAACATTCACAGCCACAGAACTAATCATATTTTATATCTTCTTC	TAGGTAGTCTCATGTTGTTGG	FALSE	5	1	SAMPLE2	3545	1526.26	MT	11076	11125	+	MT-ND4	protein_coding	exon			hsa-miR-196a-5p	miRNA	mir-196	FALSE	...............((((.(((((((((.((..................&..))))))))..))).))))..	-10.4	FALSE	FALSE	NA
763	TAAGGGTGGGGAAGCGAGGTTGACCTGTTAGGGTGAGAAGAATTATTCGA	TAGGTAGTTCATGTTGTTGGG	FALSE	1	1	SAMPLE2	3776	1625.71	MT	13608	13657	-	MT-ND5	protein_coding	exon			hsa-miR-196a-5p	miRNA	mir-196	FALSE	............((((.((...(((((...((((((......))))))..&)))))....)).))))......	-10.8	FALSE	FALSE	NA
764	CATGTCTCTGAATGTGTAAGCTATATAAATGCTATTTATATGGCATAGAA	TAGGTAGTTCCTGTTGTTGGG	FALSE	4	1	SAMPLE2	1	0.430538	X	136044806	136044855	+	SLC9A6	protein_coding	three_prime_utr			hsa-miR-196b-5p	miRNA	mir-196	FALSE	.......((.(((......(((((((((((...)))))))))))......&((((......))))..))).))	-13.9	FALSE	FALSE	NA
765	TTATGCAATTAGGTTTTTCCTTATTTGCTTCATTGTACTACCTGTGTATA	TAGGTAGTTTCATGTTGTTGGG	FALSE	7	1	SAMPLE2	7	3.01376	12	12721236	12721285	+	NA	NA	NA			hsa-miR-196a-5p|hsa-miR-196b-5p	miRNA	mir-196	TRUE	....((((.((((......)))).))))..(((...((((((((......&))))))))...)))........	-17.3	FALSE	TRUE	NA
766	TCATCACCCAACTAAAAATATTAAACACAAACTACCACCTACCTCCCTCA	TAGGTAGTTTCATGTTGTTGGG	FALSE	6	1	SAMPLE2	2428	1045.35	MT	8430	8479	+	MT-ATP8	protein_coding	exon			hsa-miR-196a-5p|hsa-miR-196b-5p	miRNA	mir-196	TRUE	......((((((...........((((.((((((((..............&..))))))))..))))))))))	-18.6	FALSE	TRUE	NA
767	ACTTCTAACAGCCCTAGACCTCAACTACCTAACCAACAAACTTAAAATAA	TAGGTAGTTTCATGTTGTTGGG	FALSE	12	1	SAMPLE1	1164	1283.29	MT	13827	13876	+	MT-ND5	protein_coding	exon			hsa-miR-196a-5p|hsa-miR-196b-5p	miRNA	mir-196	TRUE	....((((((((....((....(((((((((...................&)))))))))))..)))))))).	-19.1	FALSE	TRUE	NA
768	TTATAAAGAAAAGAGTTTTAATGGGCTCACAGTTCTGCAGGCTTTATGGG	TAGGTAGTTTCATGTTGTTGGG	FALSE	2	1	SAMPLE2	3	1.29161	X	112829468	112829517	-	AMOT	protein_coding	five_prime_utr	MSTA	LTR	hsa-miR-196a-5p|hsa-miR-196b-5p	miRNA	mir-196	TRUE	......((((..((((((....))))))....)))).(((....(((((.&.........)))))...)))..	-9.9	FALSE	TRUE	NA
769	GCGGGCCGGCACCCGCAACATCTACTACCTGTGCGCCCCCAACCGTCACC	TAGGTAGTTTCCTGTTGTTGGG	FALSE	10	1	SAMPLE2	4	1.72215	16	3664324	3664373	-	TRAP1	protein_coding	three_prime_utr			hsa-miR-196b-5p|hsa-miR-196a-5p	miRNA	mir-196	TRUE	((......)).(((((((((...((((((((((((........)).))).&.)))))))....))))).))))	-24.8	FALSE	TRUE	NA
770	TTTGGAATGTGACCGTCTGTCCTTCAGGAGAGGACACCAGGGTGGGGGTG	TAGGTAGTTTCCTGTTGTTGGG	FALSE	3	1	SAMPLE2	8	3.4443	6	31530371	31530420	-	DDX39B,ATP6V1G2-DDX39B	protein_coding	three_prime_utr			hsa-miR-196b-5p|hsa-miR-196a-5p	miRNA	mir-196	TRUE	...((((....(((.(((.(((....))).))).((((........))))&..)))...))))..........	-17.6	FALSE	TRUE	NA
771	TATGGCCCACCATAATTACCCCCATACTCCTTACACTATTCCTCATCACC	TAGGTAGTTTCCTGTTGTTGGG	FALSE	1	1	SAMPLE1	460	507.14	MT	8388	8437	+	MT-ATP8	protein_coding	exon			hsa-miR-196b-5p|hsa-miR-196a-5p	miRNA	mir-196	TRUE	(((((....)))))......((((..........((((((..........&..))))))..........))))	-12.1	FALSE	TRUE	NA
772	CAAAATCAACTCAAGAAAGGGAAAGAGAGAAGGAGCCATCCAGAGAAAGA	TAGGTAGTTTCCTGTTGTTGGG	FALSE	1	1	SAMPLE2	13	5.59699	X	123621272	123621321	-	THOC2	protein_coding	exon			hsa-miR-196b-5p|hsa-miR-196a-5p	miRNA	mir-196	TRUE	.........(((((.((.((((((.......(((....))).........&.......)))))).)).)))))	-15.4	FALSE	TRUE	NA
773	TCCTAATCACATAACCTATTCCCCCGAGCAATCTCAATTACAATATATAC	TAGTGCAATATTGCTTATAGGGT	FALSE	3	1	SAMPLE1	1164	1283.29	MT	14135	14184	+	MT-ND6	protein_coding	exon			hsa-miR-454-3p	miRNA	mir-454	TRUE	.....................(((.(((((((..................&.........)))))))...))).	-11.4	FALSE	TRUE	NA
774	TGGGTAAAATGTATAGGCAGGAGAAGGTGGTAGAGAGTAGATTGGTTGGT	TAGTGCAATATTGCTTATAGGGT	FALSE	9	1	SAMPLE2	8	3.4443	X	72541880	72541929	-	AL133500.1,HDAC8	protein_coding	three_prime_utr	L2a	LINE	hsa-miR-454-3p	miRNA	mir-454	TRUE	...........(((((((((......(((.((..................&)).)))....)))))))))....	-10.6	FALSE	TRUE	NA
775	CATGACCCCAGGCCAGGCTTTGCGGCACCCCTGGCTGAGGAGGCGGTTGC	TATTGCACATTACTAAGTTGCA	FALSE	4	1	SAMPLE2	299	128.731	12	67658476	67658525	+	DYRK2	protein_coding	exon			hsa-miR-32-5p	miRNA	mir-32	TRUE	......((..(((((((............)))))))..))..(((((...&.)))))................	-18.5	FALSE	TRUE	NA
776	CCCTACTAAACCCCATTAAACGCCTGGCAGCCGGAAGCCTATTCGCAGGA	TATTGCACATTACTAAGTTGCA	FALSE	4	1	SAMPLE2	3776	1625.71	MT	13682	13731	+	MT-ND5	protein_coding	exon			hsa-miR-32-5p	miRNA	mir-32	TRUE	..........................(((((......(((......))).&................))))).	-8.5	FALSE	TRUE	NA
777	GTTGCAGGGCCGAGGACAAAATGAAGTGCAATTATAAAATTATTAAGAAT	TATTGCACTCGTCCCGGCCTC	FALSE	6	1	SAMPLE1	6	6.61487	2	109153900	109153949	+	SH3RF3	protein_coding	intron	MER45A	DNA	hsa-miR-92b-3p	miRNA	mir-25	TRUE	......((((((.((((.....((.(((((((..................&.)))))))))))))))))))..	-26.5	FALSE	TRUE	NA
778	GGGAGGGACCCGCCAGCGGAGACCCAGCCTCAGAACCCACCGGCCCAGCC	TATTGCACTTGTCCCGGCCT	FALSE	5	1	SAMPLE2	18	7.74968	19	44961984	44962033	+	CLPTM1	protein_coding	exon			hsa-miR-92a-3p	miRNA	mir-25	TRUE	((..(((..(((....)))...)))..)).........((.((((.....&...............)))).))	-18.5	FALSE	TRUE	NA
779	GGCACACCTACACCCCTTATCCCCATACTAGTTATTATCGAAACCATCAG	TATTGCACTTGTCCCGGCCT	FALSE	2	1	SAMPLE2	2428	1045.35	MT	8920	8969	+	MT-ATP6	protein_coding	exon			hsa-miR-92a-3p	miRNA	mir-25	TRUE	(((...............................................&................)))...	-5.2	FALSE	TRUE	NA
780	ATTTCATAACCAGGCCGGACCACGTGCAATAGGGTGGAAACCAAACTGCT	TATTGCACTTGTCCCGGCCTG	FALSE	2	1	SAMPLE2	6	2.58323	19	40440945	40440994	-	SERTAD3	protein_coding	three_prime_utr			hsa-miR-92a-3p	miRNA	mir-25	TRUE	..........((((((((..((.((((((((.(((....)))........&)))))))).))..)))))))).	-33	FALSE	TRUE	NA
781	GCTCTCCAAGACCAGCCGGGCCCTGGTGGCCGACAGCCATCCTGAAAGGT	TATTGCACTTGTCCCGGCCTG	FALSE	4	1	SAMPLE2	13	5.59699	2	54647214	54647263	+	SPTBN1	protein_coding	exon,intron			hsa-miR-92a-3p	miRNA	mir-25	TRUE	............((((((((.(((((((((.....)))))).....))).&............))))).))).	-22.4	FALSE	TRUE	NA
782	TTAATTTTTTTGCCTTACTTTCATGTGCAATGAGAATTACTTAAGAATTG	TATTGCACTTGTCCCGGCCTGT	FALSE	4	1	SAMPLE1	7	7.71735	1	7767290	7767339	+	CAMTA1	protein_coding	three_prime_utr			hsa-miR-92a-3p	miRNA	mir-25	TRUE	...........(((.......((.((((((((..................&)))))))).))....)))....	-14	FALSE	TRUE	NA
783	GACCATGGGCTACTACTGGGCATTAGTGCAATATAACAGCGATAATAAAA	TATTGCACTTGTCCCGGCCTGT	FALSE	12	1	SAMPLE1	10	11.0248	1	84926439	84926488	-	MCOLN2	protein_coding	three_prime_utr			hsa-miR-92a-3p	miRNA	mir-25	TRUE	....(((((((......(((.((.(((((((((.................&))))))))).))))))))))))	-22.8	FALSE	TRUE	NA
784	CTCAAGCTCTTTATGTGGGCTGTGCAATGCTTTCTTCTCAGAAGACACAG	TATTGCACTTGTCCCGGCCTGT	FALSE	3	1	SAMPLE1	7	7.71735	1	236581256	236581305	-	HEATR1	protein_coding	exon			hsa-miR-92a-3p	miRNA	mir-25	TRUE	....(((((.......)))))((((((((...(((((...))))).....&))))))))..............	-18.3	FALSE	TRUE	NA
785	TAATCCTTGTTTTTAAAGAAAGGAAATGTGCAATATTGAAGTGATCTTTT	TATTGCACTTGTCCCGGCCTGT	FALSE	1	1	SAMPLE2	5	2.15269	10	69016414	69016463	+	KIF1BP	protein_coding	intron			hsa-miR-92a-3p	miRNA	mir-25	TRUE	.....................(((...((((((((..((((....)))).&))))))))...)))........	-14.8	FALSE	TRUE	NA
786	ATTCTCTTTTTGAAAATAGTATAAACAGGCCATGCATATAATGTACAGTG	TATTGCACTTGTCCCGGCCTGT	FALSE	2	1	SAMPLE2	8	3.4443	11	102398736	102398785	-	NA	NA	NA			hsa-miR-92a-3p	miRNA	mir-25	TRUE	........................(((((((.(((((...))))).((((&.....))))......)))))))	-14.6	FALSE	TRUE	NA
787	AAGGGTGCAAAGGGATAGTAAAGAAAGCATGTTTGAGATCTAGAACAGAA	TATTGCACTTGTCCCGGCCTGT	FALSE	2	1	SAMPLE2	4	1.72215	13	36319677	36319726	-	SPART	protein_coding	intron	HERVH-int	LTR	hsa-miR-92a-3p	miRNA	mir-25	TRUE	...((.((...((((((((.......((((((((........)))))...&...))))).)))))).))))..	-13.7	FALSE	TRUE	NA
788	TGAAAAGTTAAAACCGGGATATGTGCAATAGAAATATATATATATATATG	TATTGCACTTGTCCCGGCCTGT	FALSE	4	1	SAMPLE2	19	8.18021	15	41300482	41300531	+	AC087721.2,OIP5-AS1	protein_coding,processed_transcript	five_prime_utr	(AT)n	Simple_repeat	hsa-miR-92a-3p	miRNA	mir-25	TRUE	.............((((((((.((((((((...((((((....)))))).&)))))))).)))))))).....	-27.9	FALSE	TRUE	NA
789	GGCCTGGGACGTGCAAGGTGAGGCTGCCTGGAGTGGTCAAGTGGGACCGA	TATTGCACTTGTCCCGGCCTGT	FALSE	5	1	SAMPLE2	11	4.73591	15	66156422	66156471	-	MEGF11	protein_coding	five_prime_utr			hsa-miR-92a-3p	miRNA	mir-25	TRUE	((((.((((((((((((((...((((((......)))..)))...)))..&..))))))..)))))))))...	-33.9	FALSE	TRUE	NA
790	GGGCAGACTTTAATCGGGGTGGTGGCAATGGTCGTGGAGGCCGAGGGCGA	TATTGCACTTGTCCCGGCCTGT	FALSE	1	1	SAMPLE2	57	24.5406	16	31190088	31190137	+	FUS	protein_coding	exon			hsa-miR-92a-3p	miRNA	mir-25	TRUE	...((((((....(((......)))....)))).)).((((((.((((((&........))))))))))))..	-24.2	FALSE	TRUE	NA
791	TTGCAAGCAGAGGTTATCCCAGATCCAATGGAGGGAGAGCAAACCTGGCC	TATTGCACTTGTCCCGGCCTGT	FALSE	10	1	SAMPLE2	5	2.15269	17	2333586	2333635	-	TSR1	protein_coding	exon			hsa-miR-92a-3p	miRNA	mir-25	TRUE	..........(((((.((((...(((...))))))).....)))))((((&...............))))...	-16.4	FALSE	TRUE	NA
792	TCACAGGACTTGGGAGATTCTAAATCTTAAGTGCAATTATTTTTAATAAA	TATTGCACTTGTCCCGGCCTGT	FALSE	4	1	SAMPLE2	8	3.4443	17	80119814	80119863	+	GAA	protein_coding	three_prime_utr			hsa-miR-92a-3p	miRNA	mir-25	TRUE	..(((((.((.((((............((((((((((.............&.)))))))))))))))))))))	-23.4	FALSE	TRUE	NA
793	CACATGGACACAGAGAGGGGAAGAGCACACGCTGGAGCCTGTCATCGGTG	TATTGCACTTGTCCCGGCCTGT	FALSE	5	1	SAMPLE1	27	29.7669	19	13570980	13571029	+	NA	NA	five_prime_utr	L1PA10	LINE	hsa-miR-92a-3p	miRNA	mir-25	TRUE	.....(((((..((((.(((...(((....)))....))).)).))((((&.....)))))))))........	-17.4	FALSE	TRUE	NA
794	GGCTGGAGGACAGTGGTGCAATCACGGCTCACTGCAGCCTCAACCTGCCA	TATTGCACTTGTCCCGGCCTGT	FALSE	10	1	SAMPLE2	11	4.73591	2	27358300	27358349	+	AC074117.1	antisense	intron	AluJo	SINE	hsa-miR-92a-3p	miRNA	mir-25	TRUE	((((((..((((..((((((((...((((......))))...........&.))))))))))))))))))...	-29.5	FALSE	TRUE	NA
795	TGCGGCAGCTTATACCTATAGTCCCAGCATTTGCGGAGGCCAAGGCAAGA	TATTGCACTTGTCCCGGCCTGT	FALSE	4	1	SAMPLE2	8	3.4443	2	241695958	241696007	+	ING5	protein_coding	intron	AluJb	SINE	hsa-miR-92a-3p	miRNA	mir-25	TRUE	(((((..(((...((.....))...)))..))))).(((((..((((((.&.......))))))..)))))..	-21.7	FALSE	TRUE	NA
796	TTATGGGTCTACAGGCATTCGGGACGTGCACCTCGAGCTGAAGGACCTGA	TATTGCACTTGTCCCGGCCTGT	FALSE	4	1	SAMPLE1	9	9.92231	20	3908068	3908117	+	PANK2	protein_coding	five_prime_utr			hsa-miR-92a-3p	miRNA	mir-25	TRUE	..........((((((...((((((((((((((........)))......&...)))))..))))))))))))	-27.5	FALSE	TRUE	NA
797	GATGTCGGGAGACCTAGATGACCTTATCGGGTGCAATACTAGCTAAGGTA	TATTGCACTTGTCCCGGCCTGT	FALSE	12	1	SAMPLE2	36	15.4994	6	16147917	16147966	+	MYLIP	protein_coding	three_prime_utr			hsa-miR-92a-3p	miRNA	mir-25	TRUE	...(((((((.................(((((((((((............&))))))))))))))))))....	-23.2	FALSE	TRUE	NA
798	TACCATGGCTGGGACTTACAGTGCAATATTGAATAGGAGTGATAAGAGCA	TATTGCACTTGTCCCGGCCTGT	FALSE	6	1	SAMPLE1	9	9.92231	6	110090302	110090351	-	NA	NA	NA	L1MEg	LINE	hsa-miR-92a-3p	miRNA	mir-25	TRUE	...((.(((((((((....(((((((((......................&))))))))).))))))))))).	-29.5	FALSE	TRUE	NA
799	TTGGCAGGAATTTAGATAATGGGCTGTGTGCAATGTAAGGATAAAGAAGC	TATTGCACTTGTCCCGGCCTGT	FALSE	1	1	SAMPLE2	4	1.72215	6	111720020	111720069	-	FYN	protein_coding	exon,five_prime_utr			hsa-miR-92a-3p	miRNA	mir-25	TRUE	...(((((............((((...((((((((...............&))))))))..))))...)))))	-18.9	FALSE	TRUE	NA
800	AAAGATGCTGGGGAATGTGCAATATGCCTTGAAGAATTGCAGCAGGGAGA	TATTGCACTTGTCCCGGCCTGT	FALSE	4	1	SAMPLE2	27	11.6245	7	30355742	30355791	+	ZNRF2	protein_coding	exon			hsa-miR-92a-3p	miRNA	mir-25	TRUE	......(((((((...((((((((..(((((...........)))))...&))))))))...)))))))....	-27.7	FALSE	TRUE	NA
801	CGCATGTGAGTTGGGTCAAGTGCATTGGACCTAGGGAAAGAGAAAGAAAG	TATTGCACTTGTCCCGGCCTGT	FALSE	1	1	SAMPLE2	10	4.30538	9	133331174	133331223	-	SURF6	protein_coding	three_prime_utr			hsa-miR-92a-3p	miRNA	mir-25	TRUE	.........((((((.((((((((..........................&...)))))))).))))))....	-23.7	FALSE	TRUE	NA
802	ACTGCAGGCCACCTACTCATGCACCTAATTGGAAGCGCCACCCTAGCAAT	TATTGCACTTGTCCCGGCCTGT	FALSE	1	1	SAMPLE2	2428	1045.35	MT	9019	9068	+	MT-ATP6	protein_coding	exon			hsa-miR-92a-3p	miRNA	mir-25	TRUE	...(((((((....((...((((((.....))..((.........))...&...))))...))...)))))))	-18.4	FALSE	TRUE	NA
803	GATGTCAGCAGTGGCCTGAAGTGAGTTGTGCAATAAATGTTAAGTTGAAA	TATTGCACTTGTCTCGGCCTGT	FALSE	2	1	SAMPLE1	8	8.81983	7	56063936	56063985	+	CCT6A	protein_coding	three_prime_utr			hsa-miR-92a-3p	miRNA	mir-25	FALSE	............((((......((...((((((((...............&))))))))...))..))))...	-17.1	FALSE	FALSE	NA
804	AGAAGTGCTGAAGTCTAAAGAGCTTGGGGTAGCCACTAATTAACTACTGT	TATTGCACTTGTTCCGGCCTGT	FALSE	2	1	SAMPLE2	17	7.31914	2	74214200	74214249	+	MTHFD2,AC006030.1	protein_coding	three_prime_utr			hsa-miR-92a-3p	miRNA	mir-25	FALSE	..((((((...(((.(((..((..(((.....)))))..)))))).....&....))))))............	-11.5	FALSE	FALSE	NA
805	GGTAAAGTTGGAAGAATAAAGTTAACCAAGCAGGCCAGGCACGGTGGCTC	TATTGCATTTGTCCCGGCCTGT	FALSE	4	1	SAMPLE2	4	1.72215	9	130704216	130704265	+	EXOSC2	protein_coding	three_prime_utr	AluSx3	SINE	hsa-miR-92a-3p	miRNA	mir-25	FALSE	(((.((.((.........)).)).)))..(((((((.((((.((((....&.....)))))).)).)))))))	-24.4	FALSE	FALSE	NA
806	TCAGGGGGTTGTGTCCCAGGCTGGGAAAGATGACAGAGAGAGTAAGTTGG	TCACAGTGAACCGGTCTCTTT	FALSE	3	1	SAMPLE2	43	18.5131	20	62910898	62910947	-	DIDO1	protein_coding	exon			hsa-miR-128-3p	miRNA	mir-128	TRUE	...((((......))))(((((((..........................&..........)))))))....	-15.8	FALSE	TRUE	NA
807	TCATGATGGTGTTAAAATACTCAAATGAGAACTTATATGTAAAGGCACTT	TCAGATCTTGGTGGTT	FALSE	1	1	SAMPLE1	67	73.8661	10	60663647	60663696	+	ANK3	protein_coding	intron	MIRc	SINE	hsa-miR-3614-3p	miRNA	0	FALSE	((((...(((((....)))))...))))..(((........(((((....&..)))))........))).....	-13	FALSE	FALSE	NA
808	TGCAGGCAGGGCCTTATTAGCTAGAGAACTAGGGAGTTAGGTCAGTCACT	TCAGGCTCAGTCCCCTCCCGAT	FALSE	1	1	SAMPLE2	7	3.01376	3	146535042	146535091	-	PLSCR1	protein_coding	intron			hsa-miR-484	miRNA	mir-484	TRUE	...((((...)))).................(((((...((..((((...&...))))....)).)))))...	-17.2	FALSE	TRUE	NA
809	AAACTGACGGAGGAGAGGGACGGCAGCCTGAACCAGAGCTCTGGGTACCG	TCAGGCTCAGTCCCCTCCCGAT	FALSE	4	1	SAMPLE2	4	1.72215	6	111719966	111720015	-	FYN	protein_coding	exon			hsa-miR-484	miRNA	mir-484	TRUE	...........((((.(((((...(((((((.((((....))))......&)))))))..)))))))))....	-33.9	FALSE	TRUE	NA
810	CTGTCTGGAGGTCAGAGCCTGTTGGAAAGCAGGGGTAGAGGGGAGCCCTG	TCAGGCTCAGTCCCCTCGCGAT	FALSE	1	1	SAMPLE1	23	25.357	1	153947820	153947869	-	CRTC2	protein_coding	three_prime_utr			hsa-miR-484	miRNA	mir-484	FALSE	...((((.....)))).((((((....))))))((..(((((((..((((&.)))).....)))))))))...	-29.4	FALSE	FALSE	NA
811	GCTGTGGCCAGGCATTCCCCAGGCCACAGGGGACAGGAGGACAAGACCTT	TCAGGTGGCACAGCTG	FALSE	5	1	SAMPLE1	18	19.8446	19	4034034	4034083	+	PIAS4	protein_coding	intron			hsa-miR-3934-3p	miRNA	mir-3934	FALSE	(((((((((.((((.(((((........)))))...((((......))))&))))..)))..)))))).....	-27	FALSE	FALSE	NA
812	TTCTAACTACGGTCCAATGAAGAGTGGAAACTTTGGTGGTAGCAGGAACA	TCAGTGCACTACAGAACTTTG	FALSE	4	1	SAMPLE1	20	22.0496	7	26193272	26193321	-	HNRNPA2B1	protein_coding	exon			hsa-miR-148a-3p	miRNA	mir-148	TRUE	............((((........)))).......(((((.(((.((...&))..))))))))..........	-12.3	FALSE	TRUE	NA
813	AATATGGGAATAATGACACCCTGGGTTCTGTACGCACTGAATTCATGAAC	TCAGTGCACTACAGAACTTTGT	FALSE	9	1	SAMPLE2	4	1.72215	2	27477231	27477280	-	IFT172	protein_coding	exon			hsa-miR-148a-3p	miRNA	mir-148	TRUE	.....(((..........))).((((((((((.(((((((..........&)))))))..))))))))))...	-25.7	FALSE	TRUE	NA
814	TATTTTGAGGTAATAATCAGAAGAGCACACAGATGATTGCGGGCATTGAC	TCCGAGCCTGGGTCTCCCTCTT	FALSE	3	1	SAMPLE2	1	0.430538	5	153878475	153878524	+	NA	NA	NA	L1ME4a	LINE	hsa-miR-615-3p	miRNA	mir-615	TRUE	..((((((........)))))).........((.((((.(((((.(((..&..))))))))))))))......	-15.6	FALSE	TRUE	NA
815	TGTACCACATGTTCTTACTGCCATCACCCAGCAACTCTCCCCCAGCTCTG	TCCTCTGTCTCCCAGA	TRUE	6	1	SAMPLE2	147	63.289	21	8990876	8990925	+	NA	NA	NA	ACRO1	Satellite	hsa-miR-4326	miRNA	0	TRUE	.............................((((.................&))))..((((.....)))).	-3.6	FALSE	TRUE	NA
816	TCTTTTCTCTTTTCTCTTCTCTCTTCTCTCTTCTCTCCTCTCCTCTCCTC	TCCTCTGTCTCTCAGAC	TRUE	2	1	SAMPLE2	9	3.87484	2	71313495	71313544	+	ZNF638	protein_coding	five_prime_utr	(TTTTCTT)n	Simple_repeat	hsa-miR-4326	miRNA	0	FALSE	..................................................&......((((.....)))).	-2.1	FALSE	FALSE	NA
817	ATGTCCAGTTTTCAGTGGTTTTATGTCTCCCACACCCCAGAAACACCTAG	TCCTTCCTTCTGTCCC	FALSE	15	1	SAMPLE1	115	126.785	21	8991548	8991597	+	NA	NA	NA	ACRO1	Satellite	hsa-miR-4667-3p	miRNA	mir-4667	FALSE	..............((((...........))))....(((((........&.......))))).........	-8.4	FALSE	FALSE	NA
818	ACTAGAGATCCCCAAAATCCAGATCTTCCCCCTGCAGTTCCTCCCTCCTT	TCGCTCTGTCTTTGTCTCTC	TRUE	1	1	SAMPLE2	2	0.861075	19	5246935	5246984	-	PTPRS	protein_coding	intron	(GA)n	Simple_repeat	hsa-miR-6873-3p	miRNA	0	FALSE	....((((((...........))))))......((((.............&......)))).............	-7.2	FALSE	FALSE	NA
819	GTCTTCCAACAAAGGTACGTCTTCCAGAAAATCCACGTCTTCCAACCAAG	TCGTACCGTGTGAAATAATGCG	FALSE	1	1	SAMPLE2	645	277.697	X	140784313	140784362	+	LINC00632,CDR1	antisense,protein_coding	exon			hsa-miR-126-3p	miRNA	mir-126	FALSE	.............((((((...............................&.))))))...............	-9.4	FALSE	FALSE	NA
820	TTCTTGGGTCCATCCTGTCTCTCTTCTCTCTTCTCTCTCTCTCTCTCTCG	TCGTGTCCCTCTTCTC	TRUE	3	1	SAMPLE2	3	1.29161	1	110517190	110517239	-	KCNA10	protein_coding	three_prime_utr	GA-rich	Low_complexity	hsa-miR-6774-3p	miRNA	0	FALSE	.....(((..(((.....................................&..))).)))............	-5.8	FALSE	FALSE	NA
821	GAGCTCTGGTTGTTGGGTCTTCCTCAGCTCCCTTCTGCCCCTCTCTACCT	TCTACCTCTTCCACAG	TRUE	4	1	SAMPLE2	25	10.7634	5	177299490	177299539	+	NSD1	protein_coding	three_prime_utr			hsa-miR-6505-3p	miRNA	mir-6505	FALSE	(((....((..((((((.....))))))..))..................&..........)))........	-10.6	FALSE	FALSE	NA
822	TCTCTCTCTCTCTCTCTCTCTCTCTCTTCTCTCTTCTCTCTCTCCTCTCT	TCTCTCACTCTTCTCT	TRUE	1	1	SAMPLE1	69	76.071	4	29405114	29405163	-	NA	NA	NA	(AG)n	Simple_repeat	hsa-miR-6734-3p	miRNA	0	FALSE	..................................................&.......................	0	FALSE	FALSE	NA
823	TCTCTCCTCTCTCTCTCTCCTCTCTCTCCTCTCTCTCTCTCTCCTCTCTC	TCTCTCACTCTTCTCTC	TRUE	1	1	SAMPLE2	15	6.45806	10	44765504	44765553	+	NA	NA	NA	(TC)n	Simple_repeat	hsa-miR-6734-3p	miRNA	0	FALSE	..................................................&.......................	0	FALSE	FALSE	NA
824	CAGTTCTTCTCTCTCTCTCTTCTCCCCTCTCTCTCTCTATTTCTCTCTCT	TCTCTCACTCTTCTCTC	TRUE	1	1	SAMPLE1	3	3.30744	3	151064939	151064988	+	CLRN1-AS1	antisense	intron	(TC)n	Simple_repeat	hsa-miR-6734-3p	miRNA	0	FALSE	.(((..............................................&..........)))..........	-0.4	FALSE	FALSE	NA
825	TCTCTCTCCTCTTCCTCTCCTCTCTCTCCTCTCTCTCCTCTTCCTCTCCT	TCTCTCCTCTCCTCTCGTCT	FALSE	1	1	SAMPLE1	1	1.10248	13	100451817	100451866	+	PCCA	protein_coding	intron	(CT)n	Simple_repeat	hsa-miR-483-3p	miRNA	mir-483	FALSE	..................................................&.....................	0	FALSE	FALSE	NA
826	CTCAGTTAGGTGCCGCTGCTGTGCTCTTCTCTCTCTCCTCTATCAAGGTA	TCTCTCCTCTGCTCTC	TRUE	1	1	SAMPLE1	60	66.1487	4	61808117	61808166	+	ADGRL3	protein_coding	intron	L2c	LINE	hsa-miR-6728-3p	miRNA	0	FALSE	...(((.(((.((.((......))............(((......)))..&.....))))))))........	-6.3	FALSE	FALSE	NA
827	ACAGCTCTCTCTTCTCTCTCTTCTCTCTCTTCTCTCTCTCTCTTTAGAAG	TCTCTCCTCTGCTCTC	TRUE	1	1	SAMPLE1	4	4.40991	4	86666384	86666433	+	PTPN13	protein_coding	intron	(CTCTCTCTT)n	Simple_repeat	hsa-miR-6728-3p	miRNA	0	FALSE	..(((.......................(((((............)))))&.....))).............	-3.6	FALSE	FALSE	NA
828	TTGCTTCTTCTCTTCTCTTCTCTCCTCTTCTCTTCTCTTCTGCATGGCCC	TCTCTCCTCTGCTCTC	TRUE	3	1	SAMPLE2	1	0.430538	4	110220518	110220567	+	NA	NA	NA	(TCTTC)n	Simple_repeat	hsa-miR-6728-3p	miRNA	0	FALSE	.........................................(((.(((..&.....))).))).........	-7	FALSE	FALSE	NA
829	CTTTATCTGCGGCTCTTCTGCTCTTCTGCTCTTCTGTTCATCTGCTCATC	TCTCTCCTCTGCTCTC	TRUE	1	1	SAMPLE2	21	9.04129	5	77088681	77088730	+	AC008581.2,AC022414.1,ZBED3-AS1	protein_coding,antisense	five_prime_utr	(GCTCTTCT)n	Simple_repeat	hsa-miR-6728-3p	miRNA	0	FALSE	........((((.......((......((......))......)).....&...))))..............	-6.1	FALSE	FALSE	NA
830	TCTCTCTTCTTCTCTTCTCTCTCTCTCTCTCTCTCCTCTCTCTCTCTCCT	TCTCTCCTCTGCTCTC	TRUE	1	1	SAMPLE2	33	14.2077	5	93583290	93583339	+	NR2F1	protein_coding	five_prime_utr	(TC)n	Simple_repeat	hsa-miR-6728-3p	miRNA	0	FALSE	..................................................&.....................	0	FALSE	FALSE	NA
831	CATAGTCTCCTTCTCTCTCTCTCTCCTCTCTCTCTCTCTCTCACACACAC	TCTCTCCTCTGCTCTC	TRUE	1	1	SAMPLE1	1	1.10248	X	48471398	48471447	+	NA	NA	NA	(TC)n	Simple_repeat	hsa-miR-6728-3p	miRNA	0	FALSE	((.(((............................................&.....))).))..........	-1.1	FALSE	FALSE	NA
832	TATGGGTGGTGGGCTGCAGACGTGCCCTCTTCTCTCTGGAACAGTAAAAG	TCTCTCCTCTGCTCTCCTCAG	TRUE	3	1	SAMPLE2	120	51.6645	2	235149620	235149669	-	NA	NA	NA			hsa-miR-6728-3p	miRNA	0	FALSE	..((((.((.((((.(((((......((.((((....)))).))......&..)))))...)))))))))).	-20.1	FALSE	FALSE	NA
833	TATTTATTTTCTTCATCTTCCTCTTCTCTCTCTCTCTCTCTCTCTCTCTC	TCTCTCTCCTCTTCCTCAG	TRUE	1	1	SAMPLE2	2	0.861075	6	133502020	133502069	+	EYA4	protein_coding	intron	(CT)n	Simple_repeat	hsa-miR-6833-3p	miRNA	0	FALSE	..................................................&.....................	0	FALSE	FALSE	NA
834	AAATGTTACAGCATTCTGAGAGAGAGAGAGGAGAGAGAGAGAGAAACCAC	TCTCTCTCGTCCGTCTCTCTC	FALSE	1	1	SAMPLE1	6	6.61487	4	184869160	184869209	-	NA	NA	NA	MER44A	DNA	hsa-miR-6873-3p	miRNA	0	FALSE	.(((((....)))))((((((((((((((..((((((((...........&)))))))).))))))))))))))	-35.7	FALSE	FALSE	NA
835	GAGATTTGTGTCTCTTCTTCTTCTTCTTCTCTCTCTCTCTCTTTTTTTTT	TCTCTCTCTCCTTCTCTCTCAG	TRUE	1	1	SAMPLE2	5	2.15269	17	35976614	35976663	+	CCL16	protein_coding	three_prime_utr	(TCT)n	Simple_repeat	hsa-miR-6873-3p	miRNA	0	FALSE	(((((....)))))....................................&.......................	-4.8	FALSE	FALSE	NA
836	CTCTCTCTGTCTCTCTCTCTTCTCTCTCTCTCTCACTCTGTGTGTGTGTA	TCTCTCTCTCTATCTCTCTC	TRUE	1	1	SAMPLE1	1	1.10248	10	91721309	91721358	+	NA	NA	NA	(TC)n	Simple_repeat	hsa-miR-6873-3p	miRNA	0	FALSE	......(((........................(((.....)))......&....................)))	-2.3	FALSE	FALSE	NA
837	CACACCCATAGTTCTCAAGAGAGACACGTCTAAGAGTGAGGTCCACAATT	TCTCTCTCTCTCTCTCTCAG	FALSE	2	1	SAMPLE1	24	26.4595	1	214240099	214240148	-	NA	NA	NA	MIR3	SINE	hsa-miR-6873-3p	miRNA	0	FALSE	.................(((((((.......((((..((((.........&...))))..)))))))))))...	-15	FALSE	FALSE	NA
838	CTTCTTCTTCTTCTCTTCTTCTTCTCTTCTTCTTCTTCTTCTTCTTCTTC	TCTCTCTCTCTCTCTCTCAG	TRUE	1	1	SAMPLE2	3	1.29161	11	126923164	126923213	+	KIRREL3,AP002833.1	protein_coding,lincRNA	intron	(TCT)n	Simple_repeat	hsa-miR-6873-3p	miRNA	0	FALSE	..................................................&.......................	0	FALSE	FALSE	NA
839	TCGTCTCTCTCTCTCCTCTCTCCTCTCTCTCTCTCCTCTCTCTCTTTCCT	TCTCTCTCTCTCTCTCTCAG	TRUE	2	1	SAMPLE2	2	0.861075	7	19877110	19877159	+	NA	NA	NA	MLT1K	LTR	hsa-miR-6873-3p	miRNA	0	FALSE	..................................................&.......................	0	FALSE	FALSE	NA
840	TTCTCTCTCTCCTCTCTATCTTCTCTCTTCTCTCTTCTCTCTCTTCCCTC	TCTCTCTCTCTCTCTCTCAG	TRUE	1	1	SAMPLE2	5	2.15269	7	71711672	71711721	+	GALNT17	protein_coding	intron	(CT)n	Simple_repeat	hsa-miR-6873-3p	miRNA	0	FALSE	..................................................&.......................	0	FALSE	FALSE	NA
841	CTCTTCTCTTCTTTTCTCTCTTCTCCTCTCTCTCTTCTCTCTTTTTTCTT	TCTCTCTCTCTCTCTCTCTC	TRUE	2	1	SAMPLE1	4	4.40991	1	975100	975149	-	PLEKHN1	protein_coding	three_prime_utr	GA-rich	Low_complexity	hsa-miR-6873-3p	miRNA	0	FALSE	..................................................&.......................	0	FALSE	FALSE	NA
842	TCTCTCTCTCTTTCTCTCTCTCTCTCTCTCTCTCTCTCTCTCTCTCTCTC	TCTCTCTCTCTCTCTCTCTC	FALSE	1	1	SAMPLE1	1	1.10248	1	66631670	66631719	+	SGIP1	protein_coding	intron	(CT)n	Simple_repeat	hsa-miR-6873-3p	miRNA	0	FALSE	..................................................&.......................	0	FALSE	FALSE	NA
843	ACATTCTCTCTCTCCTCTCTCTTCTCTCTCTCTCTCTCTCTCCTCCCTCT	TCTCTCTCTCTCTCTCTCTC	FALSE	1	1	SAMPLE1	3	3.30744	1	233947744	233947793	-	SLC35F3	protein_coding	intron	(AG)n	Simple_repeat	hsa-miR-6873-3p	miRNA	0	FALSE	(((...............................................&.......))).............	-0.1	FALSE	FALSE	NA
844	TTTCTCTTCTCTTCCTCTCTCTCTCTCTCTCTCCTCTCTCCTCTCTTCTC	TCTCTCTCTCTCTCTCTCTC	TRUE	5	1	SAMPLE1	20	22.0496	10	44765616	44765665	+	NA	NA	NA	(TC)n	Simple_repeat	hsa-miR-6873-3p	miRNA	0	FALSE	..................................................&.......................	0	FALSE	FALSE	NA
845	TTCTCTCTTCTCTCCTCTTCTCTCTCTCTCTCTCTCTCTTCTTTGCTAAC	TCTCTCTCTCTCTCTCTCTC	TRUE	3	1	SAMPLE1	1	1.10248	10	92251372	92251421	+	CPEB3	protein_coding	five_prime_utr	(TC)n	Simple_repeat	hsa-miR-6873-3p	miRNA	0	FALSE	..................................................&.......................	0	FALSE	FALSE	NA
846	CTTGCTCTCTCTCTTGCTCTCTCTCTCTCTCTCTTCTCTCTCTCTCTTCT	TCTCTCTCTCTCTCTCTCTC	TRUE	2	1	SAMPLE1	14	15.4347	10	106195312	106195361	-	NA	NA	NA	(AG)n	Simple_repeat	hsa-miR-6873-3p	miRNA	0	FALSE	...((..........)).................................&.......................	-0.2	FALSE	FALSE	NA
847	CTCACTCCTTCTCTTCTCTCTCTCTCTCTCTCTCTCTCTCTCTCCCCCCC	TCTCTCTCTCTCTCTCTCTC	TRUE	1	1	SAMPLE1	2	2.20496	10	127582464	127582513	+	NA	NA	NA	(TC)n	Simple_repeat	hsa-miR-6873-3p	miRNA	0	FALSE	..................................................&.......................	0	FALSE	FALSE	NA
848	CTCTCTCTCTCTCTCTCTCTCTCTCTCTCTTCTCTCTCCTCTCTCTCTCT	TCTCTCTCTCTCTCTCTCTC	TRUE	2	1	SAMPLE1	22	24.2545	11	26079877	26079926	-	NA	NA	NA	GA-rich	Low_complexity	hsa-miR-6873-3p	miRNA	0	FALSE	..................................................&.......................	0	FALSE	FALSE	NA
849	ATTTTCTCTCTCTCTCTGAGAGAGAGAGAGAGAGAGAGAGAGAGGGAGGG	TCTCTCTCTCTCTCTCTCTC	FALSE	2	1	SAMPLE1	83	91.5057	11	29365114	29365163	+	AC090124.1	lincRNA	intron	GA-rich	Low_complexity	hsa-miR-6873-3p	miRNA	0	FALSE	....((((((((((((...))))))))))))((((((((((((.((((((&..)))))).))))))))))))..	-50.7	FALSE	FALSE	NA
850	CTCTCAATCTCTCTCTCCTCTCTCTTCTCTCCCTCTCCTTCTTTCTGTCT	TCTCTCTCTCTCTCTCTCTC	TRUE	1	1	SAMPLE1	2	2.20496	11	57231750	57231799	+	NA	NA	NA	(TC)n	Simple_repeat	hsa-miR-6873-3p	miRNA	0	FALSE	............................................(((...&....................)))	-0.9	FALSE	FALSE	NA
851	TTACTCCCTCCTGTCCTCTTCTCTCTCTCCTCTCATTTCCATTGCTGGGT	TCTCTCTCTCTCTCTCTCTC	TRUE	1	1	SAMPLE1	3	3.30744	11	114000476	114000525	+	NA	NA	NA	(CTCCT)n	Simple_repeat	hsa-miR-6873-3p	miRNA	0	FALSE	............................................(((((.&..................)))))	-4.6	FALSE	FALSE	NA
852	TCTGTCTCCTCTCTCTCTCTCCTCTCTCTCTCTCTCTCTCTCTCTCTCTC	TCTCTCTCTCTCTCTCTCTC	TRUE	1	1	SAMPLE1	25	27.562	12	95239954	95240003	-	VEZT	protein_coding	intron	(GA)n	Simple_repeat	hsa-miR-6873-3p	miRNA	0	FALSE	.(((..............................................&....................)))	-0.9	FALSE	FALSE	NA
853	CAATCTCTCTCTCTCTCTCTCTCCTCTCTCTTCTCTCTCTCTCTCTCTCC	TCTCTCTCTCTCTCTCTCTC	TRUE	1	1	SAMPLE1	2	2.20496	12	117262488	117262537	-	NOS1	protein_coding	intron	(GA)n	Simple_repeat	hsa-miR-6873-3p	miRNA	0	FALSE	..................................................&.......................	0	FALSE	FALSE	NA
854	TGAGTTATATCTATTGTGTGCTCTCTCTCTCTCTCTGTGTCTCTCATCTG	TCTCTCTCTCTCTCTCTCTC	TRUE	1	1	SAMPLE1	1	1.10248	12	119223181	119223230	-	NA	NA	NA	GA-rich	Low_complexity	hsa-miR-6873-3p	miRNA	0	FALSE	.((((((((.....)))).))))...........(((.............&....................)))	-4.7	FALSE	FALSE	NA
855	CTCTCTCTGTCTCTCTCTCTCTTCCTCTCTCTCTCTTCTCTCTCTCTCTC	TCTCTCTCTCTCTCTCTCTC	TRUE	1	1	SAMPLE1	7	7.71735	12	127569032	127569081	-	NA	NA	NA	(AG)n	Simple_repeat	hsa-miR-6873-3p	miRNA	0	FALSE	......(((.........................................&....................)))	-0.9	FALSE	FALSE	NA
856	CACACTCTCTCTCTCTCTCTCTCTCTCTCTTCTCTTCTCTCTCTCACCCT	TCTCTCTCTCTCTCTCTCTC	TRUE	1	1	SAMPLE1	14	15.4347	13	48493312	48493361	+	RB1,RCBTB2	protein_coding	intron	(CT)n	Simple_repeat	hsa-miR-6873-3p	miRNA	0	FALSE	.(((..............................................&.......))).............	-0.5	FALSE	FALSE	NA
857	CTCTCTTTCTTCCCCCTCTCTCTTCTCTCTCTCTCCTCTCTCTGTTAATT	TCTCTCTCTCTCTCTCTCTC	TRUE	1	1	SAMPLE1	1	1.10248	13	53104446	53104495	-	NA	NA	NA	MLT1G3	LTR	hsa-miR-6873-3p	miRNA	0	FALSE	.........................................(((......&....................)))	-0.9	FALSE	FALSE	NA
858	CTGGCTGTGGATGGGGTCTCTCTTCACGTCTGCTCCTGACAAACACAGAG	TCTCTCTCTCTCTCTCTCTC	TRUE	1	1	SAMPLE1	507	558.957	13	94328562	94328611	-	GPC6	protein_coding	intron			hsa-miR-6873-3p	miRNA	0	FALSE	..((..((((((((((......))).))))))).)).((.(((.((((((&....)))))).))).))......	-17.4	FALSE	FALSE	NA
859	GTGTTTGGAAGTTCTTCTTTGCTCTTCTCTCTCTCTCTCGTTGCCTTGTG	TCTCTCTCTCTCTCTCTCTC	TRUE	1	1	SAMPLE1	16	17.6397	13	108473248	108473297	+	NA	NA	NA	THE1D	LTR	hsa-miR-6873-3p	miRNA	0	FALSE	......(((((.......................................&..........)))))........	-3.6	FALSE	FALSE	NA
860	TCTTCTCTCTCTCTCTTCTCTCTCTCTCTTCTCTCTCTCTTCTCTCTCTC	TCTCTCTCTCTCTCTCTCTC	FALSE	2	1	SAMPLE1	137	151.04	14	59417212	59417261	+	NA	NA	NA	(TC)n	Simple_repeat	hsa-miR-6873-3p	miRNA	0	FALSE	..................................................&.......................	0	FALSE	FALSE	NA
861	TGCCCCTCTCTCTCCCCCTCTCTCCTCTCTCTCTCTCTCTCCTTTTCTCT	TCTCTCTCTCTCTCTCTCTC	TRUE	2	1	SAMPLE1	3	3.30744	14	65327084	65327133	-	NA	NA	NA	(AG)n	Simple_repeat	hsa-miR-6873-3p	miRNA	0	FALSE	..................................................&.......................	0	FALSE	FALSE	NA
862	TCTCTCCTCTCTCTCTCTCTCTCTCTCCTCTCTCTCTCTCTCTCCTCTCT	TCTCTCTCTCTCTCTCTCTC	TRUE	1	1	SAMPLE1	21	23.1521	14	76564740	76564789	-	AC008050.1	lincRNA	intron	(AG)n	Simple_repeat	hsa-miR-6873-3p	miRNA	0	FALSE	..................................................&.......................	0	FALSE	FALSE	NA
863	CTCTCTCTCTCTCTCTCTCTCTCTCTCTCTCTTCTCTCTCTCTCTCTCTC	TCTCTCTCTCTCTCTCTCTC	FALSE	1	1	SAMPLE1	47	51.8165	14	77269696	77269745	+	NGB	protein_coding	intron	(TC)n	Simple_repeat	hsa-miR-6873-3p	miRNA	0	FALSE	..................................................&.......................	0	FALSE	FALSE	NA
864	GAGTTTGTTGCTTTTCTTCAGACGTCTCTCTTCCATTGTTTGTTCTGAGG	TCTCTCTCTCTCTCTCTCTC	TRUE	2	1	SAMPLE1	971	1070.51	15	85511067	85511116	+	AKAP13	protein_coding	intron			hsa-miR-6873-3p	miRNA	0	FALSE	((((.....)))).....((((((............))))))..(((((.&..................)))))	-9.5	FALSE	FALSE	NA
865	ATGGGACATGGATCCTTCTTCTCTCTCTCTTCTCAGCTCCCGGCTATGTA	TCTCTCTCTCTCTCTCTCTC	FALSE	1	1	SAMPLE1	1	1.10248	15	98503690	98503739	-	FAM169B	protein_coding	intron			hsa-miR-6873-3p	miRNA	0	FALSE	..((((((.(((......................((((...)))).....&...))).))))))..........	-10.1	FALSE	FALSE	NA
866	GGGGGTCAGAGAGAGAGAGAGAGAGAGAGAGAGAGACACGTCCCTGTCCA	TCTCTCTCTCTCTCTCTCTC	TRUE	1	1	SAMPLE1	57	62.8413	16	9039364	9039413	+	NA	NA	NA	(AG)n	Simple_repeat	hsa-miR-6873-3p	miRNA	0	FALSE	............((((((((((((.((((((((.((((......))))..&)))))))).))))))))))))..	-37.3	FALSE	FALSE	NA
867	GTCTCTCTCTCTTTCTCTCTCCTCTCTCTCTCTCTTCTCTCTCTCTCTCT	TCTCTCTCTCTCTCTCTCTC	FALSE	1	1	SAMPLE1	29	31.9719	16	13757866	13757915	+	U95743.1	lincRNA	intron	(TC)n	Simple_repeat	hsa-miR-6873-3p	miRNA	0	FALSE	..................................................&.......................	0	FALSE	FALSE	NA
868	GAATGAGAACCTGTCTGAGAGAGAGAGAGAGAGAGAGAGAGAGAGAGACA	TCTCTCTCTCTCTCTCTCTC	FALSE	1	1	SAMPLE1	6	6.61487	17	51017504	51017553	+	SPAG9	protein_coding	intron	(GA)n	Simple_repeat	hsa-miR-6873-3p	miRNA	0	FALSE	..........((.(((.....))).)).((((((((((((.(((((((..&.))))))).))))))))))))..	-38.7	FALSE	FALSE	NA
869	GAGAGAGGAGAGCACACACGTGTGCTCTCCTCTCTCTCTCTCTCATTGCC	TCTCTCTCTCTCTCTCTCTC	TRUE	1	1	SAMPLE1	122	134.502	18	32750031	32750080	-	KLHL14	protein_coding	intron	MLT1A0	LTR	hsa-miR-6873-3p	miRNA	0	FALSE	((((((((((((((((....))))))))))))))))..............&.......................	-31.3	FALSE	FALSE	NA
870	GGGCAAGAGGCACCCTGAAGTCTCTCTTCTCAGACGTCACTGACCTAGCC	TCTCTCTCTCTCTCTCTCTC	TRUE	5	1	SAMPLE1	12	13.2297	18	57952209	57952258	-	NA	NA	NA			hsa-miR-6873-3p	miRNA	0	FALSE	(((..(((((((....((((.....))))((((......)))).......&.......)))))))..)))....	-14.5	FALSE	FALSE	NA
871	TCTCTCTCTCCCTCTCTCTCTTCTCTCTCTCCTCCTCTCCCTCTCTCTCT	TCTCTCTCTCTCTCTCTCTC	TRUE	2	1	SAMPLE1	4	4.40991	19	29015438	29015487	+	NA	NA	NA	(CT)n	Simple_repeat	hsa-miR-6873-3p	miRNA	0	FALSE	..................................................&.......................	0	FALSE	FALSE	NA
872	CTTCTCTCTCCTCTCTCTCTCCTCTTCCTCTCTCTCTCCTCTTCTCTTTT	TCTCTCTCTCTCTCTCTCTC	TRUE	4	1	SAMPLE1	4	4.40991	19	29016280	29016329	+	NA	NA	NA	(CT)n	Simple_repeat	hsa-miR-6873-3p	miRNA	0	FALSE	..................................................&.......................	0	FALSE	FALSE	NA
873	CTCTCTCTCCCTCTCTCCCTCCTCTCTCTCCTCTCTCTCTTTCTTTCCCC	TCTCTCTCTCTCTCTCTCTC	TRUE	1	1	SAMPLE1	4	4.40991	2	55357368	55357417	+	CCDC88A	protein_coding	intron	(CT)n	Simple_repeat	hsa-miR-6873-3p	miRNA	0	FALSE	..................................................&.......................	0	FALSE	FALSE	NA
874	CTGGGAGGCTGGACTCAGACGTGTCCCTCTTCCTTTTTCAAAGTCTTGAG	TCTCTCTCTCTCTCTCTCTC	TRUE	1	1	SAMPLE1	120	132.297	2	62445312	62445361	+	NA	NA	NA	MLT1H1	LTR	hsa-miR-6873-3p	miRNA	0	FALSE	((((((((..((((..(((..................((((....)))).&...)))..))))...))))))))	-17	FALSE	FALSE	NA
875	TCTCTCCCCTCTCTCTCCCCTCTCTCTCCCCTCTCTCTCCTCTCTCTCTT	TCTCTCTCTCTCTCTCTCTC	TRUE	1	1	SAMPLE1	4	4.40991	2	88181522	88181571	+	THNSL2	protein_coding	intron			hsa-miR-6873-3p	miRNA	0	FALSE	..................................................&.......................	0	FALSE	FALSE	NA
876	CCCTATTCTCTGTCACATGCTCTTCTCTCTCTCTCTGTCTGACTTTTCAT	TCTCTCTCTCTCTCTCTCTC	TRUE	2	1	SAMPLE1	3	3.30744	2	201504568	201504617	+	C2CD6	protein_coding	intron	MER54B	LTR	hsa-miR-6873-3p	miRNA	0	FALSE	........................................(((.......&........)))............	-2.9	FALSE	FALSE	NA
877	AGTTGGGCTCTTCTCTCTCTCTCCTCTCTCTCTCTCTCTCTCTGCAAGAC	TCTCTCTCTCTCTCTCTCTC	TRUE	1	1	SAMPLE1	10	11.0248	22	32375440	32375489	+	RFPL3S	lincRNA	intron	(CT)n	Simple_repeat	hsa-miR-6873-3p	miRNA	0	FALSE	((..((((..........................................&........))))..)).......	-3.8	FALSE	FALSE	NA
878	AGGGAAGTCATCTAACCTGTGTGCTCTTCACATCTGCAAAATGGGGGTAG	TCTCTCTCTCTCTCTCTCTC	TRUE	1	1	SAMPLE1	103	113.555	3	9828542	9828591	-	ARPC4-TTLL3,TTLL3	protein_coding	intron	MIR	SINE	hsa-miR-6873-3p	miRNA	0	FALSE	.((((((.((.(((.(((((.(((...........)))..)))))..)))&.......)).)))))).......	-13.5	FALSE	FALSE	NA
879	TATTGTACATCCCTCTCTTCTGAGAGAGACAGAGAATCTGGCTCTTTAAG	TCTCTCTCTCTCTCTCTCTC	TRUE	4	1	SAMPLE1	178	196.241	3	18011336	18011385	+	TBC1D5	protein_coding	intron	MIRb	SINE	hsa-miR-6873-3p	miRNA	0	FALSE	.....................((((((((((((((...............&...))))))))))))))......	-24.2	FALSE	FALSE	NA
880	GGAGGGAAGAGAAAGAGGAGAGAGAGAGAGAAGAGGAGAGGTAAGGAGAA	TCTCTCTCTCTCTCTCTCTC	FALSE	1	1	SAMPLE1	1	1.10248	3	55708846	55708895	+	ERC2	protein_coding	intron	A-rich	Low_complexity	hsa-miR-6873-3p	miRNA	0	FALSE	...................((((((((((((...(((((((.........&.))))))).))))))))))))..	-28.7	FALSE	FALSE	NA
881	TCCCTTACTCTGTCTCTCTTCTTCTCTCTCTCTCTCTCCCTCTCTCACAC	TCTCTCTCTCTCTCTCTCTC	TRUE	1	1	SAMPLE1	2	2.20496	3	182691510	182691559	+	NA	NA	NA	L1MC3	LINE	hsa-miR-6873-3p	miRNA	0	FALSE	.........(((......................................&....................)))	-0.9	FALSE	FALSE	NA
882	TCTTCTCTTCTCTTCTCTCTCTCTTCCTCTCTCTCTCTCTCTCTCTCTGA	TCTCTCTCTCTCTCTCTCTC	TRUE	2	1	SAMPLE1	5	5.51239	4	54369326	54369375	+	NA	NA	NA	(CT)n	Simple_repeat	hsa-miR-6873-3p	miRNA	0	FALSE	..............................................((((&...................))))	-2.2	FALSE	FALSE	NA
883	AATATCTTGACCTGTCTCTCTTGTGCTCTTCTGACATCCCGAAGTAGCCT	TCTCTCTCTCTCTCTCTCTC	FALSE	1	1	SAMPLE1	10	11.0248	4	85716907	85716956	+	ARHGAP24	protein_coding	intron	LTR33	LTR	hsa-miR-6873-3p	miRNA	0	FALSE	........(((.............(((((((.........)))).)))..&........)))............	-7.8	FALSE	FALSE	NA
884	TTTGAATAAGTTTTCTGCTCTCCTCTCTCTCTCTCTCTCTCTGGACTTGA	TCTCTCTCTCTCTCTCTCTC	TRUE	1	1	SAMPLE1	2	2.20496	4	148621494	148621543	-	NA	NA	NA	L1MB1	LINE	hsa-miR-6873-3p	miRNA	0	FALSE	...(((......)))...........................((((....&........))))...........	-4.1	FALSE	FALSE	NA
885	CTCTCTCTCTCTCTCTCTCTCTCTCTCTCTCTCTCTCTCTCCTCTCCCCT	TCTCTCTCTCTCTCTCTCTC	TRUE	1	1	SAMPLE1	1	1.10248	5	95359518	95359567	-	NA	NA	NA	(GA)n	Simple_repeat	hsa-miR-6873-3p	miRNA	0	FALSE	..................................................&.......................	0	FALSE	FALSE	NA
886	CCCTTCCTCTTCCTCTCTCTCTCTCTCTCTCTCTCTCTCTCTCTCTCTCT	TCTCTCTCTCTCTCTCTCTC	TRUE	1	1	SAMPLE1	13	14.3322	5	138740830	138740879	+	CTNNA1	protein_coding	five_prime_utr	(CT)n	Simple_repeat	hsa-miR-6873-3p	miRNA	0	FALSE	..................................................&.......................	0	FALSE	FALSE	NA
887	CTCCTCTCTCCTCTCTCTTCTCTCTCTCCTCTCTCCTCTCTCCTCTTTTT	TCTCTCTCTCTCTCTCTCTC	TRUE	1	1	SAMPLE1	2	2.20496	5	138837570	138837619	+	NA	NA	NA	(TCC)n	Simple_repeat	hsa-miR-6873-3p	miRNA	0	FALSE	..................................................&.......................	0	FALSE	FALSE	NA
888	CTCTCTGCATCTCTCTCTCTCTCTTCTCTCTCACACACACGTACACTCAC	TCTCTCTCTCTCTCTCTCTC	TRUE	1	1	SAMPLE1	2	2.20496	5	165281378	165281427	+	NA	NA	NA	(TC)n	Simple_repeat	hsa-miR-6873-3p	miRNA	0	FALSE	......(((.........................................&.......))).............	-0.8	FALSE	FALSE	NA
889	CCTCTCTCCTCTCCTCTCCTCTTCTCTTCTCTCTCTCTCTCTTTCTTTTT	TCTCTCTCTCTCTCTCTCTC	TRUE	1	1	SAMPLE1	5	5.51239	6	1938982	1939031	+	GMDS	protein_coding	intron	L1MB7	LINE	hsa-miR-6873-3p	miRNA	0	FALSE	..................................................&.......................	0	FALSE	FALSE	NA
890	TTTTCTTCATCTTCCTCTTCTCTCTCTCTCTCTCTCTCTCTCTCTCACTC	TCTCTCTCTCTCTCTCTCTC	TRUE	2	1	SAMPLE1	3	3.30744	6	133502026	133502075	+	EYA4	protein_coding	intron	(CT)n	Simple_repeat	hsa-miR-6873-3p	miRNA	0	FALSE	..................................................&.......................	0	FALSE	FALSE	NA
891	CTCTCTCTCTCTCTCTCTCTCTCTCTCTCTCTCTCTCTCTCTCCTCTCTC	TCTCTCTCTCTCTCTCTCTC	FALSE	1	1	SAMPLE1	2	2.20496	7	72894620	72894669	-	POM121	protein_coding	five_prime_utr	(AG)n	Simple_repeat	hsa-miR-6873-3p	miRNA	0	FALSE	..................................................&.......................	0	FALSE	FALSE	NA
892	TCTCTCTCTCTCTCTCTCTCTCTCTCTCTCAGACTTTGCTCTGGGGAATC	TCTCTCTCTCTCTCTCTCTC	FALSE	1	1	SAMPLE1	3	3.30744	7	96128953	96129002	+	SLC25A13	protein_coding	intron	(CT)n	Simple_repeat	hsa-miR-6873-3p	miRNA	0	FALSE	........................((((.((((......))))))))...&.......................	-7.4	FALSE	FALSE	NA
893	TTCTCTCTCTCCTCTCCTCTCTCTCCTCTCCTCTCTCTTCTCCTCTCTCC	TCTCTCTCTCTCTCTCTCTC	TRUE	2	1	SAMPLE1	6	6.61487	8	18489190	18489239	-	NA	NA	NA	GA-rich	Low_complexity	hsa-miR-6873-3p	miRNA	0	FALSE	..................................................&.......................	0	FALSE	FALSE	NA
894	GTTGCCTTCTGTCTCTCTTCTCTCTCTCTCTCTCTCTCTCTCTCCCCTTC	TCTCTCTCTCTCTCTCTCTC	TRUE	1	1	SAMPLE1	5	5.51239	8	27644616	27644665	-	SCARA3	protein_coding	intron	(GA)n	Simple_repeat	hsa-miR-6873-3p	miRNA	0	FALSE	........(((.......................................&....................)))	-0.9	FALSE	FALSE	NA
895	TCTCCTCTTCTTTATTTCAGACGTGTCTCCTGTTTTCCCTCCTGTTGTTT	TCTCTCTCTCTCTCTCTCTC	TRUE	3	1	SAMPLE1	8	8.81983	8	55518854	55518903	-	XKR4,AC090200.1	protein_coding,antisense	intron			hsa-miR-6873-3p	miRNA	0	FALSE	..................(((((...........................&.......)))))...........	-4.4	FALSE	FALSE	NA
896	TCTCTCTCTTCTCTCTCTCTTCTCCCTCTCTCCTCTCTCTCTCGTCTCTC	TCTCTCTCTCTCTCTCTCTC	TRUE	2	1	SAMPLE1	2	2.20496	8	96908161	96908210	-	CPQ	protein_coding	intron	(GA)n	Simple_repeat	hsa-miR-6873-3p	miRNA	0	FALSE	..................................................&.......................	0	FALSE	FALSE	NA
897	TCTGTCTGTCTCTCTCTCCCCTCTCTCTCTTCTCTCTCTCTTTCTCTCTC	TCTCTCTCTCTCTCTCTCTC	FALSE	2	1	SAMPLE1	5	5.51239	8	105108967	105109016	+	ZFPM2	protein_coding	intron	(TC)n	Simple_repeat	hsa-miR-6873-3p	miRNA	0	FALSE	.....(((..........................................&....................)))	-0.9	FALSE	FALSE	NA
898	CTATCCATTTTGCTCTCTCTTCGTCTGAGTCTTTCTGTCTCTACTGGAGG	TCTCTCTCTCTCTCTCTCTC	TRUE	1	1	SAMPLE1	717	790.477	9	117935005	117935054	+	NA	NA	NA			hsa-miR-6873-3p	miRNA	0	FALSE	...........((((...........)))).............((((((.&................))).)))	-8.6	FALSE	FALSE	NA
899	CGTGTGTGTCTCTATGTGTCTCTCTTCTCTCTCTCTCCCTCCGTCTTCCG	TCTCTCTCTCTCTCTCTCTC	TRUE	1	1	SAMPLE1	3	3.30744	9	134599136	134599185	-	NA	NA	NA	GA-rich	Low_complexity	hsa-miR-6873-3p	miRNA	0	FALSE	..................................................&.......................	0	FALSE	FALSE	NA
900	TGTCTGTCTTCTCTCTCTCCTCTCTCTCTTCTCTCCTCTCTCTTTCTCTC	TCTCTCTCTCTCTCTCTCTC	TRUE	2	1	SAMPLE1	10	11.0248	X	622402	622451	-	NA	NA	NA	HAL1	LINE	hsa-miR-6873-3p	miRNA	0	FALSE	...(((............................................&....................)))	-0.9	FALSE	FALSE	NA
901	TTTGGTTCCTCAGTCCTCTTCTCTCTCTCTCTCTCTCTCTCTCTCTCTCT	TCTCTCTCTCTCTCTCTCTC	TRUE	1	1	SAMPLE1	11	12.1273	X	32054106	32054155	-	DMD	protein_coding	intron	(GA)n	Simple_repeat	hsa-miR-6873-3p	miRNA	0	FALSE	...((.....(((.....................................&......))).....)).......	-1.6	FALSE	FALSE	NA
902	CTCTCTCTCTCTCTCTCTCTCTCTCTCTTCCCCTCTCCTCTCTCTCTCTC	TCTCTCTCTCTCTCTCTCTC	TRUE	1	1	SAMPLE1	3	3.30744	X	120015614	120015663	-	RHOXF1P1	transcribed_unprocessed_pseudogene	intron	(GA)n	Simple_repeat	hsa-miR-6873-3p	miRNA	0	FALSE	..................................................&.......................	0	FALSE	FALSE	NA
903	CTCTCTCTCTCTCTCTCTCTCTTCTCCTCTCTCCTCACTCTCTTTCAAAT	TCTCTCTCTCTCTCTCTCTC	FALSE	2	1	SAMPLE1	2	2.20496	Y	21112569	21112618	-	NA	NA	NA	MER65C	LTR	hsa-miR-6873-3p	miRNA	0	FALSE	..................................................&.......................	0	FALSE	FALSE	NA
904	GGAGTGCAGTCTCTCTTCTCTCTCTCTCTCTCTCTCTCTCTCTCGCTCTC	TCTCTCTCTCTCTCTCTCTCA	TRUE	1	1	SAMPLE2	2	0.861075	1	5653020	5653069	-	AL365255.1	lincRNA	intron	(AG)n	Simple_repeat	hsa-miR-6873-3p|hsa-miR-6734-3p	miRNA	0	FALSE	((((.((((.........................................&......)))).))))........	-6	FALSE	FALSE	NA
905	TCTCTCTCTCTCTCTCTCCTCTCTCCTCTCTTCTCTCTCCTCTCCTCTTC	TCTCTCTCTCTCTCTCTCTCA	TRUE	1	1	SAMPLE1	13	14.3322	1	54736222	54736271	-	MROH7-TTC4,TTC4	protein_coding	three_prime_utr	(GA)n	Simple_repeat	hsa-miR-6873-3p|hsa-miR-6734-3p	miRNA	0	FALSE	..................................................&.......................	0	FALSE	FALSE	NA
906	CTCTCTCTCTCTTTCTCTCTCTCTCTCTCTCCCCTCTCTCTTTTCCTGCT	TCTCTCTCTCTCTCTCTCTCA	TRUE	1	1	SAMPLE2	1	0.430538	1	182074071	182074120	-	NA	NA	NA	GA-rich	Low_complexity	hsa-miR-6873-3p|hsa-miR-6734-3p	miRNA	0	FALSE	.............................................(((..&....................)))	-0.9	FALSE	FALSE	NA
907	ACATTCTCTCTCTCCTCTCTCTTCTCTCTCTCTCTCTCTCTCCTCCCTCT	TCTCTCTCTCTCTCTCTCTCA	TRUE	1	1	SAMPLE2	3	1.29161	1	233947744	233947793	-	SLC35F3	protein_coding	intron	(AG)n	Simple_repeat	hsa-miR-6873-3p|hsa-miR-6734-3p	miRNA	0	FALSE	(((...............................................&.......))).............	-0.1	FALSE	FALSE	NA
908	ACTACTTCTCTCTCTCTCTCCCCCTCTCTCTCCCCTCTCTCTCTTTCTCT	TCTCTCTCTCTCTCTCTCTCA	TRUE	1	1	SAMPLE2	2	0.861075	10	95421185	95421234	-	SORBS1	protein_coding	intron	(GA)n	Simple_repeat	hsa-miR-6873-3p|hsa-miR-6734-3p	miRNA	0	FALSE	..................................................&.......................	0	FALSE	FALSE	NA
909	TCTCTCTCTCTCTCTCTCTCCCCTCCTCTCTCTCTCTCCTCCCCTTATTG	TCTCTCTCTCTCTCTCTCTCA	TRUE	1	1	SAMPLE1	1	1.10248	10	106772471	106772520	+	SORCS1	protein_coding	intron	(TC)n	Simple_repeat	hsa-miR-6873-3p|hsa-miR-6734-3p	miRNA	0	FALSE	..................................................&.......................	0	FALSE	FALSE	NA
910	CTCTCTCTCTCTCTCTCTCTCTCTCTCTCTCTCTCTCTCTCTCTCTCTCT	TCTCTCTCTCTCTCTCTCTCA	TRUE	1	1	SAMPLE1	1	1.10248	11	16721502	16721551	+	C11orf58	protein_coding	five_prime_utr	MER41-int	LTR	hsa-miR-6873-3p|hsa-miR-6734-3p	miRNA	0	FALSE	..................................................&.......................	0	FALSE	FALSE	NA
911	TCTCCTCTCCCTCTCCTCTCTCTCTCTCTCTCTCTCTCTCTCTCTCTCTC	TCTCTCTCTCTCTCTCTCTCA	TRUE	1	1	SAMPLE1	22	24.2545	11	26079908	26079957	-	NA	NA	NA	GA-rich	Low_complexity	hsa-miR-6873-3p|hsa-miR-6734-3p	miRNA	0	FALSE	..................................................&.......................	0	FALSE	FALSE	NA
912	TCTCTCTCCCTCTCTCTCTCTCCCTCTCTCTTCTCTCTCTCTTCCTCTCT	TCTCTCTCTCTCTCTCTCTCA	TRUE	1	1	SAMPLE1	9	9.92231	12	127568800	127568849	-	NA	NA	NA	(AG)n	Simple_repeat	hsa-miR-6873-3p|hsa-miR-6734-3p	miRNA	0	FALSE	..................................................&.......................	0	FALSE	FALSE	NA
913	GATGTCTCTCTCTCTCTCTCTCTCCTCCTCTCTCTCTCTCTCTCTCTCCT	TCTCTCTCTCTCTCTCTCTCA	TRUE	1	1	SAMPLE2	4	1.72215	13	38090985	38091034	-	LINC00571	lincRNA	intron	LTR9	LTR	hsa-miR-6873-3p|hsa-miR-6734-3p	miRNA	0	FALSE	(((...............................................&........)))............	-1.2	FALSE	FALSE	NA
914	TCCTCTCTTCCTCTCTCTCTCTCTCTCTCTCTCTCTCTCTCTCTCTCTCT	TCTCTCTCTCTCTCTCTCTCA	TRUE	1	1	SAMPLE2	11	4.73591	13	101360180	101360229	+	NALCN	protein_coding	intron	(TTTC)n	Simple_repeat	hsa-miR-6873-3p|hsa-miR-6734-3p	miRNA	0	FALSE	..................................................&.......................	0	FALSE	FALSE	NA
915	CTATTGCTTCTCTCTCTCTCTCTCCTCTTCTCTCTCTCTCTCTTTAAGCA	TCTCTCTCTCTCTCTCTCTCA	TRUE	1	1	SAMPLE2	1	0.430538	14	51440680	51440729	-	NA	NA	NA	(AG)n	Simple_repeat	hsa-miR-6873-3p|hsa-miR-6734-3p	miRNA	0	FALSE	....(((((....................................)))))&.......................	-0.31	FALSE	FALSE	NA
916	AATTGTCTGCTCTCTCTCTCTCTCTCTCTCTCTCTCTCTCTCTCCCCCCC	TCTCTCTCTCTCTCTCTCTCA	TRUE	1	1	SAMPLE1	2	2.20496	14	86636474	86636523	-	NA	NA	NA	(GA)n	Simple_repeat	hsa-miR-6873-3p|hsa-miR-6734-3p	miRNA	0	FALSE	......(((.........................................&....................)))	-0.7	FALSE	FALSE	NA
917	CTCCCCTCTCCTCTTCTCTCTCTCTCTCTCTCTCTCTCTCTCCCCCTCTC	TCTCTCTCTCTCTCTCTCTCA	TRUE	1	1	SAMPLE1	2	2.20496	15	81878256	81878305	+	NA	NA	NA	(CT)n	Simple_repeat	hsa-miR-6873-3p|hsa-miR-6734-3p	miRNA	0	FALSE	..................................................&.......................	0	FALSE	FALSE	NA
918	TTCTCTCTCTCCTCTCTCCCTCTCTTTCTGTCTCCTCTCTTTCTCACCCC	TCTCTCTCTCTCTCTCTCTCA	TRUE	1	1	SAMPLE2	1	0.430538	15	93830092	93830141	+	LINC01579	lincRNA	intron	(CT)n	Simple_repeat	hsa-miR-6873-3p|hsa-miR-6734-3p	miRNA	0	FALSE	...........................(((....................&....................)))	-0.9	FALSE	FALSE	NA
919	CTCTCTCTCTCTCTCCTCTCTCTCCTCTCTCTCTCTCTCTCTCTCTTTCT	TCTCTCTCTCTCTCTCTCTCA	TRUE	1	1	SAMPLE2	7	3.01376	16	20074912	20074961	-	NA	NA	NA	(GA)n	Simple_repeat	hsa-miR-6873-3p|hsa-miR-6734-3p	miRNA	0	FALSE	..................................................&.......................	0	FALSE	FALSE	NA
920	TCTCTCTCCTCTCTCTCTCTCTCTCTCTCTCTCTCTCTCTCTCCTCTCCC	TCTCTCTCTCTCTCTCTCTCA	TRUE	1	1	SAMPLE1	4	4.40991	16	60348204	60348253	-	NA	NA	NA	(GA)n	Simple_repeat	hsa-miR-6873-3p|hsa-miR-6734-3p	miRNA	0	FALSE	..................................................&.......................	0	FALSE	FALSE	NA
921	CTCTCTCTCTCTCTCTCTCTCTCTCTCTCTCTCCTCTCTCTCTCTCTCTC	TCTCTCTCTCTCTCTCTCTCA	TRUE	1	1	SAMPLE1	8	8.81983	17	49868902	49868951	+	NA	NA	NA	(TC)n	Simple_repeat	hsa-miR-6873-3p|hsa-miR-6734-3p	miRNA	0	FALSE	..................................................&.......................	0	FALSE	FALSE	NA
922	TAAGAAATTGTGTGGTCTCTCTCTCTCTCTCTCTCTCTCTCTCACACACA	TCTCTCTCTCTCTCTCTCTCA	TRUE	1	1	SAMPLE2	2	0.861075	18	39040228	39040277	-	NA	NA	NA	(AG)n	Simple_repeat	hsa-miR-6873-3p|hsa-miR-6734-3p	miRNA	0	FALSE	..(((((.((((((..............................))))))&...........))))).......	-7.9	FALSE	FALSE	NA
923	CGCTCAAGCTAATGCGTGTACTCTCTCTCTCTCTCTCTCACACACACACA	TCTCTCTCTCTCTCTCTCTCA	TRUE	1	1	SAMPLE2	1	0.430538	18	45842432	45842481	-	SIGLEC15	protein_coding	three_prime_utr	(GA)n	Simple_repeat	hsa-miR-6873-3p|hsa-miR-6734-3p	miRNA	0	FALSE	.......((....))((((....................))))..(((..&.......))).............	-2.9	FALSE	FALSE	NA
924	GCTGCTGCTCTCTCTCCCTCTCTCTCTCTCTCTCTTCTCTCTCTCTCTCT	TCTCTCTCTCTCTCTCTCTCA	TRUE	1	1	SAMPLE1	13	14.3322	19	30223456	30223505	-	AC005597.1	antisense	intron	(GA)n	Simple_repeat	hsa-miR-6873-3p|hsa-miR-6734-3p	miRNA	0	FALSE	((....))..........................................&.......................	-1.1	FALSE	FALSE	NA
925	ACCCAATTCTAGTGTCCTCTCTCTCTCTCTCTCTCTCTCTCTCTCTCTCT	TCTCTCTCTCTCTCTCTCTCA	TRUE	1	1	SAMPLE2	2	0.861075	2	60051964	60052013	-	AC007100.1	lincRNA	intron	(GA)n	Simple_repeat	hsa-miR-6873-3p|hsa-miR-6734-3p	miRNA	0	FALSE	..................................................&.......................	0	FALSE	FALSE	NA
926	TCACCTCCTTCCTCTTCTCTCTCTCTCTCTCTCTCTCTCTCTCTCACACA	TCTCTCTCTCTCTCTCTCTCA	TRUE	1	1	SAMPLE2	2	0.861075	2	80036844	80036893	-	CTNNA2	protein_coding	intron	(AG)n	Simple_repeat	hsa-miR-6873-3p|hsa-miR-6734-3p	miRNA	0	FALSE	.............................................(((..&.......))).............	-0.5	FALSE	FALSE	NA
927	CTCTCTCTCTCTCTCTCCTCTCTCCTCTCCCCCCTCCTCTCTCTCTCTCC	TCTCTCTCTCTCTCTCTCTCA	TRUE	1	1	SAMPLE1	1	1.10248	2	139339896	139339945	-	NA	NA	NA	GA-rich	Low_complexity	hsa-miR-6873-3p|hsa-miR-6734-3p	miRNA	0	FALSE	..................................................&.......................	0	FALSE	FALSE	NA
928	TCCTTCCTCTCTGTCTCTCTTCCTCTCTCTCTCTCTCTCTCTCTCCTTTC	TCTCTCTCTCTCTCTCTCTCA	TRUE	1	1	SAMPLE2	5	2.15269	2	179183829	179183878	-	SESTD1	protein_coding	intron	SVA_B	Retroposon	hsa-miR-6873-3p|hsa-miR-6734-3p	miRNA	0	FALSE	..........(((.....................................&....................)))	-0.9	FALSE	FALSE	NA
929	TCTTCTTCCTCTCTCTCTCTCTCTCTCTCTCTCTCTCTCTCTCTCTCTCT	TCTCTCTCTCTCTCTCTCTCA	TRUE	1	1	SAMPLE2	9	3.87484	20	13268340	13268389	+	ISM1	protein_coding	intron			hsa-miR-6873-3p|hsa-miR-6734-3p	miRNA	0	FALSE	..................................................&.......................	0	FALSE	FALSE	NA
930	TCTGTCTCTGTCTCTCTCTCTCTCTCTCTCCTCTCTCTCTCTCTCTCTCT	TCTCTCTCTCTCTCTCTCTCA	TRUE	1	1	SAMPLE2	3	1.29161	20	36466988	36467037	+	DLGAP4	protein_coding	intron	(TC)n	Simple_repeat	hsa-miR-6873-3p|hsa-miR-6734-3p	miRNA	0	FALSE	.......(((........................................&....................)))	-0.9	FALSE	FALSE	NA
931	TCCCTCTCTCTTTCTCCCTCTCTCTCTTCTCTCTCTCCTCTCTCTCTCTC	TCTCTCTCTCTCTCTCTCTCA	TRUE	1	1	SAMPLE2	1	0.430538	20	52987496	52987545	+	TSHZ2	protein_coding	intron	(CT)n	Simple_repeat	hsa-miR-6873-3p|hsa-miR-6734-3p	miRNA	0	FALSE	..................................................&.......................	0	FALSE	FALSE	NA
932	CTCTTCCTTTTCTCTTCTCTCTTCTCTCCTCTCTCTCTCTCTGTTTTGGC	TCTCTCTCTCTCTCTCTCTCA	TRUE	1	1	SAMPLE2	1	0.430538	3	180909722	180909771	-	FXR1	protein_coding	five_prime_utr	GA-rich	Low_complexity	hsa-miR-6873-3p|hsa-miR-6734-3p	miRNA	0	FALSE	...............................................(((&........)))............	-1.1	FALSE	FALSE	NA
933	TCTGTCTCTCTCTCTCTCTCTCCCTCTCTCTCTCTCTCCCCTCCTCTCTC	TCTCTCTCTCTCTCTCTCTCA	TRUE	1	1	SAMPLE2	2	0.861075	4	14652868	14652917	-	LINC00504	lincRNA	intron	GA-rich	Low_complexity	hsa-miR-6873-3p|hsa-miR-6734-3p	miRNA	0	FALSE	.(((..............................................&....................)))	-0.9	FALSE	FALSE	NA
934	ACTCTATGCGTGCCTCTCTCTCTCTCTCTCTCTCTCTCTCTCTCTCTCTC	TCTCTCTCTCTCTCTCTCTCA	TRUE	1	1	SAMPLE1	3	3.30744	4	84695517	84695566	-	WDFY3	protein_coding	intron	(AG)n	Simple_repeat	hsa-miR-6873-3p|hsa-miR-6734-3p	miRNA	0	FALSE	.......(((........................................&.......))).............	-0.1	FALSE	FALSE	NA
935	CTCTCTCCCCTCTCTCTCTCCTCTCTCTCCCCTCTCTCTCTCTCTCTCTC	TCTCTCTCTCTCTCTCTCTCA	TRUE	1	1	SAMPLE1	6	6.61487	4	148059976	148060025	-	ARHGAP10	protein_coding	intron	(GA)n	Simple_repeat	hsa-miR-6873-3p|hsa-miR-6734-3p	miRNA	0	FALSE	..................................................&.......................	0	FALSE	FALSE	NA
936	CTCCCCCTCTCTCTCTCTTCTCTCTCTCTCTCTCTCCTCCTCTCTCTCTC	TCTCTCTCTCTCTCTCTCTCA	TRUE	1	1	SAMPLE1	9	9.92231	5	11817218	11817267	-	CTNND2	protein_coding	intron	(GA)n	Simple_repeat	hsa-miR-6873-3p|hsa-miR-6734-3p	miRNA	0	FALSE	..................................................&.......................	0	FALSE	FALSE	NA
937	CTCTCTCTCTCTCTCTCTCTCTCTCTCCCTCCCCTCTCTCTCTCTCTCTC	TCTCTCTCTCTCTCTCTCTCA	TRUE	1	1	SAMPLE2	4	1.72215	5	12834956	12835005	+	NA	NA	NA	(TC)n	Simple_repeat	hsa-miR-6873-3p|hsa-miR-6734-3p	miRNA	0	FALSE	..................................................&.......................	0	FALSE	FALSE	NA
938	GGCAGAGCATGCTCCCTCTCTCTCTCTCTCTCTCTCTCTCTCTCTCTCTC	TCTCTCTCTCTCTCTCTCTCA	TRUE	1	1	SAMPLE1	4	4.40991	5	13447966	13448015	+	NA	NA	NA	(CT)n	Simple_repeat	hsa-miR-6873-3p|hsa-miR-6734-3p	miRNA	0	FALSE	(((((((...........................................&....)))))))............	-10.3	FALSE	FALSE	NA
939	TTCTCTCTCTCTTCTCCCTCCCTCTCTCTCTCTCTCTCTCCCCTCCTCTG	TCTCTCTCTCTCTCTCTCTCA	TRUE	1	1	SAMPLE2	6	2.58323	5	25283827	25283876	-	LINC02211,AC099499.1	lincRNA	intron	GA-rich	Low_complexity	hsa-miR-6873-3p|hsa-miR-6734-3p	miRNA	0	FALSE	...............................................(((&....................)))	-0.3	FALSE	FALSE	NA
940	TGCGGCTCTTCTGCTCTTCTGCTCTTCTGTTCATCTGCTCATCTTTTGCT	TCTCTCTCTCTCTCTCTCTCA	TRUE	1	1	SAMPLE1	33	36.3818	5	77088688	77088737	+	AC008581.2,AC022414.1,ZBED3-AS1	protein_coding,antisense	five_prime_utr	(GCTCTTCT)n	Simple_repeat	hsa-miR-6873-3p|hsa-miR-6734-3p	miRNA	0	FALSE	...(((......((......((......))......))............&........)))............	-4.1	FALSE	FALSE	NA
941	TCTGGATGGCTCTCTTCTCTCTCTCTCTCTCTCTCTCTCTCTCTCTCTCC	TCTCTCTCTCTCTCTCTCTCA	TRUE	2	1	SAMPLE2	3	1.29161	5	79392954	79393003	-	HOMER1	protein_coding	intron	(GA)n	Simple_repeat	hsa-miR-6873-3p|hsa-miR-6734-3p	miRNA	0	FALSE	...(((.(((........................................&........))).)))........	-4.3	FALSE	FALSE	NA
942	TCTCTCTCTCTCTCCTCTCTCCTCTCTCTCTCTCCTCCTCTCTCTCTCTC	TCTCTCTCTCTCTCTCTCTCA	TRUE	1	1	SAMPLE2	19	8.18021	5	110620626	110620675	+	TMEM232	protein_coding	intron	(TC)n	Simple_repeat	hsa-miR-6873-3p|hsa-miR-6734-3p	miRNA	0	FALSE	..................................................&.......................	0	FALSE	FALSE	NA
943	CTCTCTCTCTGTCTTTCTCTCTCTCTCTCCCCTCTTCTCTCTCTCTCTCT	TCTCTCTCTCTCTCTCTCTCA	TRUE	1	1	SAMPLE2	5	2.15269	5	119994928	119994977	-	NA	NA	NA	(GA)n	Simple_repeat	hsa-miR-6873-3p|hsa-miR-6734-3p	miRNA	0	FALSE	........(((.......................................&....................)))	-0.9	FALSE	FALSE	NA
944	TTTCTTTCTGTCTGTCTCTCTTCTCTCCTCTCTCCTCTTCTGACAGTCTC	TCTCTCTCTCTCTCTCTCTCA	TRUE	1	1	SAMPLE2	3	1.29161	6	105225196	105225245	+	NA	NA	NA	(TCTC)n	Simple_repeat	hsa-miR-6873-3p|hsa-miR-6734-3p	miRNA	0	FALSE	.........................................(((((....&......)))))............	-6.6	FALSE	FALSE	NA
945	ACAAATGTTTCTCTCTCTCTCTCTCTCTCCCCTCTCTCTCTCTCCCCTCT	TCTCTCTCTCTCTCTCTCTCA	TRUE	1	1	SAMPLE1	7	7.71735	7	68147373	68147422	-	NA	NA	NA	GA-rich	Low_complexity	hsa-miR-6873-3p|hsa-miR-6734-3p	miRNA	0	FALSE	(((...............................................&.......))).............	-0.3	FALSE	FALSE	NA
946	CCTCCCTCTCTCCCTCTCTCTCTCTCTCTCTCTCTCTCTCTCTCCTCTCT	TCTCTCTCTCTCTCTCTCTCA	TRUE	1	1	SAMPLE2	5	2.15269	7	87589800	87589849	-	ABCB1	protein_coding	intron	GA-rich	Low_complexity	hsa-miR-6873-3p|hsa-miR-6734-3p	miRNA	0	FALSE	..................................................&.......................	0	FALSE	FALSE	NA
947	TCTCCTCCTCTCTCTCCCCTCTCTCCTCCCTCTCTTCTCTCTCTTCTCTC	TCTCTCTCTCTCTCTCTCTCA	TRUE	1	1	SAMPLE2	5	2.15269	8	18488887	18488936	-	NA	NA	NA	GA-rich	Low_complexity	hsa-miR-6873-3p|hsa-miR-6734-3p	miRNA	0	FALSE	..................................................&.......................	0	FALSE	FALSE	NA
948	CTCTCTCTCTTCTCTCTCTCTCTCTCTCTCCTCTCTCTCTCTCTCTCTCC	TCTCTCTCTCTCTCTCTCTCA	TRUE	1	1	SAMPLE2	36	15.4994	8	52884868	52884917	-	NA	NA	NA	(GA)n	Simple_repeat	hsa-miR-6873-3p|hsa-miR-6734-3p	miRNA	0	FALSE	..................................................&.......................	0	FALSE	FALSE	NA
949	CCTCTCTCTCTCTCCCCTCTCTCTCTGTCTCTCTCTCTCCCCTCTCTCTC	TCTCTCTCTCTCTCTCTCTCA	TRUE	1	1	SAMPLE2	3	1.29161	X	906344	906393	-	NA	NA	NA	(GA)n	Simple_repeat	hsa-miR-6873-3p|hsa-miR-6734-3p	miRNA	0	FALSE	........................(((.......................&....................)))	-0.9	FALSE	FALSE	NA
950	GATGCCAGATCTCTCTCTCTTCTCTTCTCTCTCTCTCTCTCTCTTTCTCA	TCTCTCTCTCTCTCTCTCTCA	TRUE	1	1	SAMPLE2	3	1.29161	X	36088488	36088537	+	CFAP47	protein_coding	intron	(TC)n	Simple_repeat	hsa-miR-6873-3p|hsa-miR-6734-3p	miRNA	0	FALSE	.....((((.........................................&.....))))..............	-3.8	FALSE	FALSE	NA
951	TCTCCCTCTCTCTCTCTCTCTCTCTCTCTCCTCCTCTCTCTCACCCCCTT	TCTCTCTCTCTCTCTCTCTCA	TRUE	1	1	SAMPLE1	2	2.20496	X	107531339	107531388	+	FRMPD3-AS1,FRMPD3	antisense,protein_coding	intron	(CT)n	Simple_repeat	hsa-miR-6873-3p|hsa-miR-6734-3p	miRNA	0	FALSE	..................................................&.......................	0	FALSE	FALSE	NA
952	TCTCTCTCTCTCTCTCTCCTCTCTCTCTCTCTCTCTCTCTCTCCTCTCCT	TCTCTCTCTCTCTCTCTCTCA	TRUE	1	1	SAMPLE2	14	6.02753	X	118053818	118053867	-	KLHL13	protein_coding	five_prime_utr	(GA)n	Simple_repeat	hsa-miR-6873-3p|hsa-miR-6734-3p	miRNA	0	FALSE	..................................................&.......................	0	FALSE	FALSE	NA
953	TCTCTTCTCTCTCTCTCTCTCTCCTCTCTCTCTCTCTCTCTCTCTCCTCT	TCTCTCTCTCTCTCTCTCTCA	TRUE	1	1	SAMPLE1	11	12.1273	X	138865428	138865477	+	FGF13	protein_coding	intron	(CT)n	Simple_repeat	hsa-miR-6873-3p|hsa-miR-6734-3p	miRNA	0	FALSE	..................................................&.......................	0	FALSE	FALSE	NA
954	CCAATTTGACTTCTTCTCTTCTCTTCTCTCTCTCTCTCTCTCTCTCCCTC	TCTCTCTCTCTCTCTCTCTCA	TRUE	1	1	SAMPLE1	6	6.61487	X	155680194	155680243	-	NA	NA	NA	L2b	LINE	hsa-miR-6873-3p|hsa-miR-6734-3p	miRNA	0	FALSE	.......(((........................................&........)))............	-2.9	FALSE	FALSE	NA
955	CTCTCTCTCTCTCTCCTCTCTCCTCTCTTCTCTTCTCTTCCTCTCTCTCT	TCTCTCTCTCTCTCTCTCTCAG	TRUE	4	1	SAMPLE1	20	22.0496	10	44765634	44765683	+	NA	NA	NA	(TC)n	Simple_repeat	hsa-miR-6873-3p|hsa-miR-6734-3p	miRNA	0	FALSE	..................................................&.......................	0	FALSE	FALSE	NA
956	TTCTTTTTTCTTTTCTCTCTTCTCTCTCTCTCTCTCCTCTCTCTCCTCTC	TCTCTCTCTCTCTCTCTCTCAG	TRUE	1	1	SAMPLE2	4	1.72215	13	19805932	19805981	-	NA	NA	NA	A-rich	Low_complexity	hsa-miR-6873-3p|hsa-miR-6734-3p	miRNA	0	FALSE	..................................................&.......................	0	FALSE	FALSE	NA
957	ATTTTATATCTTCTCTCTCTTCAGACGTCCCTATCTCCACTTGCATCACC	TCTCTCTCTCTCTCTCTCTCAG	TRUE	1	1	SAMPLE2	5	2.15269	13	25357662	25357711	-	NA	NA	NA	L2a	LINE	hsa-miR-6873-3p|hsa-miR-6734-3p	miRNA	0	FALSE	......................(((((.......................&.......)))))...........	-4.4	FALSE	FALSE	NA
958	TTCTCTCTCCCTCTCTCTCTCTCTCCTCTCTCCCTCTCTCTCTCTCTCCC	TCTCTCTCTCTCTCTCTCTCAG	TRUE	1	1	SAMPLE1	1	1.10248	14	87766724	87766773	+	AL359237.1	lincRNA	intron	(TC)n	Simple_repeat	hsa-miR-6873-3p|hsa-miR-6734-3p	miRNA	0	FALSE	..................................................&.......................	0	FALSE	FALSE	NA
959	TCCACACTTGGGCCTTGCACACGTCTGCTCTTCTCTTGGGAGACTGCCTC	TCTCTCTCTCTCTCTCTCTCAG	TRUE	2	1	SAMPLE1	6	6.61487	16	68605804	68605853	+	NA	NA	NA	MLT1H	LTR	hsa-miR-6873-3p|hsa-miR-6734-3p	miRNA	0	FALSE	.........(((....(((......)))....))).(((((((.......&...............))))))).	-12.6	FALSE	FALSE	NA
960	AGAGCCAGGGTCTCTCTCTTCTCTCTCTCTCTCTCTCTCTCTCTCACACA	TCTCTCTCTCTCTCTCTCTCAG	FALSE	2	1	SAMPLE1	2	2.20496	2	111305289	111305338	-	MIR4435-2HG	lincRNA	intron	MLT1C	LTR	hsa-miR-6873-3p|hsa-miR-6734-3p	miRNA	0	FALSE	.(((.(((((........................................&....))))).)))..........	-7.5	FALSE	FALSE	NA
961	TCCCTTCTCTCCTCTCTTCTCTCTCTCTCTCCCCACTCTCCTCTCTCTCT	TCTCTCTCTCTCTCTCTCTCAG	TRUE	1	1	SAMPLE1	1	1.10248	2	139339664	139339713	-	NA	NA	NA	GA-rich	Low_complexity	hsa-miR-6873-3p|hsa-miR-6734-3p	miRNA	0	FALSE	..................................................&.......................	0	FALSE	FALSE	NA
962	TTTCTCTCTCTTCTCTCCTCTCTCTCTCTCTCTCTCCCCTCTCCCCCACC	TCTCTCTCTCTCTCTCTCTCAG	TRUE	1	1	SAMPLE1	7	7.71735	20	46111606	46111655	-	NA	NA	NA	GA-rich	Low_complexity	hsa-miR-6873-3p|hsa-miR-6734-3p	miRNA	0	FALSE	..................................................&.......................	0	FALSE	FALSE	NA
963	AAGAAAAAAGAGAGAGAGAGAGAGAGAGAGAGAGAGAAGAGAGAAGAGAG	TCTCTCTCTCTCTCTCTCTCAG	FALSE	1	1	SAMPLE2	1	0.430538	4	120215570	120215619	+	AC108866.1	antisense	intron	(AG)n	Simple_repeat	hsa-miR-6873-3p|hsa-miR-6734-3p	miRNA	0	FALSE	.................((((((((((((.((((((((............&)))))))).))))))))))))..	-35.1	FALSE	FALSE	NA
964	TGGATCTCCTCCTGCTCTCCCACGTGCTCTCTTCTGAGTGCATTCTTCTG	TCTCTCTCTCTCTCTCTCTCAG	TRUE	1	1	SAMPLE1	21	23.1521	5	138489527	138489576	-	NA	NA	NA			hsa-miR-6873-3p|hsa-miR-6734-3p	miRNA	0	FALSE	.((((..................((((.(((....))).)))).......&........))))...........	-9.9	FALSE	FALSE	NA
965	TCCTCTCTCTCTCTTCTCTCTTCTCTCTCTTCTCTCTCTCTCTTTCTTTC	TCTCTCTCTCTCTCTCTCTCAG	TRUE	3	1	SAMPLE1	13	14.3322	6	16023299	16023348	+	NA	NA	NA	(TC)n	Simple_repeat	hsa-miR-6873-3p|hsa-miR-6734-3p	miRNA	0	FALSE	..................................................&.......................	0	FALSE	FALSE	NA
966	AGTGTCTCTCTCTCTCCTCTTCTCTTCTCTCTCTCTCCTGCTTAAAAATG	TCTCTCTCTCTCTCTCTCTCAG	TRUE	1	1	SAMPLE2	5	2.15269	6	72829425	72829474	+	KCNQ5	protein_coding	intron	(TC)n	Simple_repeat	hsa-miR-6873-3p|hsa-miR-6734-3p	miRNA	0	FALSE	.....................................(((..........&....................)))	-0.9	FALSE	FALSE	NA
967	GGTGCACACTGACACACGTGTGCTCTTCTCTCTCAGCATCTTATGGGCTT	TCTCTCTCTCTCTCTCTCTCAG	TRUE	1	1	SAMPLE1	2341	2580.9	6	130057694	130057743	+	L3MBTL3	protein_coding	intron			hsa-miR-6873-3p|hsa-miR-6734-3p	miRNA	0	FALSE	((.((((((........)))))).))..................((((..&........))))...........	-12.9	FALSE	FALSE	NA
968	TCTCTCTCTCTCCTCTCTCTCTCTCTCTCTCCCTCTCTCTCTCTCTCTCT	TCTCTCTCTCTCTCTCTCTCAG	TRUE	2	1	SAMPLE2	6	2.58323	7	32297986	32298035	+	PDE1C	protein_coding	intron	(TC)n	Simple_repeat	hsa-miR-6873-3p|hsa-miR-6734-3p	miRNA	0	FALSE	..................................................&.......................	0	FALSE	FALSE	NA
969	AGATGCCCCTCCAGTCTTCCCTCTTCACACGTCTGCTTCCCCTTTGAAAT	TCTCTCTCTCTCTCTCTCTCAG	TRUE	1	1	SAMPLE2	62	26.6933	9	20270014	20270063	-	NA	NA	NA	MSTB2	LTR	hsa-miR-6873-3p|hsa-miR-6734-3p	miRNA	0	FALSE	(((((.......((......)).......)))))...........((((.&...........))))........	-3.2	FALSE	FALSE	NA
970	TCTCTTTCTCTTTCTCTTCTTTTCCCTCTCTCTTCTCTCTGTCTCTCATT	TCTCTCTCTCTCTCTCTCTCAG	TRUE	1	1	SAMPLE1	3	3.30744	X	3145041	3145090	+	NA	NA	NA	(CT)n	Simple_repeat	hsa-miR-6873-3p|hsa-miR-6734-3p	miRNA	0	FALSE	......................................(((.........&....................)))	-0.9	FALSE	FALSE	NA
971	CCTCCCTCCCCCTCTTCTCTCTCTCTCTCTCTCTCTCTCTCTCTCTCTCT	TCTCTCTCTCTCTCTCTCTCAG	TRUE	1	1	SAMPLE2	16	6.8886	X	134452127	134452176	-	NA	NA	NA	(GA)n	Simple_repeat	hsa-miR-6873-3p|hsa-miR-6734-3p	miRNA	0	FALSE	..................................................&.......................	0	FALSE	FALSE	NA
972	TCTCTCTTTCTCTCTTCTCTCTCCTCTCTCCTCTCCCTCTCTCTCTGCCC	TCTCTCTCTCTGTCTCTCTC	TRUE	1	1	SAMPLE1	1	1.10248	2	119364098	119364147	-	C2orf76	protein_coding	five_prime_utr	GA-rich	Low_complexity	hsa-miR-6873-3p	miRNA	0	FALSE	............................................(((...&....................)))	-0.7	FALSE	FALSE	NA
973	ATAATAAGTTCAGTTCTCTTCTCTCTCTCTCTCTCTCTCTCCCCCCCTCT	TCTCTCTCTCTGTCTCTCTC	TRUE	1	1	SAMPLE2	3	1.29161	6	71645634	71645683	-	NA	NA	NA			hsa-miR-6873-3p	miRNA	0	FALSE	.....(((..(((.....................................&......))).)))..........	-2.3	FALSE	FALSE	NA
974	AGAACGGTGCTTTCTTTGCTCTTCTGAGCACCTCACACCGTGGACTAGGG	TCTCTCTGCTCTCTCTCTC	TRUE	1	1	SAMPLE2	21	9.04129	20	56399548	56399597	+	CSTF1	protein_coding	intron	MIRc	SINE	hsa-miR-6873-3p	miRNA	0	FALSE	...((((((.......(((((....))))).....))))))((((.((((&....))))))))...........	-21.4	FALSE	FALSE	NA
975	AGAGCGAGCGAGCAGAGAGAGAGCAGAGAGAGAGAGAGAGAGAACCTAAT	TCTCTCTGCTCTCTCTCTCAG	FALSE	2	1	SAMPLE2	7	3.01376	4	79400685	79400734	+	NA	NA	NA	(AG)n	Simple_repeat	hsa-miR-6873-3p	miRNA	0	FALSE	...((......))...........(((((((((((.((((((((......&)))))))).)))))))))))...	-32.8	FALSE	FALSE	NA
976	AACACCAGTCTAGATGTTGCTCTCTCTCTCTCTCTCTCTACACACACACA	TCTCTCTGCTCTCTCTCTCTC	TRUE	2	1	SAMPLE1	2	2.20496	21	14633158	14633207	+	SAMSN1	protein_coding	intron	MLT2D	LTR	hsa-miR-6873-3p	miRNA	0	FALSE	.....(((...(((....................................&.)))..)))..............	-2.9	FALSE	FALSE	NA
977	GACCCTATCTCTCTCTTCTCTCTCTTCTCTCTCTCTCTCTCTCTCTCTCT	TCTCTCTGTCTCTCTC	TRUE	2	1	SAMPLE1	16	17.6397	17	73158997	73159046	+	NA	NA	NA	(TC)n	Simple_repeat	hsa-miR-6873-3p	miRNA	0	FALSE	(((...............................................&........)))............	-2.5	FALSE	FALSE	NA
978	TTCTTCCTTCCTTCCTTCCTCTCTTCCTCTCTCTCTCTTCTTTCTCTCTC	TCTCTCTGTCTCTCTC	TRUE	2	1	SAMPLE2	1	0.430538	2	232190569	232190618	-	DIS3L2	protein_coding	intron	GA-rich	Low_complexity	hsa-miR-6873-3p	miRNA	0	FALSE	..................................................&.......................	0	FALSE	FALSE	NA
979	ATGATTACCAATGAGACGTGCTCTCTCCCTCAAACCTAGGAAGGTGTGTT	TCTCTCTGTCTCTCTCTC	FALSE	1	1	SAMPLE2	6	2.58323	10	90742882	90742931	+	HTR7	protein_coding	three_prime_utr			hsa-miR-6873-3p	miRNA	0	FALSE	............((((((............((.((((....)))).))..&.......))))))..........	-9	FALSE	FALSE	NA
980	TCTCTCTCCTCTCTCTCCTCTCTCTCCTCTCTCTCTTCTCTCTTTTCTCT	TCTCTCTGTCTCTCTCTC	TRUE	1	1	SAMPLE1	3	3.30744	13	19805904	19805953	-	NA	NA	NA	A-rich	Low_complexity	hsa-miR-6873-3p	miRNA	0	FALSE	..................................................&.......................	0	FALSE	FALSE	NA
981	TTTATGGGTGGTGGGCTGCAGACGTGCCCTCTTCTCTCTGGAACAGTAAA	TCTCTCTGTCTCTCTCTC	TRUE	2	1	SAMPLE1	75	82.6859	2	235149622	235149671	-	NA	NA	NA			hsa-miR-6873-3p	miRNA	0	FALSE	.....(((.((.((((.((....)))))).)).)))...(((.(((....&......))))))...........	-16	FALSE	FALSE	NA
982	AAATAAAGTTAAGTCTCTCCTGAGAGAGAGAGAGAGTCAGTTGTATTTGG	TCTCTCTGTCTCTCTCTCTC	TRUE	1	1	SAMPLE2	6	2.58323	2	1453070	1453119	-	AC105450.1,TPO	lincRNA,protein_coding	intron	Charlie2a	DNA	hsa-miR-6873-3p	miRNA	0	FALSE	...................((((((((((((((.((..((..........&..))..)).))))))))))))))	-27.2	FALSE	FALSE	NA
983	CTCTCCTCTATCTGTCTCTCTCTCCTCTCTCTTCTCTCTCATCTTCCCTT	TCTCTCTGTCTCTCTCTCTC	TRUE	1	1	SAMPLE2	2	0.861075	6	73248380	73248429	+	AL365232.1,KHDC1	protein_coding	five_prime_utr	(TC)n	Simple_repeat	hsa-miR-6873-3p	miRNA	0	FALSE	...........(((....................................&....................)))	-0.9	FALSE	FALSE	NA
984	TATTCTACAATAATCAGACTCTCTCTCTCTCTCTCTAACACACACACTCA	TCTCTCTGTCTCTCTCTCTC	FALSE	1	1	SAMPLE1	1	1.10248	6	75496205	75496254	+	NA	NA	NA	(CT)n	Simple_repeat	hsa-miR-6873-3p	miRNA	0	FALSE	...............((((...............................&........))))...........	-3.9	FALSE	FALSE	NA
985	GCTCGCTCTCTCTCTCTCTTCCCCCTCTCTCTCTCTCTCGGCGCCGCCCC	TCTCTCTGTCTCTCTCTCTC	TRUE	2	1	SAMPLE1	1	1.10248	X	10043814	10043863	-	WWC3	protein_coding	five_prime_utr	MLT1B	LTR	hsa-miR-6873-3p	miRNA	0	FALSE	.......................................((((.......&.......))))............	-2.9	FALSE	FALSE	NA
986	TTCCCTTTGTCACTATACCTGTGCTCTTCTCTCTTACAGCACTCAGCATT	TCTCTCTGTCTCTCTTCTCTCTCAG	TRUE	5	1	SAMPLE2	1	0.430538	8	79878132	79878181	+	NA	NA	NA			hsa-miR-6873-3p	miRNA	0	FALSE	....................(((((............))))).(((....&......)))..............	-5.7	FALSE	FALSE	NA
987	GTCTTCCTCTTTCTCTCTCTCTGTTTCTGTCTCCTGTCTCTGTTTCTTTC	TCTCTCTGTCTGTCTGTCTC	FALSE	1	1	SAMPLE2	26	11.194	X	1419972	1420021	+	ASMTL	protein_coding	intron	(TCTC)n	Simple_repeat	hsa-miR-6873-3p	miRNA	0	FALSE	.................................(((..............&....................)))	-1.1	FALSE	FALSE	NA
988	ACACATTCTCTCTCTCCTCTCTCTTCTCTCTCTCTCTCTCTCTCCTCCCT	TCTCTCTTCTCTCCCT	FALSE	2	1	SAMPLE2	3	1.29161	1	233947746	233947795	-	SLC35F3	protein_coding	intron	(AG)n	Simple_repeat	hsa-miR-6830-3p	miRNA	0	FALSE	..(((.............................................&)))....................	-0.4	FALSE	FALSE	NA
989	TGTCTCCCTCTCTCTCTCTTCTCTCCTCTCTCTCTCTCTGTGTGTGTGTG	TCTCTCTTCTCTCCCT	FALSE	1	1	SAMPLE1	3	3.30744	13	52770984	52771033	+	NA	NA	NA	(TC)n	Simple_repeat	hsa-miR-6830-3p	miRNA	0	FALSE	.....................................((((.........&...................))))	-3	FALSE	FALSE	NA
990	TCCTCTCCTCTCTCCTCTCTCTCTCTCTCTCTCTCTCTTCTCTCCTTCCT	TCTCTCTTCTCTCCCT	FALSE	1	1	SAMPLE2	8	3.4443	13	100451702	100451751	+	PCCA	protein_coding	intron	(CT)n	Simple_repeat	hsa-miR-6830-3p	miRNA	0	FALSE	..................................................&.......................	0	FALSE	FALSE	NA
991	GCACTGTGGACAGGGACGTGTCTCTCTCTCTCTCTCTCTCTCTCTCTCTG	TCTCTCTTCTCTCCCT	TRUE	1	1	SAMPLE2	69	29.7071	16	9039370	9039419	-	NA	NA	NA	(AG)n	Simple_repeat	hsa-miR-6830-3p	miRNA	0	FALSE	...(((((...(((((..................................&.............))))))))))	-9.9	FALSE	FALSE	NA
992	AGCTTAAGACAAACTGAGAGAGAGAGAAGAGAGAGTTGGTTGGGGCCACC	TCTCTCTTCTCTCCCT	FALSE	4	1	SAMPLE2	3	1.29161	2	28748172	28748221	+	NA	NA	NA	L4_A_Mam	LINE	hsa-miR-6830-3p	miRNA	0	FALSE	.............(((.(((.(((((((((((((..((((....))))..&..))))))))))))).))).)))	-28.9	FALSE	FALSE	NA
993	TCTCTCTCTCTCTCTCTCTCTCTCTTCTCTCTTCTCTCTCTCCTCTCTTC	TCTCTCTTCTCTCCCT	TRUE	1	1	SAMPLE1	69	76.071	4	29405112	29405161	-	NA	NA	NA	(AG)n	Simple_repeat	hsa-miR-6830-3p	miRNA	0	FALSE	..................................................&.......................	0	FALSE	FALSE	NA
994	TATCTAGGCTTCTCTCTCTCTCTCTCTCTCTTCTCTCTCTCTCTGTCTCT	TCTCTCTTCTCTCCCT	FALSE	2	1	SAMPLE1	5	5.51239	8	50975928	50975977	+	NA	NA	NA	(TC)n	Simple_repeat	hsa-miR-6830-3p	miRNA	0	FALSE	.....((((.........................................&.))))..................	-3.2	FALSE	FALSE	NA
995	CTCCTCCTCCTCCTCCTCTTCTTCTTCTTCTCTTCTTCTTCTTCTTCTTC	TCTCTGCTCTCCTCTC	TRUE	1	1	SAMPLE2	3	1.29161	22	32424613	32424662	+	BPIFC	protein_coding	intron	(TTC)n	Simple_repeat	hsa-miR-6728-3p	miRNA	0	FALSE	..................................................&.....................	0	FALSE	FALSE	NA
996	CTTCTCTCCTCTGCTCCTCTGCTCTTCTGCTCCTCTGCTCTTCTGCTCAT	TCTCTGCTCTGCTCTC	TRUE	4	1	SAMPLE1	3	3.30744	10	24354730	24354779	+	KIAA1217	protein_coding	intron	(CTCCTCTG)n	Simple_repeat	hsa-miR-6728-3p	miRNA	0	TRUE	............((......((......))......))......((....&.....))..............	-4.9	FALSE	TRUE	NA
997	CAGAAAGAAGGGCAACTTCTCTTCTGAGAGCAGAGCAAGTAGATCCAAGG	TCTCTGCTCTGCTCTC	TRUE	1	1	SAMPLE1	83	91.5057	11	27300366	27300415	-	NA	NA	NA			hsa-miR-6728-3p	miRNA	0	TRUE	.(((((((((.....))))).))))(((((((((((.((.(((.......&)))))))))))))))).....	-31.9	FALSE	TRUE	NA
998	CCCTTTATTATAGATCCCTTGCTCTTCTGCTCTCTCACTTAAATGCTCTC	TCTCTGCTCTGCTCTC	TRUE	5	1	SAMPLE2	224	96.4404	15	72942361	72942410	-	NA	NA	NA	MSTD	LTR	hsa-miR-6728-3p	miRNA	0	TRUE	..........((((......((......))....................&..))))...............	-3.1	FALSE	TRUE	NA
999	CAGTCTCTACATTGGGTCCAGACGTTGCTCTTCTTGATCCAGAGATCCAT	TCTCTGCTCTGCTCTC	TRUE	1	1	SAMPLE2	859	369.832	17	49326827	49326876	-	ZNF652	protein_coding	five_prime_utr	MLT1I-int	LTR	hsa-miR-6728-3p	miRNA	0	TRUE	.............(((((.(((.........))).)))))(((((.....&)))))................	-12.5	FALSE	TRUE	NA
1000	GCAGAGCTGCCGTCTCTGCTCTTCTCTCTCTTCTTCTCAGAAGAGGTGGC	TCTCTGCTCTGCTCTC	TRUE	1	1	SAMPLE1	99	109.145	22	37153236	37153285	-	IL2RB	protein_coding	five_prime_utr			hsa-miR-6728-3p	miRNA	0	TRUE	(((((((.((((..............((((((((....))))))))))))&.....))))))).........	-23.6	FALSE	TRUE	NA
1001	CTGTCCTTGCCCATCTCTTGCTCTTCTCTCTCTCTGCTCCTCTGTTCTCA	TCTCTGCTCTGCTCTC	TRUE	1	1	SAMPLE2	18	7.74968	3	72010983	72011032	+	NA	NA	NA	MLT1K	LTR	hsa-miR-6728-3p	miRNA	0	TRUE	...................................((.............&.....))..............	-1.7	FALSE	TRUE	NA
1002	GTAGCTTAGGCCCTTTGCTCTTCTGCTCCTCTGTTCTTCTGCCATGTGAG	TCTCTGCTCTGCTCTC	TRUE	1	1	SAMPLE1	3	3.30744	7	33192808	33192857	-	BBS9	protein_coding	intron	MLT1A1	LTR	hsa-miR-6728-3p	miRNA	0	TRUE	((((....(((.....)))...))))....(((.......((...(((((&.))).))...))......)))	-8.1	FALSE	TRUE	NA
1003	GCCATGCCATTCTGCTGCTCTTCTGTTCTGCTCTTCTGCTTGTGGAGCCT	TCTCTGCTCTTCTCTC	TRUE	4	1	SAMPLE2	2	0.861075	14	73416945	73416994	-	NUMB,AC005280.3	protein_coding,processed_transcript	five_prime_utr	LTR1F	LTR	hsa-miR-6728-3p	miRNA	0	FALSE	((...((......)).))...........((......))..(((((((..&.....))))))).........	-12.5	FALSE	FALSE	NA
1004	TTGAGGCTGGAGAATGGCGTGCTCTTCGTCTGCCCTCATTCTGGGAAACT	TCTCTGCTCTTCTCTC	TRUE	1	1	SAMPLE1	247	272.312	22	26440710	26440759	-	ASPHD2	protein_coding	intron			hsa-miR-6728-3p	miRNA	0	FALSE	.(((((.(((((((.((....)).))).)))).)))))..(((((.....&................)))))	-18.8	FALSE	FALSE	NA
1005	CCTTCGAATGTCTTATTCTCAGACGCTCTTCTGAGAGGACATGCCTGCAA	TCTCTGCTCTTCTCTC	FALSE	3	1	SAMPLE2	164	70.6082	3	149618160	149618209	-	WWTR1	protein_coding	intron			hsa-miR-6728-3p	miRNA	0	FALSE	.......((((((...(((((((......)))))))))))))((..(((.&....)))...)).........	-18.8	FALSE	FALSE	NA
1006	CACTCCTGCTGCCCCTCTCTTCTGAGAGAGAAGCAGAGAATGTCTAATTG	TCTCTGCTCTTCTCTC	TRUE	2	1	SAMPLE1	129	142.22	5	17225150	17225199	+	BASP1	protein_coding	five_prime_utr			hsa-miR-6728-3p	miRNA	0	FALSE	.......................((((((((.(((((((...........&)))))))))).))))).....	-21.9	FALSE	FALSE	NA
1007	CAAGAGTCTGGAGTTGCTCCTCTGCTCCTCTCTCAGCAGCTTGCCCTTCT	TCTCTGCTCTTCTCTC	FALSE	2	1	SAMPLE2	2	0.861075	8	102508838	102508887	-	NA	NA	NA			hsa-miR-6728-3p	miRNA	0	FALSE	...(((...(((((.........)))))...)))(((((...((......&.....)).)))))........	-17.6	FALSE	FALSE	NA
1008	ATGGGTCAGTGAGGGCAGACGTTGCTCTCCTCCTGCTCAGAGAGCAAAGG	TCTCTGCTCTTGCTCTC	TRUE	1	1	SAMPLE2	37	15.9299	16	83071484	83071533	-	CDH13	protein_coding	intron			hsa-miR-6728-3p	miRNA	0	FALSE	..(((..(((.((((((((..((((((((..........))))))))...&..)))))))))))..)))...	-30.1	FALSE	FALSE	NA
1009	AACAGGCCCCATTCTTCAGAGAGAGAGAGAGAGACAGAGAGCTTTCCTTT	TCTCTGTCTCTCTCTCTC	FALSE	1	1	SAMPLE1	3	3.30744	14	70057870	70057919	+	SLC8A3	protein_coding	intron	(AG)n	Simple_repeat	hsa-miR-6873-3p	miRNA	0	FALSE	......................(((((((((((((((((((.........&..)))))))))))))))))))..	-35.6	FALSE	FALSE	NA
1010	GCGAGATAGAGAGAGAGAGAAAGAGAGGCGAGAGAGAGAGGAGAGAGGAG	TCTCTGTCTCTCTCTCTCAG	FALSE	1	1	SAMPLE2	6	2.58323	2	27946622	27946671	+	MRPL33,BABAM2	protein_coding	three_prime_utr	L1ME1	LINE	hsa-miR-6873-3p	miRNA	0	FALSE	........((((((((((((.(((((((......................&.))))))).))))))))))))..	-30.6	FALSE	FALSE	NA
1011	CTCTCTCTCTCTCTCTCTCTCTCTGTCTGAGACAGAATCTCACTCTGTTG	TCTCTGTCTGTCTCTCTC	FALSE	1	1	SAMPLE2	5	2.15269	20	56515550	56515599	-	RTF2,GCNT7	protein_coding	five_prime_utr	(GA)n	Simple_repeat	hsa-miR-6873-3p	miRNA	0	FALSE	..........................((((((.((((...((........&.......))...)))).))))))	-11.4	FALSE	FALSE	NA
1012	CCATTGACAAGGATGGTCTTCTGAGAGAGAGACAGAGAGGGGAGGGGGCT	TCTCTGTCTGTCTCTCTC	FALSE	1	1	SAMPLE1	29	31.9719	X	111834450	111834499	-	TRPC5	protein_coding	intron	7SK	RNA	hsa-miR-6873-3p	miRNA	0	FALSE	(((((......)))))....(((((((((((((((((((((.........&)))))))))))..))))))))))	-37	FALSE	FALSE	NA
1013	CTCTCTCTTCTCTCTCTCCTCTCTCTCTCTTCTCTCTCTCTCTTCCTCTA	TCTCTTCTCTCCTTCC	FALSE	2	1	SAMPLE1	5	5.51239	1	110773772	110773821	-	NA	NA	NA	(AG)n	Simple_repeat	hsa-miR-6809-3p	miRNA	0	TRUE	..................................................&.....................	0	FALSE	TRUE	NA
1014	AAAAGACTCCACCTCCCTGTCTTCTGAGAGCAGCAGCAGCAGCAGTGAGA	TCTCTTCTCTGCTCTC	TRUE	1	1	SAMPLE2	8	3.4443	6	130869928	130869977	-	EPB41L2	protein_coding	exon	(CTG)n	Simple_repeat	hsa-miR-6728-3p	miRNA	0	FALSE	..(((((...........)))))..((((((((.(((((.((........&.))))))))))))))).....	-26.1	FALSE	FALSE	NA
1015	AGAGTGGCCCTTATTGTGCTCTTCTGCTCTTCTGCTGTGTGAAGACACAG	TCTCTTCTCTGCTCTC	TRUE	1	1	SAMPLE2	12	5.16645	X	152147306	152147355	+	AC116666.1	antisense	intron	MLT1A1	LTR	hsa-miR-6728-3p	miRNA	0	FALSE	(((((((.......((((.((((((((.........))).))))))))).&...)))))))...........	-16.8	FALSE	FALSE	NA
1016	TTTATCTGCGGCTCTTCTGCTCTTCTGCTCTTCTGTTCATCTGCTCATCT	TCTGCTCTCTCTCTCACCCT	TRUE	1	1	SAMPLE1	33	36.3818	5	77088682	77088731	+	AC008581.2,AC022414.1,ZBED3-AS1	protein_coding,antisense	five_prime_utr	(GCTCTTCT)n	Simple_repeat	hsa-miR-6741-3p	miRNA	0	FALSE	.......((((.....))))......................(((.....&..))).................	-5.6	FALSE	FALSE	NA
1017	GAGCCAGAAGATAGCTGTGAAGTCGAGAGGCACAGCCGCTAGCTGGAGGA	TCTGGCTCCGTGTCTTCACTCCC	FALSE	16	1	SAMPLE2	22	9.47183	16	28166715	28166764	-	XPO6	protein_coding	intron			hsa-miR-149-5p	miRNA	mir-149	TRUE	((((((((((.((((.((...(((....)))...)).)))).))......&)))))))).(((....)))....	-25.8	FALSE	TRUE	NA
1018	AGACAACCGTAGCTGGGGTGCGGCCGCCCCCTTTCGGCCAGCAGCACACA	TCTGGGGCCTGCCTCT	FALSE	1	1	SAMPLE2	6	2.58323	20	58822374	58822423	-	GNAS-AS1	antisense	intron	MER102a	DNA	hsa-miR-4649-3p	miRNA	0	FALSE	.............(((((((((((((........))))).))).......&...((((....)))).)))))	-24.5	FALSE	FALSE	NA
1019	CTTCTTCTTCCTTCTTCTTCTCTTCTTCTCTTCTTCTTTCTTCTTCTTTC	TCTGTGCTCTGCTCTC	TRUE	1	1	SAMPLE2	2	0.861075	12	61029440	61029489	+	NA	NA	NA	(TTC)n	Simple_repeat	hsa-miR-6728-3p	miRNA	0	FALSE	..................................................&.....................	0	FALSE	FALSE	NA
1020	CCTGACTGCTTGAGCTGAGACGTTGCTCTTCTCCTGTCCTTGGGCTGAGA	TCTGTGCTCTGCTCTC	TRUE	4	1	SAMPLE1	9	9.92231	5	83604398	83604447	+	NA	NA	NA	MLT2B1	LTR	hsa-miR-6728-3p	miRNA	0	FALSE	...((..((..((((.((((.........((((..(((....))).))))&)))).)))).))..)).....	-18.9	FALSE	FALSE	NA
1021	CGGCTCCGCTGCCCGTGCTCTTCTGAGAGCAACGTGCTGAGGGAGCACTT	TCTGTGCTCTGCTCTC	TRUE	1	1	SAMPLE1	9	9.92231	6	43746936	43746985	+	NA	NA	NA			hsa-miR-6728-3p	miRNA	0	FALSE	.(((......)))((((((((....))))).)))..(((.(((((((...&.........))))).)).)))	-26	FALSE	FALSE	NA
1022	CTGAGGTCCCTTTCTGTGCTCTTCTGTGCTCCTCTTCCCTTTATGACTTC	TCTGTGCTCTGCTCTC	TRUE	3	1	SAMPLE2	24	10.3329	6	137910760	137910809	+	NA	NA	NA			hsa-miR-6728-3p	miRNA	0	FALSE	(((.((.........((((......)))).....................&................)))))	-6.5	FALSE	FALSE	NA
1023	TTCTCTGCCATGCTGCTCTTCTGCTCCTCTGCTCTCCTGTTCATCTGCTC	TCTGTGCTCTGCTCTC	TRUE	1	1	SAMPLE1	37	40.7917	X	147168318	147168367	-	NA	NA	NA	(GAGCAGAT)n	Simple_repeat	hsa-miR-6728-3p	miRNA	0	FALSE	......((...((.........((......((......))......))..&.....))...)).........	-5.3	FALSE	FALSE	NA
1024	TCTCTCTCTTCTCTCTCTCTCTCTCTCTCTCTCTCTCTCTCACTTGCTTG	TCTTCGTCTGTCTGCCCC	FALSE	1	1	SAMPLE1	29	31.9719	16	13757892	13757941	+	U95743.1	lincRNA	intron	(TC)n	Simple_repeat	hsa-miR-1238-3p	miRNA	mir-1238	FALSE	.............................................((...&...............))...	-1.3	FALSE	FALSE	NA
1025	GGCTATTCAAAATAAGGACCGGGCAAAAGTAGAATTTAATATCCGAAAAC	TCTTTGGTCTTTCAGCCA	FALSE	14	1	SAMPLE2	64	27.5544	1	67420074	67420123	-	SERBP1	protein_coding	exon			hsa-miR-4677-5p	miRNA	mir-4677	TRUE	((((.........(((((((((((((........................&))))))...))))))).)))).	-15.6	FALSE	TRUE	NA
1026	AGTTGATATGCATAATTGCATATATTCATGGTTCTGTGCAATAAAAATGG	TGAACATTACTAAGTTGCA	FALSE	12	1	SAMPLE2	84	36.1652	X	73848702	73848751	-	XIST	lincRNA	exon			hsa-miR-32-5p	miRNA	mir-32	FALSE	.....(((((((....))))))).....((((..(((((((((.......&)))))))))..)))).......	-22.6	FALSE	FALSE	NA
1027	CGGTCCTGGGCACAGCCGTTTGCTCTTCGTCTGTCCTCCACTCATCTGGC	TGAGCAGAGAGCACAC	TRUE	1	1	SAMPLE1	182	200.651	4	25095737	25095786	+	NA	NA	NA			hsa-miR-758-5p	miRNA	mir-379	FALSE	(((..(((....))))))..(((((((.....(((..(((.((.......&)))))..)))..)))))))...	-20.7	FALSE	FALSE	NA
1028	ACAGGAGCTCAGCCAGAGAAAATGCAGAGGTCAGGTGGATCGGAGAGATG	TGAGGGACCAGGACAGGAG	FALSE	1	1	SAMPLE1	6	6.61487	19	48139888	48139937	-	LIG1	protein_coding	intron			hsa-miR-6875-5p	miRNA	0	FALSE	((..((.(((.((..........)).))).))..))((.((.........&.....)).))...........	-11.7	FALSE	FALSE	NA
1029	CGCCGCGACCCCTCCTCAGCCCTGGGCGCGCGCACGCTGGGGCCCCGCGG	TGAGGGGCAGAGAGCGAGACTTT	FALSE	3	1	SAMPLE2	10	4.30538	1	64966416	64966465	-	JAK1	protein_coding	five_prime_utr			hsa-miR-423-5p	miRNA	mir-423	TRUE	.((((((.(((............))))))).)).((((...(((((.((.&)).)))))....)))).......	-31.3	FALSE	TRUE	NA
1030	TTCCTCTTCAACATGTACCTCACCCGGGACCGGCGCTACGAGGTGGCCAG	TGAGGTAGTAGGTTGTATAGTT	FALSE	1	1	SAMPLE2	19	8.18021	2	176124026	176124075	+	HOXD-AS2,HOXD9	antisense,protein_coding	exon			hsa-let-7a-5p	miRNA	let-7	TRUE	...((...((((...(((((((.(((....))).(((((...)))))...&)))))))....))))...))..	-20.6	FALSE	TRUE	NA
1031	AGTTTCTCTGGCTGCTCTGAAAAAAGCGTTGGCTGCCGCCGGCTATGATG	TGAGGTAGTAGGTTGTATAGTT	FALSE	1	1	SAMPLE2	62	26.6933	6	26056212	26056261	-	HIST1H1C	protein_coding	exon			hsa-let-7a-5p	miRNA	let-7	TRUE	......((((.(((((...........((((((....)))))).......&...)))))))))..........	-15.7	FALSE	TRUE	NA
1032	TTATCCTAACTACTACCGCATTCCTACTACTCAACTTAAACTCCAGCACC	TGAGGTAGTAGGTTGTATAGTT	FALSE	10	1	SAMPLE1	615	678.024	MT	5095	5144	+	MT-ND2	protein_coding	exon			hsa-let-7a-5p	miRNA	let-7	TRUE	...........((((..(((..(((((((((((.................&))).)))))))).))).)))).	-17.8	FALSE	TRUE	NA
1033	TCACTATACTACTAACAGACCGCAACCTCAACACCACCTTCTTCGACCCC	TGAGGTAGTAGGTTGTATAGTT	FALSE	9	1	SAMPLE1	445	490.603	MT	6520	6569	+	MT-CO1	protein_coding	exon			hsa-let-7a-5p	miRNA	let-7	TRUE	..(((((((........((((((.((((((....................&)))))).)).))))))))))).	-19.1	FALSE	TRUE	NA
1034	AACACATATGGCCTAGACTACGTACATAACCTAAACCTACTCCAATGCTA	TGAGGTAGTAGGTTGTATAGTT	FALSE	4	1	SAMPLE1	1116	1230.37	MT	10716	10765	+	MT-ND4L	protein_coding	exon			hsa-let-7a-5p	miRNA	let-7	TRUE	...............((((..(((((........(((((((((.......&...)).))))))))))))))))	-15.4	FALSE	TRUE	NA
1035	AACAATATGTACCTTATTCTACCACTAGAAAGAAGATTCAGGAGTGGATC	TGAGGTAGTAGTTGTATAGTT	FALSE	11	1	SAMPLE2	8	3.4443	12	94971464	94971513	-	NDUFA12	protein_coding	intron			hsa-let-7a-5p	miRNA	let-7	FALSE	.(((((...(((((((.(((((..((.(((......)))))..)))))..&)))))))....)))))......	-19.3	FALSE	FALSE	NA
1036	ATGCCTAGCTAATTTTTGAATTTTTAGTAGAGACGGGTTTTGCCATGTTG	TGAGTAGCTGGGACTACAGG	FALSE	1	1	SAMPLE2	6	2.58323	10	77959954	77960003	-	NA	NA	NA	AluJb	SINE	hsa-miR-5585-3p	miRNA	0	FALSE	...((((((((....................(((((((...))).)))).&.....)))))))).........	-15.9	FALSE	FALSE	NA
1037	ATCTCTAAACTCTTGCTCTTCACACACACACACACACACACACACACACA	TGAGTGTGTGTGTGTG	TRUE	1	1	SAMPLE2	90	38.7484	6	122319629	122319678	+	NA	NA	NA	(CA)n	Simple_repeat	hsa-miR-574-5p	miRNA	mir-574	TRUE	.............................((((((.(((((((((((((.&...))))))))))))).))))))	-32.9	FALSE	TRUE	NA
1038	TACTACTCCGGAAAAAAAGAACCATTTGGATACATAGGTATGGTCTGAGC	TGATATCTTGCTTCCTAGGA	TRUE	1	1	SAMPLE2	971	418.052	MT	6681	6730	+	MT-CO1	protein_coding	exon			hsa-miR-3689f	miRNA	mir-3689	FALSE	......(((((..........((....))......(((((((((......&......))))))))).))))).	-11.8	FALSE	FALSE	NA
1039	TGGTCATGTGATGATGATGATGGTCAGTGATGATGATGGTCATGATGGTG	TGATGATGATGGTGATGA	FALSE	2	1	SAMPLE2	6	2.58323	X	2383135	2383184	-	DHRSX	protein_coding	intron	(ATCATT)n	Simple_repeat	hsa-miR-4502	miRNA	0	FALSE	..(((((......))))).....(((((.((.((.((.((((........&..)))).)).)).)))))))..	-17.8	FALSE	FALSE	NA
1040	TGATTCTGTCCAGGAATCTGCTCTCTCTGCTCTTCTGGTGCCCACTCCCA	TGATGCTCTTCTGAGC	FALSE	2	1	SAMPLE2	3	1.29161	3	134008741	134008790	-	SLCO2A1	protein_coding	intron			hsa-miR-7974	miRNA	0	FALSE	.((((((.....))))))..........((((....((.((.(((..((.&.))..)))..)).))...))))..	-19.2	FALSE	FALSE	NA
1041	TGGCTGTGTGACTCTGCGTGTGTGATTGTGTTTACGACTGAGACTGTGTG	TGATTGTGTGTGTGTGACTG	FALSE	25	1	SAMPLE2	7	3.01376	17	9228939	9228988	+	NTN1	protein_coding	intron			hsa-miR-574-5p	miRNA	mir-574	FALSE	..........(((((((((.(((((......)))))))............&...........))).))))....	-8.1	FALSE	FALSE	NA
1042	TTATGCCTGAGCTGGGTGTAGTGATGGCGTGCCTTTAGTCCCAGCTACTT	TGCAAACCGTCAGAGCC	FALSE	1	1	SAMPLE1	3	3.30744	17	19844384	19844433	-	ULK2	protein_coding	intron	FLAM_A	SINE	hsa-miR-5189-3p	miRNA	0	FALSE	...........((((((....((((((...((...((((....))))...&.))...))))))..)))))).	-21.4	FALSE	FALSE	NA
1043	CTATCTGACCGCAGTCGCTGAAACCTCTACAACTTAGTTGACCGTAACTG	TGCCGGAGCCTGCCCTG	TRUE	1	1	SAMPLE2	18	7.74968	17	16439567	16439616	+	LRRC75A-AS1	processed_transcript	exon,intron			hsa-miR-1909-5p	miRNA	mir-1909	FALSE	..........((((.(((((..((.((.......((((((....))))))&.))))..))))).))))....	-16.4	FALSE	FALSE	NA
1044	TAAAATAACCCGGTGAAGCAGCCGAGACCGACCCGCCCGCCCGCGGCCCC	TGCGGGGCTAGGGCTAACAGCA	FALSE	8	1	SAMPLE1	19	20.9471	8	100721858	100721907	-	PABPC1	protein_coding	five_prime_utr			hsa-miR-744-5p	miRNA	mir-744	TRUE	..........((((......))))..............((((..((((((&...)))))).))))........	-26.3	FALSE	TRUE	NA
1045	GGCCTGAGCTACTACTCTTCAGTATACATTATTAGGATTGCATAGACTTA	TGCTAAGAACCACTGGA	FALSE	1	1	SAMPLE1	5	5.51239	1	244852512	244852561	-	HNRNPU	protein_coding	exon			hsa-miR-203b-3p	miRNA	mir-203	FALSE	.....(((......)))((((((.....(((.(((...............&.....))).))).....))))))	-8.9	FALSE	FALSE	NA
1046	TATGTACCATGTTTTCACACGTGTCTCTTCTCTTCGACTTCCTGAAAGCG	TGCTCCTCTGTCTCCCAGA	TRUE	1	1	SAMPLE2	6	2.58323	4	153335796	153335845	+	TRIM2	protein_coding	three_prime_utr			hsa-miR-4326	miRNA	0	FALSE	..........(((((((.....(((..........)))....))))))).&......((((.....)))).	-9.4	FALSE	FALSE	NA
1047	GTGGGTATTTTTCTTTCTGGGCAGAGGGGAGCTGGGGAAAAGTTGGGCCC	TGCTCTGAGCTCCTAG	TRUE	1	1	SAMPLE2	12	5.16645	1	30879465	30879514	-	SDC3	protein_coding	intron			hsa-miR-5691	miRNA	0	FALSE	............((((((.((.((...(((((.(((...........)))&..)))))...)))).)))))).	-22.7	FALSE	FALSE	NA
1048	TCTCTCTGCATCTCTCTCTCTCTCTTCTCTCTCACACACACGTACACTCA	TGCTCTTCTCTCCTCCT	FALSE	1	1	SAMPLE1	2	2.20496	5	165281377	165281426	+	NA	NA	NA	(TC)n	Simple_repeat	hsa-miR-6886-3p	miRNA	0	FALSE	.......(((........................................&................)))..	-2.5	FALSE	FALSE	NA
1049	GGCTGGGGACGGCAAGTCCTTGGGAGCCACCGGCGGTGAACTGGGCCTCA	TGCTGAGGTCCGGGCTG	FALSE	1	1	SAMPLE2	10	4.30538	19	51086256	51086305	-	NA	NA	NA			hsa-miR-7160-5p	miRNA	0	TRUE	((((((((((.....))))))...))))...((((.....((((((((((&...))))))))))....))))	-36.3	FALSE	TRUE	NA
1050	TCCACGTCTTCCAGAAAATATATGTCTTCCAACTAAGCTACGTCTTCCAA	TGGAAGACTAGTGATT	TRUE	1	1	SAMPLE1	221	243.648	X	140784380	140784429	+	LINC00632	antisense	exon			hsa-miR-7-5p	miRNA	mir-7	TRUE	.............................((((...((((.((((((((.&))))))))))))......))))..	-18.7	FALSE	TRUE	NA
1051	GTCTTCCACCAAATCCAGATCTTCCAGGAAAATCCACGTCTTCCAGGAAA	TGGAAGACTAGTGATTTTGGTGTT	FALSE	3	1	SAMPLE2	645	277.697	X	140783398	140783447	+	LINC00632	antisense	exon			hsa-miR-7-5p	miRNA	mir-7	FALSE	........................(((.((((((.((((((((((.....&))))))))..)))))))).)))..	-19.9	FALSE	FALSE	NA
1052	CCAGCCAATATATGTCTTCCTGAAGATCCACGTCTTCCAGAAAATCCATG	TGGAAGACTAGTGATTTTGTTCTT	FALSE	1	1	SAMPLE2	645	277.697	X	140783758	140783807	+	LINC00632,CDR1	antisense,protein_coding	exon			hsa-miR-7-5p	miRNA	mir-7	FALSE	.((((.(((((..(((((((.((((((....)))))).............&.)))))))..)))..)).))))..	-18	FALSE	FALSE	NA
1053	AGCCTGGGCAACACAGCGAGTCTCTGTCTTCCAAAAGAAAAAAAAAATCT	TGGAAGACTAGTGATTTTGTTGTT	FALSE	1	1	SAMPLE2	3	1.29161	1	45610169	45610218	+	NASP	protein_coding	intron	AluSx4	SINE	hsa-miR-7-5p	miRNA	mir-7	TRUE	......(((((((....(((((.((((((((((.................&)))))))).)).))))))))))))	-23.4	FALSE	TRUE	NA
1054	CCTTTAGTCTTCCTCCAAGCTCCAGAGCCATTGGTACAAATGCTTTATTG	TGGAAGACTAGTGATTTTGTTGTT	FALSE	1	1	SAMPLE2	4	1.72215	17	50381436	50381485	-	LRRC59	protein_coding	three_prime_utr			hsa-miR-7-5p	miRNA	mir-7	TRUE	...((((((((((...((((......(((...)))......)))).....&.)))))))))).............	-18.6	FALSE	TRUE	NA
1055	TCATTGTTAAGGTTGTGGATGATGGACCCGGAGCACATAAATAGTATGGC	TGGAAGACTAGTGATTTTGTTGTT	FALSE	7	1	SAMPLE1	1164	1283.29	MT	13345	13394	-	MT-ND5	protein_coding	exon			hsa-miR-7-5p	miRNA	mir-7	TRUE	((((((((...(((.(((.........))).))).((((.....))))..&.....))).)))))..........	-10.5	FALSE	TRUE	NA
1056	CGGGTCTTCCAGCGACTTCAAGTCTTCCAATAATCTCAAGGTCTTCCAGA	TGGAAGACTAGTGATTTTGTTGTT	FALSE	2	1	SAMPLE2	645	277.697	X	140783215	140783264	+	LINC00632	antisense	exon			hsa-miR-7-5p	miRNA	mir-7	TRUE	..((....))...((((...))))...((((((..(((.(((((((((..&)))))))))..)))..))))))..	-23.2	FALSE	TRUE	NA
1057	CCAGAAAATCCATGTCTTCCAGAAAATCCATGTCTTCCAGTAACCTCCCA	TGGAAGACTAGTGATTTTGTTGTT	FALSE	3	1	SAMPLE2	645	277.697	X	140783794	140783843	+	LINC00632,CDR1	antisense,protein_coding	exon			hsa-miR-7-5p	miRNA	mir-7	TRUE	...................(((((((((...((((((((...........&))))))))....)))))).)))..	-16.9	FALSE	TRUE	NA
1058	CAAAGCCATGTCTTCCAGACTATCCATGTCTTCCAGAAAATCCTTGTCTT	TGGAAGACTAGTGATTTTGTTGTT	FALSE	3	1	SAMPLE2	645	277.697	X	140784088	140784137	+	LINC00632,CDR1	antisense,protein_coding	exon			hsa-miR-7-5p	miRNA	mir-7	TRUE	(((((.((((((((((((((........(((...)))........)))).&.)))))))..))).))))).....	-17.9	FALSE	TRUE	NA
1059	CCCTCAAATCCATAGCTTCCGAAAAATCCAGGTCTTCCAGGAAATCCGTG	TGGAAGACTAGTGATTTTGTTGTT	FALSE	4	1	SAMPLE2	645	277.697	X	140784138	140784187	+	LINC00632,CDR1	antisense,protein_coding	exon			hsa-miR-7-5p	miRNA	mir-7	TRUE	...................(((((((((..(((((((((((....))...&)))))))))...)))))).)))..	-18	FALSE	TRUE	NA
1060	AATCCGTGTCTTCCAGCAAATCCACGTCTTCCAACAAAGCCATGTCTTCC	TGGAAGACTAGTGATTTTGTTGTT	FALSE	2	1	SAMPLE2	645	277.697	X	140784180	140784229	+	LINC00632,CDR1	antisense,protein_coding	exon			hsa-miR-7-5p	miRNA	mir-7	TRUE	.............(((((((..(((((((((((.................&))))))))..)))..)))))))..	-22.5	FALSE	TRUE	NA
1061	TCCAACAAAGGTACGTCTTCCAACAAAGGTATGTCTTCCAACAAAGGTAC	TGGAAGACTAGTGATTTTGTTGTT	FALSE	1	1	SAMPLE1	221	243.648	X	140784281	140784330	+	LINC00632,CDR1	antisense,protein_coding	exon			hsa-miR-7-5p	miRNA	mir-7	TRUE	..((((((((.(((((((((((.....((........))...........&))))))))..))).))))))))..	-21.7	FALSE	TRUE	NA
1062	AACTAAGCTACGTCTTCCAACAAATCCATGTCTTCCTATATCTCCAGGTC	TGGAAGACTAGTGATTTTGTTGTT	FALSE	3	1	SAMPLE1	221	243.648	X	140784410	140784459	+	LINC00632	antisense	exon			hsa-miR-7-5p	miRNA	mir-7	TRUE	.................(((((((..((((((((((..............&.)))))))..)))..)))))))..	-20	FALSE	TRUE	NA
1063	TGTCTTCCACCAAATCCAAGTCTTCCAGTAAATCTAGTTCTTCCAGAAAA	TGGAAGACTAGTGATTTTTGTTGT	FALSE	2	1	SAMPLE1	221	243.648	X	140783526	140783575	+	LINC00632	antisense	exon			hsa-miR-7-5p	miRNA	mir-7	FALSE	.......((.((((..(((((((((((.......................&)))))))))..))..)))).))..	-17.1	FALSE	FALSE	NA
1064	TCTCTTTCTCTCTCTCTCTCTCTCTCTCTCTCTCTCTCTCTCTCTGAGAG	TGGAGAGAGAAGAGAGAGAG	TRUE	1	1	SAMPLE2	6	2.58323	8	32786120	32786169	-	NA	NA	NA	(AG)n	Simple_repeat	hsa-miR-4644	miRNA	0	FALSE	.....((((.(((((.(((((((((..........(((((.....)))))&.)))))))))..))))).)))).	-28.7	FALSE	FALSE	NA
1065	TCAACCATTAACCTTCCCTCTACACTTATCATCTTCACAATTCTAATTCT	TGGCAGTGTCTTAGCTGGTTGT	FALSE	4	1	SAMPLE2	2428	1045.35	MT	9070	9119	+	MT-ATP6	protein_coding	exon			hsa-miR-34a-5p	miRNA	mir-34	TRUE	.(((((((((((((.((.................................&.)).)).))..))).)))))).	-9.6	FALSE	TRUE	NA
1066	TATACTGAATCCTTAGAAAGGAAGAGCACACGAGGTCACTATAACCTGTG	TGGGTCTTTGCGGGCGAGATGA	FALSE	8	1	SAMPLE1	10	11.0248	15	78468744	78468793	-	IREB2	protein_coding	intron			hsa-miR-193a-5p	miRNA	mir-193	TRUE	.........(((((...)))))...((((((.((((.......)))))))&........)))...........	-11	FALSE	TRUE	NA
1067	ATGTCCAGCTGTATATAAGTCCAGTGTGTTCATCTAGATGACGCAAAGAA	TGTAAAAAACTGGTGTG	TRUE	1	1	SAMPLE1	12	13.2297	17	2685054	2685103	+	PAFAH1B1	protein_coding	three_prime_utr			hsa-miR-3148	miRNA	0	FALSE	..........(((((((...(((((((((.(((....)))))))......&........))))))))))))..	-16	FALSE	FALSE	NA
1068	TTCCAGACAAGGCAACAGTGTTTACAGATGAAGAGTCCTACTCTTTTGAG	TGTAAACATCCCCGACTGGAAG	FALSE	1	1	SAMPLE2	24	10.3329	1	241878952	241879001	+	EXO1	protein_coding	exon			hsa-miR-30d-5p|hsa-miR-30e-5p	miRNA	mir-30	TRUE	((((((....((.....(((((((((...(((((((...)))))))....&)))))))))..))..)))))).	-22	FALSE	TRUE	NA
1069	TGTAGATGGAACATGTTTCTGTGAACCTATCAGTGGATTTCATTCTCTTG	TGTAAACATCCCCGACTGGAAG	FALSE	2	1	SAMPLE2	6	2.58323	10	97436268	97436317	-	EXOSC1	protein_coding	three_prime_utr			hsa-miR-30d-5p|hsa-miR-30e-5p	miRNA	mir-30	TRUE	.((..((((((.....))))))..))((.(((((((((............&.......))))...))))).))	-10.3	FALSE	TRUE	NA
1070	TGATAAGAGGGTTGTGTTGGTGGCACCTCCACTACTCTTTTCTGTTTGTT	TGTAAACATCCTACACTCAGC	FALSE	6	1	SAMPLE2	3	1.29161	12	8096729	8096778	+	NECAP1,AC006511.5	protein_coding,processed_transcript	three_prime_utr			hsa-miR-30b-5p	miRNA	mir-30	TRUE	....((((((((.(((..(((...)))..))).))))))))(((..(((.&............)))..)))..	-17.1	FALSE	TRUE	NA
1071	GCAGTGTTTGTGTGCACGTGTGTGCGTCAGGCAGTGCGTGGTGTGGTGGT	TGTAAACATCCTACACTCTCAGC	FALSE	13	1	SAMPLE2	31	13.3467	1	43559325	43559374	+	PTPRF	protein_coding	intron			hsa-miR-30c-5p	miRNA	mir-30	TRUE	(((.((((((..(((((....))))).)))))).)))..(((((((.(((&.......))))))))))......	-28.3	FALSE	TRUE	NA
1072	AGAAGAAAGAGAGGAAGTAAAGTTTAATTATGCCTTTTTGGGTTGAGGTG	TGTAAACATCCTACACTCTCAGC	FALSE	17	1	SAMPLE2	3776	1625.71	MT	14064	14113	-	MT-ND5	protein_coding	exon			hsa-miR-30c-5p	miRNA	mir-30	TRUE	.......(((((((..((((.......)))).)))))))..(((((((((&.............))).))))))	-15.7	FALSE	TRUE	NA
1073	CGAAAATAACCCCACCCTACTAAACCCCATTAAACGCCTGGCAGCCGGAA	TGTAAACATTCTACACTCAGCT	FALSE	7	1	SAMPLE1	1164	1283.29	MT	13668	13717	+	MT-ND5	protein_coding	exon			hsa-miR-30b-5p	miRNA	mir-30	FALSE	...................................((.(((.....(((.&........))).....))))).	-5.4	FALSE	FALSE	NA
1074	AGATGAGTCTCTCTCCTCTCTCTTCTCTCCTCTCTCTTCTCTCTTCTTTC	TGTCTCTCTCATCTCT	TRUE	1	1	SAMPLE2	4	1.72215	X	142030529	142030578	+	NA	NA	NA	(CTCTC)n	Simple_repeat	hsa-miR-609	miRNA	mir-609	FALSE	(((((((.......(((.................................&.))).......)))))))..	-11.6	FALSE	FALSE	NA
1075	GTCCTATCTCTAGGCCTTGACGTGTTCTCTTCTGACTTGTAAATGCACCT	TGTCTCTCTTCTCTCCC	TRUE	2	1	SAMPLE1	1	1.10248	6	21470157	21470206	-	NA	NA	NA			hsa-miR-6830-3p	miRNA	0	FALSE	..((((....))))....(((((((...................))))..&.)))...................	-6.7	FALSE	FALSE	NA
1076	TATAAATCAGGTTTCCACCACTCCCTGTTATAGTTGCATCCATTTGCTGG	TGTGCAAATCCATCCAAAA	FALSE	8	1	SAMPLE2	93	40.04	21	8989346	8989395	+	NA	NA	NA	MER21B	LTR	hsa-miR-19b-3p	miRNA	mir-19	FALSE	(((((..((((............))))))))).((((((..((((((...&...))))))..))))))......	-16	FALSE	FALSE	NA
1077	GATAATGCACCAGTGCAGGGAGAGTGTGGGAGATGCTATCAAGCATTTGA	TGTGCAAATCCATGCAAAA	FALSE	6	1	SAMPLE2	21	9.04129	16	85554487	85554536	+	GSE1	protein_coding	intron			hsa-miR-19b-3p	miRNA	mir-19	TRUE	..........(((((((.(((...(((...(((((((....)))))))..&...)))..))).)))...)))).	-18.3	FALSE	TRUE	NA
1078	TAATGGGGTTTAGTAGGGTGGGGTTATTTTCGTTAATGTTAGTAAGGGTG	TGTGCAAATCCATGCAAAACTG	FALSE	8	1	SAMPLE2	3776	1625.71	MT	13650	13699	-	MT-ND5	protein_coding	exon			hsa-miR-19b-3p	miRNA	mir-19	TRUE	......(((((.(((((((((.((((.......)))).))..........&.......)))).))).)))))..	-10	FALSE	TRUE	NA
1079	TCATTTGATTTTGCATTTTGCACTTCCTCCCAGGATATTTTTTTGGTCAA	TGTGCAAATCCATGCAAAACTGA	FALSE	8	1	SAMPLE2	19	8.18021	1	52086911	52086960	+	BTF3L4	protein_coding	three_prime_utr			hsa-miR-19b-3p	miRNA	mir-19	TRUE	........(((((((((((((((......((((((.....))))))....&.)))))))...))))))))....	-20.3	FALSE	TRUE	NA
1080	TCCTCCACATTTGTTTTGCCAATTTGCACATTAAATGACTCTTCCCTCAA	TGTGCAAATCCATGCAAAACTGA	FALSE	5	1	SAMPLE2	11	4.73591	1	185297698	185297747	-	IVNS1ABP	protein_coding	three_prime_utr			hsa-miR-19b-3p	miRNA	mir-19	TRUE	............(((((((..(((((((((....................&)))))))))....)))))))...	-18.5	FALSE	TRUE	NA
1081	TCACAGGCAGCCAACAAGCAATTAAGAGCAGTTATAATAGAGGAAGCTGG	TGTGCAAATCCATGCAAAACTGA	FALSE	2	1	SAMPLE2	4	1.72215	10	43386552	43386601	-	HNRNPF	protein_coding	three_prime_utr			hsa-miR-19b-3p	miRNA	mir-19	TRUE	...(((.((((...........(((......)))...........)))).&..((((......))))...))).	-9	FALSE	TRUE	NA
1082	GCAAAAAGAAACAGCATATTTGCCACATCCAAGGCTGTGGGAAAGTGTAT	TGTGCAAATCCATGCAAAACTGA	FALSE	4	1	SAMPLE2	11	4.73591	12	53409379	53409428	+	SP1	protein_coding	exon			hsa-miR-19b-3p	miRNA	mir-19	TRUE	(((..........((((.(((.(((((........))))).)))))))..&..)))..................	-14.4	FALSE	TRUE	NA
1083	ACACTGACTAAGGAACTGCAGCATTTGCACAGGGGAGGGGGGTGCCCTCC	TGTGCAAATCCATGCAAAACTGA	FALSE	1	1	SAMPLE2	1	0.430538	16	3022070	3022119	+	TNFRSF12A	protein_coding	three_prime_utr			hsa-miR-19b-3p	miRNA	mir-19	TRUE	................((((..(((((((((..((((((.....))))))&)))))))))...)))).......	-27.1	FALSE	TRUE	NA
1084	CCGAAGGTTGGATGTGTTGGCAAAACTGATCTAGAATTGGAGTTGCCTTT	TGTGCAAATCCATGCAAAACTGA	FALSE	4	1	SAMPLE2	17	7.31914	6	20412540	20412589	+	E2F3	protein_coding	intron	MER102b	DNA	hsa-miR-19b-3p	miRNA	mir-19	TRUE	......(((((((.(((.(((((..(((((.....)))))..)))))...&...))).))))).))........	-16.2	FALSE	TRUE	NA
1085	GAAGGCTAAATGGGGCCATGAAGAAGGCTGGAAGGGACAGGGGGTGATGG	TGTGCAAATCCATGCAAAACTGA	FALSE	1	1	SAMPLE2	45	19.3742	6	33204050	33204099	+	SLC39A7	protein_coding	three_prime_utr			hsa-miR-19b-3p	miRNA	mir-19	TRUE	...((((......)))).........((((((....(((...........&))).....)))).))........	-13.5	FALSE	TRUE	NA
1086	CTCCACCTCCTATTCTTGCACGAAACGGGATCAAACAACCCCCTAGGAAT	TGTGCAAATCCATGCAAAACTGA	FALSE	1	1	SAMPLE2	799	343.999	MT	15329	15378	+	MT-CYB	protein_coding	exon			hsa-miR-19b-3p	miRNA	mir-19	TRUE	...............(((((((....(((...........))).......&)))))))................	-11.7	FALSE	TRUE	NA
1087	ATCTTTGCTGCTCCAGCTCCTCAGTCAACAGCTACAGCCAATTTTGCTAA	TGTGCAAATCCTGCAAAACTGA	FALSE	7	1	SAMPLE2	36	15.4994	2	227524840	227524889	+	AGFG1	protein_coding	exon			hsa-miR-19b-3p	miRNA	mir-19	FALSE	......((((....((((...........)))).))))((.((((((...&.............)))))).)).	-12	FALSE	FALSE	NA
1088	CATATGCACACAGGTACACACAGACACACACTCATGCACACACGTACACA	TGTGCAAATCTATGCAAAACTG	FALSE	1	1	SAMPLE2	642	276.405	21	42769234	42769283	+	PDE9A	protein_coding	intron			hsa-miR-19a-3p	miRNA	mir-19	TRUE	....((((...((((...................((((((..........&)))))).)))).)))).......	-9.3	FALSE	TRUE	NA
1089	CCACACAGACCAGACTTCGGAGACCGCACCAGACGCATCGGTGCCACCCA	TGTGCAAATCTATGCAAAACTGA	FALSE	6	1	SAMPLE2	17	7.31914	17	76391131	76391180	-	UBE2O	protein_coding	exon			hsa-miR-19a-3p|hsa-miR-19b-3p	miRNA	mir-19	TRUE	..........(((.....((.....(((((.((....)))))))...)).&..((((......))))...))).	-13.3	FALSE	TRUE	NA
1090	GTTTGCTGTATGCATTGTATCTAATCAAGGAATTGAGAATGTAGCCCTAA	TGTGCAAATCTATGCAAAACTGA	FALSE	5	1	SAMPLE2	11	4.73591	4	88010896	88010945	+	PKD2	protein_coding	intron			hsa-miR-19a-3p|hsa-miR-19b-3p	miRNA	mir-19	TRUE	((((..((((((..((((((....((((....))))..............&.))))))...))))))))))...	-10.2	FALSE	TRUE	NA
1091	ACTTTTGCACAAAAGGTTCACTTGGTGACTCTCATGCCTCCATAAGTGTG	TGTGCAAATCTATGCAAAACTGA	FALSE	2	1	SAMPLE2	9	3.87484	7	104986153	104986202	-	LINC01004	antisense	intron			hsa-miR-19a-3p|hsa-miR-19b-3p	miRNA	mir-19	TRUE	...((((((((..(((.((((...)))).)))(((((........)))))&))))))))...............	-14.7	FALSE	TRUE	NA
1092	ACTTTTAAATGCATTTTTGCACACACTATCCCTCCTTCCTAGAATGTCCA	TGTGCAAATCTATGCAAAACTGA	FALSE	2	1	SAMPLE2	7	3.01376	9	34403173	34403222	-	FAM219A	protein_coding	intron			hsa-miR-19a-3p|hsa-miR-19b-3p	miRNA	mir-19	TRUE	.........(((((.((((((((...........................&))))))))...))))).......	-14.9	FALSE	TRUE	NA
1093	CATGGGCAGGCACAAGAAGGGGAATAAAGGGGCTGTGTGAAGGCACTGCT	TGTGCAAATTCATGCAAAACTGA	FALSE	9	1	SAMPLE2	2	0.861075	X	48528576	48528625	+	EBP	protein_coding	three_prime_utr			hsa-miR-19b-3p	miRNA	mir-19	FALSE	((((((...(((((................(((.((((....)))).)))&)))))...)))))).........	-21.9	FALSE	FALSE	NA
1094	GGAGTAGAAAACAAAGTAAGGGAGGTTTTAAAAGTCCCAGCCTCTTGGCT	TGTGGAAGAGGAGGAGAA	TRUE	1	1	SAMPLE2	5	2.15269	16	72962336	72962385	-	ZFHX3	protein_coding	five_prime_utr			hsa-miR-6833-5p	miRNA	0	FALSE	...................((((...........))))..((((((..((&.......))..)))))).....	-13.8	FALSE	FALSE	NA
1095	TCTGTCGAGGAGGAGCTGGATGAAATGTGTCTGTAGAGGAGGAGCTGGAT	TGTGTGTAGAGGAGGA	FALSE	3	1	SAMPLE2	14	6.02753	5	1327203	1327252	-	CLPTM1L	protein_coding	intron			hsa-miR-6867-5p	miRNA	0	FALSE	...(((.((......)).)))........(((........))).(((.((&.....)).)))............	-6.7	FALSE	FALSE	NA
1096	CACACGCCACAAGACATGCACACACGGACACATGCAGGACACAGATACAC	TGTGTGTGTGCATGTGCA	FALSE	2	1	SAMPLE2	3850	1657.57	X	1415919	1415968	+	ASMTL	protein_coding	intron	(AC)n	Simple_repeat	hsa-miR-297	miRNA	mir-297	FALSE	..............((((((((.....(((((((((..............&.)))))))))...))))))))	-23.2	FALSE	FALSE	NA
1097	TTACCCAAGTGTCATCCTAGAGAAGTCAGAAGAATCAGAATCCATCGTAT	TGTTATAGAGATTCTT	FALSE	1	1	SAMPLE1	6	6.61487	4	38700056	38700105	+	KLF3	protein_coding	three_prime_utr			hsa-miR-4679	miRNA	mir-4679	FALSE	.......................(((..((((((((...(((((......&..)).)))...)))))))))))	-10.3	FALSE	FALSE	NA
1098	AACAGCAGCAGAGTGAGTGGATTTTATTTTTCGTTATTGTTGGTGGTTTA	TTATAAAGCAATGAGACTGATT	FALSE	2	1	SAMPLE2	19	8.18021	9	83969098	83969147	-	HNRNPK	protein_coding	three_prime_utr			hsa-miR-340-5p	miRNA	mir-340	TRUE	..((.(((((..((((.((((........))))))))))))).))((((.&.....)))).............	-11.6	FALSE	TRUE	NA
1099	GCGAAAAGATAAACCTGGAGATATTATAAGGGAGAGCTGAGCCAGTTGTC	TTATAATACAACCTGATAAGTG	FALSE	6	1	SAMPLE2	3	1.29161	20	41123424	41123473	+	TOP1,PLCG1-AS1	protein_coding,antisense	three_prime_utr			hsa-miR-374a-5p	miRNA	mir-374	TRUE	................((...((((((((..((.(((((...))))).))&))))))))...)).........	-10.9	FALSE	TRUE	NA
1100	CCAAAACATATCAGTTTGAATACTTGAATCATGCAGGCCAATATTATAAT	TTCAAGTAATCCAGGATAG	FALSE	12	1	SAMPLE2	45	19.3742	16	24823940	24823989	+	NA	NA	NA			hsa-miR-26a-5p	miRNA	mir-26	TRUE	........((((.....((.((((((((......................&)))))))).))...))))....	-10.8	FALSE	TRUE	NA
1101	TCACCAGACCCCCCAAGCTCCCACTACTTCTTCCATAATAATAGTAATAA	TTCAAGTAATCCAGGATAGGCT	FALSE	2	1	SAMPLE2	23	9.90236	20	36782902	36782951	-	SOGA1	protein_coding	three_prime_utr			hsa-miR-26b-5p|hsa-miR-26a-5p	miRNA	mir-26	TRUE	...............((((.((..(((((.....................&...))))).....))...))))	-5.6	FALSE	TRUE	NA
1102	TACCACTTTACTTGAATTACATTAACCTAGAAAACTACATAGGTTATTTT	TTCAAGTAATTCAGGATAGGT	FALSE	1	1	SAMPLE2	5	2.15269	1	75762976	75763025	+	ACADM	protein_coding	three_prime_utr			hsa-miR-26b-5p	miRNA	mir-26	TRUE	....((((..((((((((((..(((((((..........)))))))....&.....))))))))))..))))	-19.9	FALSE	TRUE	NA
1103	GAAAGCTTGATTAAGAGTTCTTCCATATACTAGCCTCCTTGGAAGAAGTG	TTCAAGTAATTCAGGATAGGT	FALSE	2	1	SAMPLE2	94	40.4705	1	204403858	204403907	-	AL606489.1,PPP1R15B	antisense,protein_coding	three_prime_utr			hsa-miR-26b-5p	miRNA	mir-26	TRUE	(((.((((((.......((((((((..............))))))))...&.))))))..))).........	-16.2	FALSE	TRUE	NA
1104	CGCTCGCTTCACGGCGCTGGGACCCGGGCTGGAAGGCAGGGCATCAGCTA	TTCCAGCCCTGGTAGGCGCCGC	FALSE	13	1	SAMPLE1	2	2.20496	1	54715860	54715909	+	MROH7-TTC4,TTC4	protein_coding	three_prime_utr,five_prime_utr			hsa-miR-6720-5p	miRNA	0	TRUE	...........(((((((...(((.(((((((((.....(((....))).&))))))))).))).)))))))..	-38.4	FALSE	TRUE	NA
1105	CTTGCTTTTCTCTCTCTCTCTCTTCTCTCTTCTCTCTTCTTTCTCTCTCT	TTCTCTCTCCTCTTCCTC	TRUE	3	1	SAMPLE1	7	7.71735	X	71620064	71620113	-	NA	NA	NA	(GA)n	Simple_repeat	hsa-miR-6833-3p	miRNA	0	FALSE	..................................................&.....................	0	FALSE	FALSE	NA
1106	CTACCTTTTCCTCTTCTCTCTTCTTCTCTCTCTCTCTCTCTCTGTTTCTC	TTCTCTCTCTCTCTCTCTCTCA	TRUE	1	1	SAMPLE1	3	3.30744	16	61068648	61068697	-	NA	NA	NA	(GA)n	Simple_repeat	hsa-miR-6873-3p	miRNA	0	FALSE	.........................................(((......&....................)))	-0.9	FALSE	FALSE	NA
1107	AAAGTTCTCTCTCTCTCTTCTCTCTTCTCTCTCTCTCTCTCTCTCTCTCT	TTCTCTCTCTCTCTCTCTCTCA	TRUE	1	1	SAMPLE1	31	34.1768	3	180816192	180816241	+	CCDC39,AC108734.4	protein_coding,lincRNA	five_prime_utr	(TC)n	Simple_repeat	hsa-miR-6873-3p	miRNA	0	FALSE	((((..............................................&..........)))).........	-0.1	FALSE	FALSE	NA
1108	TTGTTCAAACGCTTCTCTCTTCTCTCTTCTCTCTTCTGTGTGTGTGTGTG	TTCTCTCTCTCTCTCTCTCTCAG	TRUE	2	1	SAMPLE2	1	0.430538	4	146445856	146445905	+	SLC10A7	protein_coding	intron	LTR1E	LTR	hsa-miR-6873-3p	miRNA	0	FALSE	.....((.((((.........................)))).))......&.......................	-1.6	FALSE	FALSE	NA
1109	GTCTTCTCTCTGTCTCTCTTCTCTCTCCTCTCCTCTCTCTCTCCCTTTCC	TTCTCTCTCTCTTCCTCTCTCAG	TRUE	7	1	SAMPLE1	1	1.10248	7	4473568	4473617	-	NA	NA	NA	GA-rich	Low_complexity	hsa-miR-6873-3p	miRNA	0	FALSE	.........(((......................................&....................)))	-0.9	FALSE	FALSE	NA
1110	TCTCTTTATCTGCGGCTCTTCTGCTCTTCTGCTCTTCTGTTCATCTGCTC	TTCTGCTCTTCTGACTCT	FALSE	2	1	SAMPLE1	33	36.3818	5	77088678	77088727	+	AC008581.2,AC022414.1,ZBED3-AS1	protein_coding,antisense	five_prime_utr	(GCTCTTCT)n	Simple_repeat	hsa-miR-6874-3p	miRNA	0	FALSE	...........(((((....(((...........................&)))....)))))...........	-8.8	FALSE	FALSE	NA
1111	GTGGGTGCACACTGACACACGTGTGCTCTTCTCTCTCAGCATCTTATGGG	TTCTTCTGTCTCCCAGAC	TRUE	2	1	SAMPLE1	2341	2580.9	6	130057691	130057740	+	L3MBTL3	protein_coding	intron			hsa-miR-4326	miRNA	0	FALSE	.((((.((((((........))))))........((((........))))&.............))))...	-16.2	FALSE	FALSE	NA
1112	TAGGATTGGTGCTGTGGGTGAAAGAGTATGATGGGGTGGTGGTTGTGGTA	TTGCACCTGTCCCGGCCTGT	FALSE	14	1	SAMPLE2	3776	1625.71	MT	14326	14375	-	MT-ND6	protein_coding	exon			hsa-miR-92a-3p	miRNA	mir-25	FALSE	........(((((...........))))).(((((.(((.....(((...&.....))).....))).)))))	-14.4	FALSE	FALSE	NA
1113	GTGGACGGCTAAATGAACCTATTAAAGTCTTGTGTCGGAGAGTTGAAATA	TTGCACTCGTCCCGGCCTCC	FALSE	2	1	SAMPLE2	6	2.58323	3	160412011	160412060	+	AC079594.2,SMC4	protein_coding	exon			hsa-miR-92b-3p	miRNA	mir-25	TRUE	..(((.((((..((((........((.((((......)))).))......&........))))...)))))))	-14.1	FALSE	TRUE	NA
1114	TATTCCTGTGCTTTATTATTCACTGATAGGTTCTTATTCAACTAATGTTT	TTGCCTAATATGTGCCAGAA	TRUE	1	1	SAMPLE2	9	3.87484	2	190941046	190941095	+	GLS	protein_coding	intron	L2a	LINE	hsa-miR-4774-3p	miRNA	mir-4774	FALSE	.....(((.((..........((((.(((((...................&...))))).)).)))))))..	-9.7	FALSE	FALSE	NA
1115	ACACAAAGCATATTCACACCGAGCATATTACAAGCATATTCACACCAAGC	TTGTGCTTGATCTAACCATGT	FALSE	1	1	SAMPLE2	43	18.5131	11	2938738	2938787	-	NA	NA	NA			hsa-miR-218-5p	miRNA	mir-218	TRUE	.......((((........((((((((.......................&.))))))))........))))	-10.7	FALSE	TRUE	NA
1116	CTCTTCACAGAAAAAGCACAAACCTATTATGAGACATTAGAGAAGAATGA	TTGTGCTTGATCTAACCATGT	FALSE	1	1	SAMPLE2	5	2.15269	11	9142069	9142118	-	DENND5A	protein_coding	exon,intron			hsa-miR-218-5p	miRNA	mir-218	TRUE	........(((..((((((((.............................&))))))))..)))........	-13	FALSE	TRUE	NA
1117	CTCACACACCACCCACACACAGATGCCACCGCAGATACACACACACTGCA	TTGTGCTTGATCTAACCATGT	FALSE	3	1	SAMPLE2	182	78.3578	12	123512240	123512289	-	RILPL1	protein_coding	intron	(TG)n	Simple_repeat	hsa-miR-218-5p	miRNA	mir-218	TRUE	.............((..(((((........((((...........)))).&)))))..))............	-8.7	FALSE	TRUE	NA
1118	TTCACTAGTGGGCAGAGACAAGTTCTAATTGTATTACAGCACAAACAAAA	TTGTGCTTGATCTAACCATGT	FALSE	3	1	SAMPLE2	8	3.4443	8	90625562	90625611	-	NA	NA	NA			hsa-miR-218-5p	miRNA	mir-218	TRUE	.......((((..(((.((((.......)))).....(((((((......&)))))))...)))..))))..	-15	FALSE	TRUE	NA
1119	ACCCACGGACGCACAGACACAGACACAGGCACACACACATATACCCATCC	TTGTGCTTGATCTAACCATGT	FALSE	7	1	SAMPLE2	3850	1657.57	X	1415830	1415879	+	ASMTL	protein_coding	intron	(AC)n	Simple_repeat	hsa-miR-218-5p	miRNA	mir-218	TRUE	............(((.....(((..((((((((.................&.)))))))).))).....)))	-13.4	FALSE	TRUE	NA
1120	ACGCACAGAAACACACATACCCTCACACATATGCAAGCACACACCACAGA	TTGTGCTTGATCTAACCATGT	FALSE	5	1	SAMPLE2	3850	1657.57	X	1416611	1416660	+	ASMTL	protein_coding	intron	(AC)n	Simple_repeat	hsa-miR-218-5p	miRNA	mir-218	TRUE	.................................((((((((.........&.))))))))............	-12.3	FALSE	TRUE	NA
1121	CCTTCAGCAGCTTCACATGTTTGCACCACGACATGTCAATCTATCTAGCC	TTGTGTTCACTAGATC	TRUE	7	1	SAMPLE2	1	0.430538	2	37037872	37037921	-	HEATR5B	protein_coding	exon			hsa-miR-581	miRNA	mir-581	FALSE	..............(((((((........)))))))....((((((((..&...........)))))).)).	-11.4	FALSE	FALSE	NA
1122	TTTTCTGAAAAGGTTGAGGTTATCCAAATGGCACTTCTTCTGGATTTCTT	TTTAGAGATGAGGTCTTGCT	TRUE	4	1	SAMPLE2	11	4.73591	11	66771114	66771163	+	C11orf80	protein_coding	intron	L2	LINE	hsa-miR-1303	miRNA	mir-1303	FALSE	.((((((((..((..(((((...((....)).)))))..)).........&)))))))).(((((...)))))	-14.3	FALSE	FALSE	NA
1123	ATCCACATCTTCCGGAAAAAATCCAGGTCTTCCAGCCAATATATGTCTTC	TTTCCGGCTCGCGTGGGTGT	FALSE	14	1	SAMPLE2	645	277.697	X	140783727	140783776	+	LINC00632,CDR1	antisense,protein_coding	exon			hsa-miR-1180-3p	miRNA	mir-1180	TRUE	((((((.....(((((((.......(((......))).............&))))))).....))))))....	-19.7	FALSE	TRUE	NA
1124	CCCAGGCGGAGTGTGAGGACCAGCTGGATGCACAGGAGCGAGCAGCCCGC	TTTCCGGCTCGCGTGGGTGTGT	FALSE	9	1	SAMPLE2	5	2.15269	17	46031608	46031657	-	KANSL1	protein_coding	exon			hsa-miR-1180-3p	miRNA	mir-1180	TRUE	((((.(((.(((..((((....((((..(((......)))..))))....&))))..)))))).)))).....	-27	FALSE	TRUE	NA
1125	TGGAAAAAATGAGCCGTGCCAAAGTCTCCCTTCTGTTTCTTCAGCACATT	TTTGGCACTAGCACATTTTTGC	FALSE	16	1	SAMPLE2	9	3.87484	13	99986304	99986353	+	ZIC2	protein_coding	three_prime_utr			hsa-miR-96-5p	miRNA	mir-96	TRUE	....(((((((.((.((((((((.........(((......)))......&))))))))..)).)))))))...	-19.6	FALSE	TRUE	NA
1126	GATCTGCTTGGGTGTGTAGTGGAGAGGACCTCACTGTACCGTGATCTGCA	TTTTGCAAGCTGTTCCTGAAT	FALSE	11	1	SAMPLE2	1	0.430538	12	69768101	69768150	+	RAB3IP	protein_coding	intron	L1PA16	LINE	hsa-miR-450b-5p	miRNA	mir-450	FALSE	((((.((...((((..((((((........))))))))))))))))((((&...))))...............	-14.3	FALSE	FALSE	NA
1127	GGGAGAGAGTGGTGACATCGAAGGACCAAGGTGAAGAGTTTTGAGAAGTA	CGCCCGATCTCGTCTTATCTCGGAAGC	FALSE	23	12	SAMPLE2	88	37.8873	13	47952192	47952241	-	SUCLA2	protein_coding	intron	L2c	LINE	12_104125236_104125356_1_RNA5SP370_rRNA|16_68742480_68742588_1_RNA5SP429_rRNA|1_228610268_228610386_2_RNA5S1_rRNA|1_228612509_228612627_2_RNA5S2_rRNA|1_228614750_228614868_2_RNA5S3_rRNA|1_228616991_228617109_2_RNA5S4_rRNA|1_228619232_228619350_2_RNA5S5_rRNA|1_228621447_228621565_2_RNA5S6_rRNA|1_228623667_228623785_2_RNA5S7_rRNA|1_228625909_228626027_2_RNA5S8_rRNA|1_228630390_228630508_2_RNA5S10_r…	rRNA	0	FALSE	((((((((..((((((.((..(((((...........)))))..)).)).&))))...)))).))))...........	-15.4	FALSE	FALSE	NA
1128	CAGAAGGAAGCCTTGGGGGGTCAGGCCCTCTATCCTCATGTCCTGGTGAA	TACCGGGTGCTGTAGGCT	FALSE	12	11	SAMPLE2	126	54.2478	19	41292320	41292369	+	HNRNPUL1	protein_coding	exon			12_34205699_34205817_1_RNA5SP357_rRNA|19_21113128_21113236_2_RNA5SP469_rRNA|19_7886977_7887096_2_RNA5SP463_rRNA|1_228610268_228610386_2_RNA5S1_rRNA|1_228612509_228612627_2_RNA5S2_rRNA|1_228614750_228614868_2_RNA5S3_rRNA|1_228616991_228617109_2_RNA5S4_rRNA|1_228619232_228619350_2_RNA5S5_rRNA|1_228621447_228621565_2_RNA5S6_rRNA|1_228623667_228623785_2_RNA5S7_rRNA|1_228625909_228626027_2_RNA5S8_rRNA…	rRNA	0	TRUE	...((((...))))(((((((...)))))))..(((((.(((((((((..&))))))).)))).)))..	-25.4	FALSE	TRUE	NA
1129	TTAAAATGCAAAGCCTGGACAAAGATATTGTTGCACTAATGGTCAGAAGA	TGGGAATACCGGGTGCTGTAGGCT	FALSE	8	6	SAMPLE2	126	54.2477	17	40412822	40412871	-	TOP2A	protein_coding	exon			11_21000881_21000997_2_RNA5SP336_rRNA|12_34205699_34205817_1_RNA5SP357_rRNA|19_21113128_21113236_2_RNA5SP469_rRNA|1_228610268_228610386_2_RNA5S1_rRNA|1_228612509_228612627_2_RNA5S2_rRNA|1_228614750_228614868_2_RNA5S3_rRNA|1_228616991_228617109_2_RNA5S4_rRNA|1_228619232_228619350_2_RNA5S5_rRNA|1_228621447_228621565_2_RNA5S6_rRNA|1_228623667_228623785_2_RNA5S7_rRNA|1_228625909_228626027_2_RNA5S8_rR…	rRNA	0	TRUE	...........(((((((((((.....)))))(((((..((((.......&.......)))))))))..))))))	-16.8	FALSE	TRUE	NA
1130	CATTGCCATTGGCATTGTTCTCTTCTGTCTGAGACAGGTAACTGTGGGTA	AAGAGCACACACGTCT	TRUE	28	5	SAMPLE1,SAMPLE2	111	122.375	20	41185804	41185853	-	ZHX3	protein_coding	intron			MT_1671_3229_1_MT-RNR2_rRNA	rRNA	0	FALSE	((.((((...)))).))......((((((...))))))..((((((.((.&....)).)))).))..	-15.4	FALSE	FALSE	NA
1131	AGTAATGTACGAAATACATAGCGGTTGTTGATGGGTGAGTCAATACTTGG	CACCCGTCTATGTAGCAAAATAGTGGGAAG	TRUE	21	5	SAMPLE2	674	290.182	MT	16056	16105	-	NA	NA	NA			MT_1671_3229_1_MT-RNR2_rRNA	rRNA	0	TRUE	.((.(((((.....))))).)).((((..((((((((.............&))))))))....))))..............	-18.4	FALSE	TRUE	NA
1132	TGGCTAGGGTATAATTGTCTGGGTCGCCTAGGAGGTCTGGTGAGAATAGT	CACCCTCCTCAAGTATA	TRUE	15	5	SAMPLE2	2397	1032	MT	15475	15524	-	MT-CYB	protein_coding	exon			MT_648_1601_1_MT-RNR1_rRNA	rRNA	0	TRUE	...(((((..((..........))..)))))((((...((((........&))))..)))).......	-17	FALSE	TRUE	NA
1133	TGTGCTCTTCTGTGTGTGTGTGCTCTTCACGTGTGTGCGCTCTTCTCCGT	AAGAGCACACACGTCT	TRUE	12	4	SAMPLE1,SAMPLE2	1237	532.575	22	46907070	46907119	+	TBC1D22A	protein_coding	intron	(TG)n	Simple_repeat	MT_1671_3229_1_MT-RNR2_rRNA	rRNA	0	FALSE	...............((((((((((((...(((....)))..........&))))))))))))....	-21.6	FALSE	FALSE	NA
1134	CAATATTGTGCCTATTGCCATACTAGTCTTTGCCGCCTGCGAAGCAGCGG	AGCCTATATACCGCCATCTTCAGCAA	FALSE	10	4	SAMPLE2	3545	1526.26	MT	10637	10686	+	MT-ND4L	protein_coding	exon			MT_648_1601_1_MT-RNR1_rRNA	rRNA	0	TRUE	......((.((.....)))).................(((((((..((((&..........))))...)))).))).	-13.3	FALSE	TRUE	NA
1135	TTATGCCTTTTTGGGTTGAGGTGATGATGGAGGTGGAGATTTGGTGCTGT	CCTCACTGTCAACCCAACACAGGCATGCT	FALSE	23	4	SAMPLE1,SAMPLE2	1164	1283.29	MT	14037	14086	-	MT-ND5	protein_coding	exon			MT_1671_3229_1_MT-RNR2_rRNA	rRNA	0	TRUE	.(((((((..((((((((((((((..........................&..))))).)))))))))...)))))))..	-28.2	FALSE	TRUE	NA
1136	TGGTGGGAGGCAGCGGGCAGAAATTTACTGTTGGCCACTGCCAGGTCTAT	GGAATATTGGGTGCTG	TRUE	8	4	SAMPLE2	36	15.4994	11	125584460	125584509	+	FEZ1,EI24	protein_coding	five_prime_utr,three_prime_utr			10_68461407_68461525_1_RNA5SP319_rRNA|11_6016996_6017114_1_RNA5SP329_rRNA|18_32176050_32176168_2_RNA5SP453_rRNA|1_173969318_173969436_2_RNA5SP68_rRNA	rRNA	0	TRUE	((((((..((((((((...........))))).))).))))))..(((..&))).............	-17.6	FALSE	TRUE	NA
1137	CCCCACCCAGCTACCCATCCAGCAATCCACTGATACATCTATCCATCCAT	TCATCGACACTTCGAACGCAAT	FALSE	4	4	SAMPLE2	15	6.45806	X	1423702	1423751	+	ASMTL	protein_coding	intron	(CATC)n	Simple_repeat	16_34162959_34163110_1_RNA5-8SP2_rRNA	rRNA	0	TRUE	.........((........(((.......)))..................&...((((....))))..))...	-5.1	FALSE	TRUE	NA
1138	TAATTTATTGATAATTCATTGAATCATCTAATATTAAAACCTTGTCACTT	TGCGATAAGTAATGTGAATTGCAG	FALSE	7	4	SAMPLE1	2	2.20496	X	11763114	11763163	+	MSL3	protein_coding	intron			20_29741510_29741661_2_5_8S_rRNA_rRNA	rRNA	0	FALSE	..(((((.(((....))).)))))......((((((....((((((....&...)))))))))))).........	-10.8	FALSE	FALSE	NA
1139	AGGTCATGTTTTGTGTGTGCTCTTCTGTCTGAGGCAGACACTGATGTCTC	AAAGAGCACACACGTCT	TRUE	8	3	SAMPLE2	3711	1597.72	1	248098710	248098759	-	OR2L13	protein_coding	five_prime_utr			MT_1671_3229_1_MT-RNR2_rRNA	rRNA	0	FALSE	............((((((((((((......((((((........))))))&.))))))))))))....	-27.7	FALSE	FALSE	NA
1140	TGGTCGGGTGTGTTATTATTCTGAATTTTGGGGGAGGTTATATGGGTTTA	AAAGTGGCTTTAACATATCTGAACACAC	FALSE	9	3	SAMPLE2	11328	4877.13	MT	14515	14564	-	MT-ND6	protein_coding	exon			MT_648_1601_1_MT-RNR1_rRNA	rRNA	0	TRUE	((.(((((((((((.....(((........)))((((((((.........&...))))))))))))))))))).))...	-17.1	FALSE	TRUE	NA
1141	TGTGCCTCTGGTGGCTGCTGAGAAAAATACACTGTGCAGCTCAGTGTGTG	AGAACAGCTAAAAGAGCACACC	FALSE	16	3	SAMPLE2	59	25.4017	17	81707475	81707524	+	MRPL12,AC139530.2	protein_coding	three_prime_utr			MT_1671_3229_1_MT-RNR2_rRNA	rRNA	0	TRUE	(((((.(((..((((((.........((((((((.......)))))))).&....))))))..))))))))..	-28.4	FALSE	TRUE	NA
1142	TCTCTCCTCTGCTCCTCTGCTCTTCTGCTCCTCTGCTCTTCTGCTCATGG	CGTCTGCTCTCCTCTGCTCT	TRUE	4	3	SAMPLE1,SAMPLE2	6	6.61488	10	24354732	24354781	+	KIAA1217	protein_coding	intron	(CTCCTCTG)n	Simple_repeat	21_14070871_14070986_1_RNA5SP488_rRNA	rRNA	0	FALSE	..........((......((......))......))......((..(((.&)))..)).............	-6.6	FALSE	FALSE	NA
1143	AATATTGGCTAAGAGGGAGTGGGTGTTGAGGGTTATGAGAGTAGCTATAA	CGTTCAAGCTCAACACCCACTACCTAAA	FALSE	23	3	SAMPLE1	1116	1230.37	MT	10594	10643	-	MT-ND4L	protein_coding	exon			MT_1671_3229_1_MT-RNR2_rRNA	rRNA	0	TRUE	.............(((.(((((((((((((((((((....))))))....&........))))))))))))).)))...	-32.9	FALSE	TRUE	NA
1144	GCCGCATTTGCATGGGGTTCCACGTAAGTGGCGTCCCTGGGGTGATGAGG	CTCCCGGGGCTACGCCTGTCTGAGCGTCG	FALSE	14	3	SAMPLE2	8	3.4443	1	226977625	226977674	+	COQ8A	protein_coding	intron			21_8212572_8212724_1_RNA5-8SN5_rRNA|21_8256781_8256933_1_RNA5-8SN1_rRNA|21_8395607_8395759_1_RNA5-8SN4_rRNA|21_8439823_8439975_1_RNA5-8SN5_rRNA	rRNA	0	FALSE	..(((((((((.(((....))).))))))(((((((((((((........&.))))))))..))))).......)))...	-32.1	FALSE	FALSE	NA
1145	TGACGCCGACCGTGCCCATGGCTGCCGAGCAGAGGCGGGCGGCTTCTCCC	GAAGTTAAGTAGGTTTGTGCC	FALSE	3	3	SAMPLE1	42	46.3042	16	2171631	2171680	+	TRAF7	protein_coding	intron			18_44071583_44071701_1_RNA5SP455_rRNA|5_102131007_102131135_2_RNA5SP188_rRNA	rRNA	0	FALSE	...(((.((((..((((....((((...))))....))))((((((....&)))))).....)))).)))..	-23.4	FALSE	FALSE	NA
1146	CCACGGTTACCCCGGCTCTCCGCCCCTCCTTCTCGCGGCGCTCGAGGGAC	GCAGCCTCTGCGCGTC	FALSE	3	3	SAMPLE2	124	53.3867	5	77776259	77776308	-	TBCA	protein_coding	five_prime_utr			16_35755177_35755285_1_RNA5SP423_rRNA	rRNA	0	FALSE	..(((....(((((((...((((...........)))).)).)).)))..&((((...)))).))).	-19.7	FALSE	FALSE	NA
1147	ATCGACGTGTACCCCCAGAAGGAATTTGATGAGGACTCGGAGGACCGGCT	GGGAGATGATCCCATTTGCT	TRUE	25	3	SAMPLE2	21	9.04129	17	77492648	77492697	+	2009-09-01	protein_coding	exon			8_48316669_48316770_1_5S_rRNA_rRNA	rRNA	0	FALSE	.((..((.((.((..((((.....))))....)))).))..))...(((.&((((.....))))....)))	-13.6	FALSE	FALSE	NA
1148	GTTGACCTGTTAGGGTGAGAAGAATTATTCGAGTGCTATAGGCGCTTGTC	GTAATCGATAAACCCCGATCAACCTCA	FALSE	8	3	SAMPLE2	7552	3251.42	MT	13590	13639	-	MT-ND5	protein_coding	exon			MT_648_1601_1_MT-RNR1_rRNA	rRNA	0	TRUE	(((((....((.((((.....((.((((.((((((((...))))))))..&)))))).....)))).)))))))....	-19.3	FALSE	TRUE	NA
1149	GCGGATCACGAGGTCAAGAGATCAGGACCATCTTGGCCAACATGGTGAAA	GTGGCGCATGCCTGTAATCC	FALSE	26	3	SAMPLE2	398	171.354	20	36047195	36047244	-	NORAD	lincRNA	exon	AluSc	SINE	19_17972025_17972117_1_RNA5SP468_rRNA	rRNA	0	FALSE	..((((.(((.((((((((...........))))))))............&..(((....)))))).))))	-19.9	FALSE	FALSE	NA
1150	CCCGGGACAGTAAGCCGAGTGGCTGTTGGAGTCGGTATTGTTGGTAATGG	TAAAACATTAGCTGGGG	FALSE	5	3	SAMPLE2	6534	2813.13	11	65423754	65423803	+	NEAT1	lincRNA	exon			19_17972025_17972117_1_RNA5SP468_rRNA	rRNA	0	FALSE	(((((((((((..(((((.............)))))))))))..(((((.&.....))))).))))).	-18.4	FALSE	FALSE	NA
1151	TGGCTGAAGGAATCATTCACGACACAGAAACCAAGATGGAAGAATTCAAG	TTGGACCGGCGAAAGAAGGAA	FALSE	7	3	SAMPLE2	12	5.16645	5	138556795	138556844	-	HSPA9	protein_coding	exon			2_59694762_59694869_1_RNA5SP94_rRNA	rRNA	0	FALSE	..((((...((((..(((....................)))..))))...&......))))...........	-8.1	FALSE	FALSE	NA
1152	CTGCAGGCCACCTACTCATGCACCTAATTGGAAGCGCCACCCTAGCAATA	TTTAACTAAGCTATACTAACCCCAGGGTTG	TRUE	8	3	SAMPLE2	2428	1045.35	MT	9020	9069	+	MT-ATP6	protein_coding	exon			MT_648_1601_1_MT-RNR1_rRNA	rRNA	0	TRUE	.....(((...........((.((.....))..)))))....((((....&.........))))...(((((....)))))	-11.9	FALSE	TRUE	NA
1153	ATTATCCCGTATCGAAGGCCTTTTTGGACAGGTGGTGTGTGGTGGCCTTG	AAAACGCTTAGCCTAGCCACAC	TRUE	9	2	SAMPLE2	2428	1045.35	MT	9408	9457	-	MT-CO3	protein_coding	exon			MT_648_1601_1_MT-RNR1_rRNA	rRNA	0	TRUE	...(((((((.((((((....)))))))).)).)))((((((((((....&..........)))..)))))))	-19.6	FALSE	TRUE	NA
1154	CTAACATTGAAATTTTGAAACAGCAGCAGAGTGAGTGGATTTTATTTTTC	AAAACTTACCCCGCCTGTTTACCAAAAA	TRUE	2	2	SAMPLE2	19	8.18021	9	83969116	83969165	-	HNRNPK	protein_coding	three_prime_utr			MT_1671_3229_1_MT-RNR2_rRNA	rRNA	0	FALSE	............(((((((((((..((...((((((..............&...))))))...))))))))..))))).	-13.9	FALSE	FALSE	NA
1155	AGGTCGTCATACCTCAGAAGAAAGGCAAGAAGGCTGCTGCAACCTCAGCA	AAAAGAAGGTGGAGAT	TRUE	9	2	SAMPLE1	250	275.62	2	231461970	231462019	-	NCL	protein_coding	exon,intron			1_143439605_143439714_1_5S_rRNA_rRNA|1_144265217_144265326_1_5S_rRNA_rRNA|1_144701050_144701159_2_RNA5SP59_rRNA|2_89600571_89600680_1_5S_rRNA_rRNA|2_91674857_91674966_1_RNA5SP100_rRNA|4_9792751_9792861_2_RNA5SP154_rRNA	rRNA	0	FALSE	..(((.((.(((((.........(((......)))((((......)))).&......))))))))))	-13.1	FALSE	FALSE	NA
1156	GAACCATTTGGATACATAGGTATGGTCTGAGCTATGATATCAATTGGCTT	AAAATAGTGGGAAGAT	FALSE	7	2	SAMPLE2	19	8.18021	1	631870	631919	+	AL669831.3,MTCO1P12	transcribed_processed_pseudogene,unprocessed_pseudogene	exon			MT_1671_3229_1_MT-RNR2_rRNA	rRNA	0	TRUE	...(((((..(((((((((............))))).)))).........&.....)))))......	-11.6	FALSE	TRUE	NA
1157	GGCCTAGTATGAGGAGCGTTATGGAGTGGAAGTGAAATCACATGGCTAGG	AAAATAGTGGGAAGAT	FALSE	3	2	SAMPLE2	2428	1045.35	MT	9296	9345	-	MT-CO3	protein_coding	exon			MT_1671_3229_1_MT-RNR2_rRNA	rRNA	0	TRUE	..((((.(((.......((((((((............)).))))))....&...))).)))).....	-12.3	FALSE	TRUE	NA
1158	TAAAGGATGCGTAGGGATGGGAGGGCGATGAGGACTAGGATGATGGCGGG	AAAGGACATTTACCTAAAACCCCTACGCA	FALSE	8	2	SAMPLE2	895	385.331	MT	7790	7839	-	MT-CO2	protein_coding	exon			MT_648_1601_1_MT-RNR1_rRNA	rRNA	0	FALSE	.......(((((((((.....(((..((((....................&......))))..))).....)))))))))	-23.7	FALSE	FALSE	NA
1159	GAGAGGGGTCAGGGTTGATTCGGGAGGATCCTATTGGTGCGGGGGCTTTG	AAGGACTAACCCCTATACCTTCTGCAT	FALSE	6	2	SAMPLE2	3776	1625.71	MT	14239	14288	-	MT-ND6	protein_coding	exon			MT_1671_3229_1_MT-RNR2_rRNA	rRNA	0	TRUE	.((((((....((((((.(((..((((..(((........)))..)))).&..))).)))))).....))))))....	-22.8	FALSE	TRUE	NA
1160	ATCCGGCTCGAGGGGCCATCAGCTTTGAATAAATGCTTGTTCCAGAGCCC	AAGTCCACAGCAGATG	FALSE	7	2	SAMPLE1,SAMPLE2	2673	2946.93	11	65424228	65424277	+	NEAT1	lincRNA	exon			6_106449381_106449497_1_RNA5SP211_rRNA	rRNA	0	FALSE	(((..(((....((((.....(((((((((((....))))).))))))..&..))))..))).))).	-17.4	FALSE	FALSE	NA
1161	TAAATGAGCCAAGACTAGAGGGGAAACTATCACCTAAAATCAGTTTGGAA	AAGTCCACAGCAGTTG	TRUE	9	2	SAMPLE1	38	41.8942	11	65425958	65426007	+	NEAT1	lincRNA	exon			6_106449381_106449497_1_RNA5SP211_rRNA	rRNA	0	TRUE	............((....(((.((.....)).)))....)).(((((((.&...)))).))).....	-8.6	FALSE	TRUE	NA
1162	CCGGCCTAGCCATGTGATTTCACTTCCACTCCATAACGCTCCTCATACTA	AATGGGAGGCTGGCCCCC	FALSE	7	2	SAMPLE2	2428	1045.35	MT	9292	9341	+	MT-CO3	protein_coding	exon			13_19088487_19088581_1_RNA5SP24_rRNA	rRNA	0	FALSE	..((((.((((..(((....)))................(((.(((....&.))))))))))))))...	-19.8	FALSE	FALSE	NA
1163	GAAGAAGGCGTGGGTACAGATGTGCAGGAATGCTAGGTGTGGTTGGTTGA	ACAAGTCGTAACATGGTAAGTGTAC	FALSE	9	2	SAMPLE2	7552	3251.42	MT	13292	13341	-	MT-ND5	protein_coding	exon			MT_648_1601_1_MT-RNR1_rRNA	rRNA	0	TRUE	......(((((..((((....))))....)))))..((((...((((((.&.))).)))..))))...........	-12.2	FALSE	TRUE	NA
1164	CACACACACAGACGCACACACGCACACGCACACCACATACACATACAGAC	ACACATGCAGACACAGATG	TRUE	4	2	SAMPLE2	97	41.7621	19	4053658	4053707	-	ZBTB7A	protein_coding	intron	(GTGT)n	Simple_repeat	X_151026295_151026406_2_5S_rRNA_rRNA	rRNA	0	TRUE	.............((......))....(((....................&.....)))...........	-4	FALSE	TRUE	NA
1165	GTAGTAGTTACTGGTTGAACATTGTTTGTTGGTGTATATATTGTAATTGA	ACCACGATCAAAAGGGACAAGC	TRUE	5	2	SAMPLE2	3776	1625.71	MT	14168	14217	-	MT-ND6	protein_coding	exon			MT_648_1601_1_MT-RNR1_rRNA	rRNA	0	FALSE	..........((.(((.....(((.((((.(((.................&))))))).)))....))).)).	-9.1	FALSE	FALSE	NA
1166	GAATAGGCTTCCGGCTGCCAGGCGTTTAATGGGGTTTAGTAGGGTGGGGT	ACCCACTACCTAAAAAATCCCAAACA	FALSE	4	2	SAMPLE2	3776	1625.71	MT	13676	13725	-	MT-ND5	protein_coding	exon			MT_1671_3229_1_MT-RNR2_rRNA	rRNA	0	TRUE	.....(((........)))....(((...((((((((..(((((((((..&.)))))..))))..))))))))))).	-28.7	FALSE	TRUE	NA
1167	CAACGCCAAGCCCGAGCAGAAAGAGGGCGACACGAAGGACAAGAAGGACG	ACGCGCCCGATCCTCGTCTGATCTCGGA	TRUE	2	2	SAMPLE2	1078	464.12	20	62308686	62308735	+	ADRM1	protein_coding	exon			14_106636672_106636786_1_RNA5SP389_rRNA|3_180161886_180161977_2_RNA5SP149_rRNA	rRNA	0	FALSE	...........(((((((((..(((((((.....................&.......)).))))).))))..))))).	-21.4	FALSE	FALSE	NA
1168	TCTCTCTCTCTCCTCTCTCCTCTCTCTCTCTCTCTCTCTCTCTCTCTCTC	AGACGCGTGCTCTCCTCT	FALSE	2	2	SAMPLE1	7	7.71735	10	132912586	132912635	+	CFAP46	protein_coding	intron	(TC)n	Simple_repeat	21_14070871_14070986_1_RNA5SP488_rRNA	rRNA	0	FALSE	..............................................(((.&)))...............	-0.2	FALSE	FALSE	NA
1169	CTCTCTCTCTCTCTCTCTCCTCTCTCTTCTCTCTCTCTCTCTCTCCCCCT	AGACGCGTGCTCTCCTCT	FALSE	6	2	SAMPLE1,SAMPLE2	11	4.73591	12	117262484	117262533	-	NOS1	protein_coding	intron	(GA)n	Simple_repeat	21_14070871_14070986_1_RNA5SP488_rRNA	rRNA	0	FALSE	.........................................(((......&)))...............	-0.2	FALSE	FALSE	NA
1170	CGTCTGCCTCTAGCACAGCCGAGCGGGGAATGGTGAAGCCGATGATCAGA	AGATTGATCATCGACACTTCGA	TRUE	19	2	SAMPLE2	5	2.15269	6	167907202	167907251	+	AFDN	protein_coding	exon			16_34162959_34163110_1_RNA5-8SP2_rRNA	rRNA	0	TRUE	..(((((.((..((...)).)))))))......(((((.(((((((((..&....)))))))))...))))).	-22.3	FALSE	TRUE	NA
1171	ATCTCCACCAAGAAGCTGGAGGAGTATGAGACCCTGTTCAAGTGCCAGGA	AGGACCTGGCGGTGCT	FALSE	11	2	SAMPLE1	27	29.7669	9	121776228	121776277	+	DAB2IP	protein_coding	exon			MT_648_1601_1_MT-RNR1_rRNA	rRNA	0	TRUE	..((((.(((......))).))))..((((......))))..(((((((.&....))))))).....	-21.3	FALSE	TRUE	NA
1172	TCATTGTCAACATCTCTTTTCATTTGCTTCAGACTTAATGAACAAGCCAG	AGGAGATTTTGAGATCG	TRUE	6	2	SAMPLE1	12	13.2297	9	128691826	128691875	+	SET	protein_coding	intron,exon			12_41658676_41658793_1_RNA5SP360_rRNA	rRNA	0	FALSE	......((((.(((((((....((((.((((.......))))))))....&))))))).)))).....	-12.7	FALSE	FALSE	NA
1173	TGGCTCACACCTGTAATCCCAGCAGTCTGGGAGGCTGAGGCGGGTGAGGC	AGGAGTTTGAGACCAGCCTG	TRUE	12	2	SAMPLE2	4404	1896.09	21	42838649	42838698	-	NA	NA	NA	AluSx	SINE	3_49467115_49467228_2_RNA5SP130_rRNA	rRNA	0	FALSE	((((((((((((((..((((((....)))))).......)))))))....&.......)))).))).....	-25.8	FALSE	FALSE	NA
1174	AGAAGAGCTTATCACCTTTCATGATCACGCCCTCATAATCATTTTCCTTA	ATAGGTTTGGTCCTAGCCTTTC	TRUE	7	2	SAMPLE2	895	385.331	MT	7636	7685	+	MT-CO2	protein_coding	exon			MT_648_1601_1_MT-RNR1_rRNA	rRNA	0	TRUE	.((((.(((.............(((((.(((...................&...))).)))))..))))))).	-11.7	FALSE	TRUE	NA
1175	AGCCTAACTTCCTGGCTTCACATCAGCAGTGGAGGCTTCCCTGGGAGGTG	ATCTCTGGCCTGTGGCGCT	FALSE	14	2	SAMPLE1	1	1.10248	3	11438834	11438883	+	ATG7	protein_coding	intron			Y_17559774_17559889_1_RNA5SP521_rRNA|Y_18346123_18346238_2_RNA5SP522_rRNA	rRNA	0	FALSE	.(((..(((((((((((((.(((.....))))))))).....))))))).&.............)))...	-21.6	FALSE	FALSE	NA
1176	CTCTTCAATCAGCCACATAGCCCTCGTAGTAACAGCCATTCTCATCCAAA	ATTACCCTCACTGTCACCCCA	FALSE	10	2	SAMPLE1	1116	1230.37	MT	11623	11672	+	MT-ND4	protein_coding	exon			MT_1671_3229_1_MT-RNR2_rRNA	rRNA	0	FALSE	............................((.((((...............&..........)))).))....	-4.7	FALSE	FALSE	NA
1177	GGTATGTAGTGTGTGTTATGTGGTGTGTGTGTAGGGTGTGTGGTGTATGT	ATTATACCCACACCCA	TRUE	13	2	SAMPLE2	32	13.7772	22	50339615	50339664	+	NA	NA	NA	(GT)n	Simple_repeat	MT_1671_3229_1_MT-RNR2_rRNA	rRNA	0	TRUE	..(((((((......)))))))...........(((((((.((((((...&..))))))))))))).	-22	FALSE	TRUE	NA
1178	TCCAGCGAAAAGCTGTTGTAGTTTGCCCAAAAGATGAAGACTATAAGCAA	ATTGTGCCTGTTTGCAG	FALSE	12	2	SAMPLE2	10	4.30538	1	244856524	244856573	-	HNRNPU	protein_coding	exon			4_67439992_67440118_1_5S_rRNA_rRNA	rRNA	0	FALSE	..((((.....))))(((((((((.............)))))))))((((&...........))))..	-14.5	FALSE	FALSE	NA
1179	ACACAGGGACACACAGGCACACATAGGCACACAAATGCACACACAGGCAC	CACAGGCACACAAATGCACA	TRUE	3	2	SAMPLE2	642	276.405	21	42769638	42769687	+	PDE9A	protein_coding	intron			10_45856307_45856422_1_RNA5SP310_rRNA	rRNA	0	FALSE	................(((.......((.......(((........))).&.....)).......)))...	-6.3	FALSE	FALSE	NA
1180	AGAGTACAAAACGCCACATTCTCACTTGTATTGGGAGCTGAAAAATGGGA	CACATGGACGCAGGAAGGGGAACA	TRUE	14	2	SAMPLE1	29	31.9719	21	8988762	8988811	+	NA	NA	NA	L1PA10	LINE	15_71858570_71858686_1_RNA5SP399_rRNA	rRNA	0	FALSE	...........(((((((((((((.......)))))).))..........&....))).))..............	-8.2	FALSE	FALSE	NA
1181	TATTTTAAGTTTGTTGGTTAGGTAGTTGAGGTCTAGGGCTGTTAGAAGTC	CACCCAAGAACAGGGTTT	FALSE	13	2	SAMPLE1,SAMPLE2	1164	1283.29	MT	13826	13875	-	MT-ND5	protein_coding	exon			MT_1671_3229_1_MT-RNR2_rRNA	rRNA	0	TRUE	......((.((((((.....(((....((..(((((.....)))))..))&.)))....)))))).)).	-9.3	FALSE	TRUE	NA
1182	AAGCACAAGCACCTTAGTCACCCCTCCTCTCCCCCCGCCTCCTGGCCTGC	CACCCCATCCCAGAAG	TRUE	14	2	SAMPLE2	148	63.7196	19	13140230	13140279	+	NACC1,AC011446.1	protein_coding,antisense	three_prime_utr			16_35734393_35734504_1_RNA5SP406_rRNA|16_35752826_35752942_1_RNA5SP418_rRNA	rRNA	0	FALSE	..((....))..........................(((....)))(((.&..........)))...	-7.4	FALSE	FALSE	NA
1183	GACGTACACACAAGCACAGCAGTGACATGCACACACACCATGCACACAGA	CAGATGCAGACACAGA	FALSE	7	2	SAMPLE2	7700	3315.14	X	1416774	1416823	+	ASMTL	protein_coding	intron	(AC)n	Simple_repeat	X_151026295_151026406_2_5S_rRNA_rRNA	rRNA	0	FALSE	..................((((((.((((.........))))))).....&....))).........	-8.2	FALSE	FALSE	NA
1184	AGCAATATGAAATGATCTGCTGCAGTGCTCTGAGCCCTAGGATTCATCTT	CATCAAGCACGCAGCAATGCAG	FALSE	14	2	SAMPLE2	834	359.068	MT	6891	6940	+	MT-CO1	protein_coding	exon			MT_648_1601_1_MT-RNR1_rRNA	rRNA	0	TRUE	.................((((((.(((((.((((((...)).))))....&.....)))))))))))......	-20.1	FALSE	TRUE	NA
1185	AAGCCTATTCGCAGGATTTCTCATTACTAACAACATTTCCCCCGCATCCC	CCACCCTAAAAAAACC	FALSE	2	2	SAMPLE2	3776	1625.71	MT	13716	13765	+	MT-ND5	protein_coding	exon			18_9844717_9844846_2_RNA5SP449_rRNA	rRNA	0	TRUE	..((......))(((...................................&....))).........	-3.7	FALSE	TRUE	NA
1186	AAAAAGAAGTGGGTAAGAAAATGCAAACCTGTTATAAGTTATCGGACAGA	CCGGGGAATACCGGGTGCTGTAGGCT	FALSE	2	2	SAMPLE2	28	12.0551	3	48158318	48158367	-	CDC25A	protein_coding	three_prime_utr			12_38161466_38161582_2_RNA5SP358_rRNA|X_28982852_28982970_2_RNA5SP500_rRNA	rRNA	0	FALSE	...........(((((......(((....)))......)))))..((((.&((((......))))...)))).....	-15.3	FALSE	FALSE	NA
1187	GGAAGAGGAAGTTATTTGGGACCAAAAAGACATACAGGTGTGAGTTTATT	CTCACCACCTCTTGCTCAGCCTATAT	FALSE	7	2	SAMPLE2	12	5.16645	7	141738906	141738955	+	SSBP1	protein_coding	five_prime_utr			MT_648_1601_1_MT-RNR1_rRNA	rRNA	0	TRUE	((..(((.(((...((((....)))).........(((((((((......&)))).)))))))).)))..)).....	-18.5	FALSE	TRUE	NA
1188	TATTACGGTTTACGTAAGGAGTGGCTTGTGGGAATGTTGGGAGCAGAATC	CTCCCGGGGCTACGCCTGTCTGAGCGTCG	FALSE	7	2	SAMPLE2	22	9.47183	3	25618716	25618765	-	TOP2B	protein_coding	exon			21_8212572_8212724_1_RNA5-8SN5_rRNA|21_8256781_8256933_1_RNA5-8SN1_rRNA|21_8395607_8395759_1_RNA5-8SN4_rRNA|21_8439823_8439975_1_RNA5-8SN5_rRNA	rRNA	0	FALSE	...........((((..(((..(((..((((.....(((((((.......&)))))))..)))))))..)))..))))..	-25.7	FALSE	FALSE	NA
1189	TAGACACCAAATCTTTTGGTGCCTTGATTTTGGGCTTCGAGCCTCCAGAA	CTCTTCCGATCTTAGGCACCA	FALSE	9	2	SAMPLE2	5168	2225.02	13	39753315	39753364	+	COG6	protein_coding	intron	MLT1A0	LTR	12_101472339_101472456_1_RNA5SP367_rRNA	rRNA	0	FALSE	................((((((((.((((..(((((...)))))......&.......))))..))))))))	-21.8	FALSE	FALSE	NA
1190	CTCTCTCTCTCTCTTCTCTCTCTCTTCTCTCTCTCTCTGCTCTCTCCGGC	GAGAAGAGAAGAGGAG	TRUE	4	2	SAMPLE2	116	49.9424	17	48647018	48647067	-	LINC02086	lincRNA	exon,intron	(GA)n	Simple_repeat	10_12924679_12924785_2_RNA5SP300_rRNA	rRNA	0	FALSE	............(((((((.(((((((((.........(((......)))&))))))))))))))))	-22.8	FALSE	FALSE	NA
1191	ACTTTTTCAATGTATACTTTCACTTTTAAAATGCCTGTTTTGTGCTTTAC	GCAGGTAGTTGTGATA	FALSE	8	2	SAMPLE2	6	2.58323	1	77948425	77948474	-	FUBP1	protein_coding	intron			20_29741510_29741661_2_5_8S_rRNA_rRNA	rRNA	0	FALSE	...................((((........(((((((............&)))))))...))))..	-11.3	FALSE	FALSE	NA
1192	CTGGCAGGCAGAGGTTGCAGTGAGCTGAGATCATGCCACTACACTCAGGC	GCCTGGGGCGACAGAGTGAGA	TRUE	16	2	SAMPLE2	80	34.443	19	34388398	34388447	+	GPI	protein_coding	intron	AluSz	SINE	19_58363438_58363562_1_RNA5SP473_rRNA	rRNA	0	FALSE	......((((..((((.(((....))).)))).)))).((.(((((....&(((...)))....))))))).	-22.3	FALSE	FALSE	NA
1193	GCACTTTGGGAGGCCATTGAGGCCGAGGCAGCCCGATCACCTGAGGTACA	GCGGTGGCTCACGCCTGTAATC	FALSE	2	2	SAMPLE2	25	10.7634	13	21537697	21537746	-	MICU2	protein_coding	intron	AluSq2	SINE	11_111928400_111928508_1_RNA5SP351_rRNA	rRNA	0	FALSE	.....(((((..(((.(((....))))))..))))).....((((.(((.&...))).))))...........	-22.6	FALSE	FALSE	NA
1194	GGCTCCACTCCTCCTTCTCTCTTCTGAGCAGAGGAGAAGCTGACAGCTTA	GGAGAGAGACAGACGT	TRUE	2	2	SAMPLE2	54	23.249	17	13135755	13135804	-	NA	NA	NA			1_204707320_204707430_2_RNA5SP75_rRNA	rRNA	0	FALSE	..((((.((((((...(((......)))..))))))(((((...))))).&))))............	-21.9	FALSE	FALSE	NA
1195	AGTTAGCATGTTGGTGAGAGAGAGAGAGAGAGAGAGAGAGAGAGAGAGAG	GGAGAGAGAGACAGAG	TRUE	2	2	SAMPLE2	60	25.8322	3	136087265	136087314	-	PPP2R3A	protein_coding	intron	(TC)n	Simple_repeat	1_204707320_204707430_2_RNA5SP75_rRNA	rRNA	0	FALSE	........((((......................................&.........))))...	-1.8	FALSE	FALSE	NA
1196	GTTGGTTAGGTAGTTGAGGTCTAGGGCTGTTAGAAGTCCTAGGAAAGTGA	GGGAGGGAGAAAATAAAATGT	FALSE	9	2	SAMPLE2	3776	1625.71	MT	13814	13863	-	MT-ND5	protein_coding	exon			10_107461560_107461669_1_RNA5SP326_rRNA	rRNA	0	FALSE	...................(((((((((......))))))))).......&.....................	-12.8	FALSE	FALSE	NA
1197	CCATATTCAGCCACCTCACACTAAACTCTGCTCCAACATTGGGGACTACG	GGGGACACAGATCCAAACC	TRUE	17	2	SAMPLE1	1	1.10248	18	45862458	45862507	-	EPG5	protein_coding	intron	MSTA	LTR	2_164858432_164858546_1_RNA5SP110_rRNA	rRNA	0	FALSE	.............((((.............(((((....)))))......&))))...............	-10.8	FALSE	FALSE	NA
1198	AAATAGTAGAGGGATGATGCTAATAATTAGGCTGTGGGTGGTTGTGTTGA	GTACACACCGCCCGACACCCACCTCAAG	TRUE	2	2	SAMPLE1	1116	1230.37	MT	10833	10882	-	MT-ND4	protein_coding	exon			MT_648_1601_1_MT-RNR1_rRNA	rRNA	0	FALSE	........((((..((((.......))))((.((((((((((.((((...&..))))))))))).))).)).))))...	-26.4	FALSE	FALSE	NA
1199	TAAAGTTCTCCAGTGTCCCCAAGAGGTATTAGAATCTTGCTGTACCCAAG	GTACCCAAGCAAGACGTTAG	TRUE	7	2	SAMPLE2	9	3.87484	14	74835884	74835933	+	YLPM1	protein_coding	three_prime_utr			MT_648_1601_1_MT-RNR1_rRNA	rRNA	0	FALSE	....(((((..((((.((......)))))))))))((((((((((.....&))))...)))))).......	-14.6	FALSE	FALSE	NA
1200	TGGGTAAAACATTAAATGACAACTTTAATTGAAAAACCCTGGGGAAGCTG	GTGGCAAGAAATGGGCTACATTTTCTACCC	TRUE	5	2	SAMPLE2	9	3.87484	2	239964966	239965015	-	NDUFA10	protein_coding	intron			MT_648_1601_1_MT-RNR1_rRNA	rRNA	0	TRUE	.((((.....((((((.......))))))......)))).(((.......&(((((.........)))))........)))	-14.3	FALSE	TRUE	NA
1201	TATGTTGAGTCCTGTAAGTAGGAGAGTGATATTTGATCAGGAGAACGTGG	TACTTCAAAGGACATTTAACT	FALSE	6	2	SAMPLE1	1116	1230.37	MT	11910	11959	-	MT-ND4	protein_coding	exon			MT_648_1601_1_MT-RNR1_rRNA	rRNA	0	TRUE	...((((((((((..(((((......((((.....))))...........&)))))...)))))..))))).	-13.8	FALSE	TRUE	NA
1202	GGCTCGGCAGCTCATCTCAGACGTGTCAGACCCGTGGTTTGTGTTCCCCA	TCATATTATCTCAGAA	TRUE	2	2	SAMPLE1,SAMPLE2	14	6.02753	1	207820974	207821023	-	MIR29B2CHG	lincRNA	intron			10_68461407_68461525_1_RNA5SP319_rRNA	rRNA	0	FALSE	((.((((((..((......))..)))).)).))..(((.((((.......&.))))..)))......	-10.8	FALSE	FALSE	NA
1203	CATTTTGTTGCATTTCCCCATTTCTTGTTTTTAAAAGACCAACAAATCTC	TCCCGGGGCTACGCCTGTCTAAGCGTC	FALSE	13	2	SAMPLE2	20	8.61076	1	35183660	35183709	-	SFPQ	protein_coding	intron			21_8212572_8212724_1_RNA5-8SN5_rRNA|21_8256781_8256933_1_RNA5-8SN1_rRNA|21_8395607_8395759_1_RNA5-8SN4_rRNA|21_8439823_8439975_1_RNA5-8SN5_rRNA	rRNA	0	FALSE	...............((((...((((........))))............&....))))..((((........)))).	-12.9	FALSE	FALSE	NA
1204	CTCTCTCGCTCTCTTGCTCTCTCCCCTCTCTCTCCTTCCATTTTTAAAGC	TCTCTTCTGTCTCAGA	TRUE	2	2	SAMPLE2	4	1.72215	12	103376901	103376950	+	C12orf42	protein_coding	intron	(TC)n	Simple_repeat	15_71858570_71858686_1_RNA5SP399_rRNA|8_69929905_69930022_1_RNA5SP270_rRNA	rRNA	0	FALSE	.......((......)).................................&.....((((...))))	-2.4	FALSE	FALSE	NA
1205	TTGTTTTTTTCCTCTCTTCTCTTCTCTCTTCTCTCCTCTTCGCTGTCTCT	TCTCTTCTGTCTCAGA	TRUE	6	2	SAMPLE2	8	3.4443	17	609769	609818	-	VPS53	protein_coding	intron	GA-rich	Low_complexity	15_71858570_71858686_1_RNA5SP399_rRNA|8_69929905_69930022_1_RNA5SP270_rRNA	rRNA	0	FALSE	..........................................(((.....&............))).	-2.1	FALSE	FALSE	NA
1206	TGTGAATACACTGATGACGTCTCTACAGTGCCCTCCACGCTATAAATACT	TGATCTCGGAAGCTCAGAG	FALSE	4	2	SAMPLE2	12	5.16645	10	654452	654501	-	DIP2C,PRR26	protein_coding	intron			1_51973410_51973535_1_RNA5SP48_rRNA	rRNA	0	FALSE	.(((....(((((..((....))..))))).....)))(((.........&..........)))......	-10.2	FALSE	FALSE	NA
1207	AATGAGCATGCTCGCTTCCAGAAGGCTAAGGAGCAGCTGGAGATTCGGCA	TGGACAGGGTAAAGAAGGAAT	TRUE	17	2	SAMPLE2	26	11.194	11	130126762	130126811	+	APLP2	protein_coding	exon			2_59694762_59694869_1_RNA5SP94_rRNA	rRNA	0	FALSE	........(((((...((((....(((....))).(((((....))))).&))))..)))))..........	-15.8	FALSE	FALSE	NA
1208	GAGGCTCTTGGGGGGCATATAGGAAGCAGACTGGAGGCAACAGGCTTCGC	TGGGAAAGAGAGGCTC	FALSE	13	2	SAMPLE2	10	4.30538	16	4866954	4867003	+	UBN1	protein_coding	intron	L2b	LINE	2_33332898_33333007_1_RNA5SP92_rRNA	rRNA	0	FALSE	(((.(((((......((.....(((((...(((.......))))))))..&)).....))))).)))	-18.8	FALSE	FALSE	NA
1209	TTCCTGCACCTGCTCCCTCCTCTTACAGCCTCTACTCAGGCCCCTGTGGT	TTGCAGGACACATTGATCATCGACAC	FALSE	9	2	SAMPLE2	32	13.7772	11	33402352	33402401	+	KIAA1549L	protein_coding	intron	L2	LINE	21_8212572_8212724_1_RNA5-8SN5_rRNA|21_8256781_8256933_1_RNA5-8SN1_rRNA|21_8395607_8395759_1_RNA5-8SN4_rRNA|21_8439823_8439975_1_RNA5-8SN5_rRNA|Y_10200155_10200306_1_RNA5-8SP6_rRNA	rRNA	0	TRUE	.(((((((..............(((((((((......))))...))))).&.)))))))..................	-17.6	FALSE	TRUE	NA
1210	AAGGACCTAAAAGACCTGTGACTAGTGAGCTCTAGGCTGTAGAAATTTAA	TTGCAGGACACATTGATCATCGACACTT	TRUE	8	2	SAMPLE2	696	299.654	12	21635513	21635562	-	AC010197.2	protein_coding	intron			21_8212572_8212724_1_RNA5-8SN5_rRNA|21_8256781_8256933_1_RNA5-8SN1_rRNA|21_8395607_8395759_1_RNA5-8SN4_rRNA|21_8439823_8439975_1_RNA5-8SN5_rRNA|Y_10200155_10200306_1_RNA5-8SP6_rRNA	rRNA	0	TRUE	..............(((((((((((......))))...............&))))))).....................	-11.3	FALSE	TRUE	NA
1211	TTGAGGTTAGTTTGATTAGTCATTGTTGGGTGGTGATTAGTCGGTTGTTG	TTGTAACTTTAACTGTTAG	TRUE	7	2	SAMPLE2	2428	1045.35	MT	8640	8689	-	MT-ATP6	protein_coding	exon			MT_1671_3229_1_MT-RNR2_rRNA	rRNA	0	FALSE	(((((((((..(((((((((((((.......)))))))))))))......&...))))))))).......	-16.9	FALSE	FALSE	NA
1212	TAGCGTTTAGAAGGGCTATTTGTTGTGGGTCTCATGAGTTGGAGTGTAGG	AAAACGCTTAGCCTAGC	FALSE	2	1	SAMPLE2	3776	1625.71	MT	12906	12955	-	MT-ND5	protein_coding	exon			MT_648_1601_1_MT-RNR1_rRNA	rRNA	0	TRUE	......(((..(((.((((.....)))).)))..)))((((.(((((...&...))))))))).....	-13.6	FALSE	TRUE	NA
1213	GTCATTTTCATTCTTAGTTCTTCAGTTTGCAAAGGGCCGGCCTGTTGTGA	AAAACTGCCTGATATTTT	FALSE	3	1	SAMPLE2	4	1.72215	21	42661676	42661725	+	PDE9A	protein_coding	intron			3_125058304_125058438_2_RNA5SP137_rRNA	rRNA	0	FALSE	......................(((((((((((((.....))).))))..&.))))))...........	-10	FALSE	FALSE	NA
1214	CTTATGAGTAAATTTTTGAGGACTTCCCCTTGGGCTAGGGAGTCCTTTAC	AAAACTGGTAAAGGTCAG	FALSE	1	1	SAMPLE2	13	5.59699	9	94882011	94882060	+	C9orf3	protein_coding	intron			1_146539541_146539663_2_5S_rRNA_rRNA	rRNA	0	FALSE	.((((.(((........(((((((..((((......)))))))))))...&...))).)))).......	-19.8	FALSE	FALSE	NA
1215	CGTAGTTTGAGTTTGATGCTCACCCTGATCAGAGGATTGAGTAAACGGCT	AAAAGCAGCCACCAAATTAAGAAAGCGTT	TRUE	1	1	SAMPLE2	1056	454.648	MT	3639	3688	-	MT-ND1	protein_coding	exon			MT_1671_3229_1_MT-RNR2_rRNA	rRNA	0	FALSE	(((..(((.((((((.((((((.(((......)))..))))))...((((&......))))..)))))).)))..)))..	-19.3	FALSE	FALSE	NA
1216	TTTGATGGTAAGGGAGGGATCGTTGACCTCGTCTGTTATGTAAAGGATGC	AAAAGCAGCCACCAATTA	FALSE	3	1	SAMPLE2	895	385.331	MT	7830	7879	-	MT-CO2	protein_coding	exon			MT_1671_3229_1_MT-RNR2_rRNA	rRNA	0	TRUE	.....((((.(((((((.........)))).)))..........((.(((&....))).))))))....	-13.2	FALSE	TRUE	NA
1217	CAATGCTACAGGGATGAATATTATGGAGAAGTAGTCTAGTTTGAAGCTTA	AAAATAGACTACGAAAGTGGCTTTAACA	FALSE	1	1	SAMPLE2	3776	1625.71	MT	12569	12618	-	MT-ND5	protein_coding	exon			MT_648_1601_1_MT-RNR1_rRNA	rRNA	0	TRUE	....(((((.....................((((((((............&....))))))))....))))).......	-14.2	FALSE	TRUE	NA
1218	GCCAGGAGTTCGAGACCAGCCTGGCCAACATGGTGAAACGTCATCTCTAT	AAACATTAGCTGGGCGTGGTG	TRUE	3	1	SAMPLE2	17	7.31914	5	180294003	180294052	+	AC008610.1	antisense	intron	AluSx1	SINE	19_17972025_17972117_1_RNA5SP468_rRNA	rRNA	0	FALSE	..............(((((((((((......(((((....))))).....&........))))))).)))).	-20.8	FALSE	FALSE	NA
1219	CGGGCGGCGGGCGGCGGAGGTGCGGGGCCTGCTCCCGCCGGCACCATGGC	AAACTCAAAGGACCTGG	TRUE	6	1	SAMPLE2	25	10.7634	5	141636786	141636835	-	HDAC3	protein_coding	exon,five_prime_utr	(CCCGCCG)n	Simple_repeat	MT_648_1601_1_MT-RNR1_rRNA	rRNA	0	TRUE	(((((((((((.(((..((((.....))))))))))))))..........&............)))).	-27.8	FALSE	TRUE	NA
1220	TTGAATAAATGCTTGTTCCAGAGCCCATGAATGCCAGCAGGCACCCCTCC	AAAGAGCACACCCGGCT	FALSE	12	1	SAMPLE2	6534	2813.13	11	65424252	65424301	+	NEAT1	lincRNA	exon			MT_1671_3229_1_MT-RNR2_rRNA	rRNA	0	FALSE	..((((((....))))))...((((......((((....)))).......&.............))))	-12.8	FALSE	FALSE	NA
1221	TGGTGTTTCACCATATTGGCCAGGCTGGTCTCAAACTCCTGAACTCATGT	AAAGTGCTGGGATTACAG	TRUE	1	1	SAMPLE2	1	0.430538	12	123154935	123154984	-	MPHOSPH9	protein_coding	three_prime_utr	AluSq2	SINE	5_139012329_139012441_1_RNA5SP194_rRNA	rRNA	0	FALSE	(((((...)))))....(((((...)))))......(((((.(((.....&..)))..)))))......	-14.7	FALSE	FALSE	NA
1222	GCGTTCTGGCTGGTTGCCTCATCGGGTGATGATAGCCAAGGTGGGGATAA	AAATAGCAGTGATTAA	FALSE	10	1	SAMPLE2	3545	1526.26	MT	11136	11185	-	MT-ND4	protein_coding	exon			MT_648_1601_1_MT-RNR1_rRNA	rRNA	0	FALSE	(((((((.((((((((..(((((....))))))))))..))).)))))..&.....)).........	-18.5	FALSE	FALSE	NA
1223	ATGGCTATAGCAATAAAACTAGGAATAGCCCCCTTTCACTTCTGAGTCCC	AAATCAATACTCATCA	FALSE	3	1	SAMPLE2	238	102.468	1	629937	629986	+	AL669831.3,MTND2P28	transcribed_processed_pseudogene,unprocessed_pseudogene	exon			3_37341649_37341766_1_RNA5SP129_rRNA	rRNA	0	FALSE	..((((((................))))))............(((((...&........)))))...	-10.5	FALSE	FALSE	NA
1224	GTCTTCCAGTAACCTCCCAGTCTTCCAGAAAATCCACGTCTTCCCAACAA	AAATCCATGTCTTCCAA	FALSE	9	1	SAMPLE2	645	277.697	X	140783825	140783874	+	LINC00632,CDR1	antisense,protein_coding	exon			3_25025007_25025126_1_RNA5SP125_rRNA	rRNA	0	FALSE	...................................((((...........&......)))).......	-1.1	FALSE	FALSE	NA
1225	AAAATATACATAGAAAAAAAATGCGTGACAACAATAATGCAGAAGATGGG	AAATGAAGGTGAAGAT	TRUE	1	1	SAMPLE2	5	2.15269	9	6470626	6470675	+	UHRF2	protein_coding	intron	L1MEg	LINE	1_143439605_143439714_1_5S_rRNA_rRNA|1_144265217_144265326_1_5S_rRNA_rRNA|1_144701050_144701159_2_RNA5SP59_rRNA|2_89600571_89600680_1_5S_rRNA_rRNA|2_91674857_91674966_1_RNA5SP100_rRNA	rRNA	0	FALSE	........(((..........(((((..........))))).........&........))).....	-4.7	FALSE	FALSE	NA
1226	GAGAAGTAGTCTAGTTTGAAGCTTAGGGAGAGCTGGGTTGTTTGGGTTGT	AAATGCTCGCCAGAACACTACGAG	TRUE	5	1	SAMPLE2	3776	1625.71	MT	12544	12593	-	MT-ND5	protein_coding	exon			MT_648_1601_1_MT-RNR1_rRNA	rRNA	0	FALSE	.....(((((.........(((((((......)))))))((((.(((...&........))).)))))))))...	-15.4	FALSE	FALSE	NA
1227	CTTCTGTAACCTCAGACTGAGGGACAAAGCCTGAGGATAAAGCCTGCTCA	AACAAAACTGCTCGCCAGAAC	TRUE	3	1	SAMPLE2	7	3.01376	X	154074545	154074594	-	MECP2	protein_coding	intron	MLT1L	LTR	MT_648_1601_1_MT-RNR1_rRNA	rRNA	0	TRUE	.(((((...((((((.((.........)).)))))).....((..((...&.........))..))))))).	-16.2	FALSE	TRUE	NA
1228	ATAGGCACCAAAATCCCATTAAGGACTGATTATAAGCTTCATGGTACAGT	AACAAATTATGATTCA	TRUE	5	1	SAMPLE2	15	6.45806	1	161363463	161363512	+	SDHC	protein_coding	three_prime_utr			6_140158591_140158694_2_RNA5SP220_rRNA	rRNA	0	FALSE	...(((.....((((((.....))...))))....)))(((((((.....&.....)))))))....	-7.5	FALSE	FALSE	NA
1229	AGGTGTATGAACATGAGGGTGTTTTCTCGTGTGAATGAGGGTTTTATGTT	AACATTCTCCTCCGCATAA	FALSE	3	1	SAMPLE2	3545	1526.26	MT	12032	12081	-	MT-ND4	protein_coding	exon			MT_1671_3229_1_MT-RNR2_rRNA	rRNA	0	TRUE	..((((((..(((((((((....)))))))))..))(((((....((((.&.))))..))))).))))..	-17.6	FALSE	TRUE	NA
1230	GGTTGTGGCTCAGTGTCAGTTCGAGATAATAACTTCTTGGTCTAGGCACA	AACCAGTGAAATTGACCTGCCCGTG	FALSE	6	1	SAMPLE2	3776	1625.71	MT	12500	12549	-	MT-ND5	protein_coding	exon			MT_1671_3229_1_MT-RNR2_rRNA	rRNA	0	TRUE	(((...((.((((((((((.((((((........)))))).)).))))).&............))))).)))....	-19.3	FALSE	TRUE	NA
1231	TGTTGTGAGTGTAAATTAGTGCGATGAGTAGGGGAAGGGAGCCTACTAGG	AACCTCACCACCTCTTGCTCAGCCTATA	FALSE	3	1	SAMPLE1	1116	1230.37	MT	11218	11267	-	MT-ND4	protein_coding	exon			MT_648_1601_1_MT-RNR1_rRNA	rRNA	0	TRUE	................(((.((..((((((((((..(((((.........&...))).))..)))))))))))))))..	-22.6	FALSE	TRUE	NA
1232	GATAATTGTTGTGATGAAATTGATGGCCCCTAAGATAGAGGAGACACCTG	AAGAAGGGTTAGGTCT	TRUE	5	1	SAMPLE2	971	418.052	MT	6361	6410	-	MT-CO1	protein_coding	exon			2_208054161_208054258_2_RNA5SP116_rRNA	rRNA	0	FALSE	........................(((((((.......))).(((.(((.&....)))))).)))).	-9.7	FALSE	FALSE	NA
1233	GTTGATGCTGCCATGGCTGCAAGACCTCATTCAATTGATGGGAGAGTAGT	AAGAGAGGAATCTGGAAAAC	TRUE	2	1	SAMPLE2	48	20.6658	7	26197343	26197392	-	HNRNPA2B1	protein_coding	exon			6_108252401_108252507_1_RNA5SP212_rRNA	rRNA	0	FALSE	..........(((..(((((....(((((......))).))....)))))&............))).....	-11.5	FALSE	FALSE	NA
1234	CGCACAGGGGGCCTGTGCGGGCTCTTCACGCACACGTGGGATGATGTGGT	AAGAGCACACACGTCT	TRUE	1	1	SAMPLE2	127	54.6783	10	129558062	129558111	-	MGMT	protein_coding	intron			MT_1671_3229_1_MT-RNR2_rRNA	rRNA	0	FALSE	((((((((...)))))))).......((((....))))(((((.((((((&....)).)))))))))	-26.9	FALSE	FALSE	NA
1235	CTTCCTGTGTGCTGTGTGTGTGCTCTTCACATGCGTGTGTGTGTGTGTTT	AAGAGCACACACGTCT	TRUE	3	1	SAMPLE1	25	27.562	11	45339013	45339062	+	NA	NA	NA	(TG)n	Simple_repeat	MT_1671_3229_1_MT-RNR2_rRNA	rRNA	0	FALSE	...............(((((((((((((((((((......)))))))...&))))))))))))....	-27.6	FALSE	FALSE	NA
1236	TTCTAAATTTTTTCTGCTCTTCTGAGCACACAGAGTGAGGATTTCTGATA	AAGAGCACACACGTCT	TRUE	7	1	SAMPLE1	38	41.8942	13	47620344	47620393	+	NA	NA	NA			MT_1671_3229_1_MT-RNR2_rRNA	rRNA	0	FALSE	.(((..(((((...(((((....)))))...)))))..))).((((....&.))))...........	-12.2	FALSE	FALSE	NA
1237	AAGGAAAAGACGCCAGACTTCAGACGTCTCTCTCCTCGGTGGGCACCTCA	AAGAGCACACACGTCT	TRUE	8	1	SAMPLE1	81	89.3008	17	28718358	28718407	-	RAB34	protein_coding	five_prime_utr			MT_1671_3229_1_MT-RNR2_rRNA	rRNA	0	FALSE	.((((..(((((............)))))...))))(((((.((......&....)).))).))...	-14.7	FALSE	FALSE	NA
1238	CTATATTCCTTGCTCTCTCTCTCTCTTCTCTCTCTCTCTCTCGCTCGCTC	AAGAGCACACACGTCT	FALSE	1	1	SAMPLE1	8	8.81983	2	168982776	168982825	-	ABCB11	protein_coding	intron	(GA)n	Simple_repeat	MT_1671_3229_1_MT-RNR2_rRNA	rRNA	0	FALSE	..........((((((..................................&.)))))).........	-8.4	FALSE	FALSE	NA
1239	AGCAAAAATTCAGTGTGCTCTCTCTCTCTCTCTGCATATATATCTATATA	AAGAGCACACACGTCT	FALSE	1	1	SAMPLE2	2	0.861075	3	30991808	30991857	+	NA	NA	NA	(AT)n	Simple_repeat	MT_1671_3229_1_MT-RNR2_rRNA	rRNA	0	FALSE	............(((((((((.............................&.)))))))))......	-16.2	FALSE	FALSE	NA
1240	TTTCTTTTCTATTTTCTCTCTCTCTTCTGAGAGATTTTCTTGATTTATTT	AAGAGCACACACGTCT	FALSE	6	1	SAMPLE1	314	346.178	3	168239952	168240001	+	NA	NA	NA	HAL1	LINE	MT_1671_3229_1_MT-RNR2_rRNA	rRNA	0	FALSE	................((((((......))))))..(((((.........&)))))...........	-10.7	FALSE	FALSE	NA
1241	GAGGAGACTTACCTTGTTCTCTGCGTCTGAGAGGACGATGTCCTGCTGAG	AAGAGCACACACGTCT	TRUE	3	1	SAMPLE1	2	2.20496	4	56307662	56307711	-	KIAA1211	protein_coding	exon,intron			MT_1671_3229_1_MT-RNR2_rRNA	rRNA	0	FALSE	((((.......))))(((((((.......)))))))(((((..((((...&...))))...))))).	-19.6	FALSE	FALSE	NA
1242	TGACATTAGTTATGTGGCTTTTCGTCTGAGAGAAGTAGCCAGAGAGTGTG	AAGAGCACACACGTCT	TRUE	1	1	SAMPLE2	1	0.430538	5	124588091	124588140	+	NA	NA	NA			MT_1671_3229_1_MT-RNR2_rRNA	rRNA	0	FALSE	((((....))))..(((((((((........)))).))))).((((((((&.......))))).)))	-17.6	FALSE	FALSE	NA
1243	GGGAAATTAGGATAGCACAAGTGTACTCTTCTGAGAGAGTGATACATGGT	AAGAGCACACACGTCT	TRUE	11	1	SAMPLE1	78	85.9933	X	25779435	25779484	-	NA	NA	NA			MT_1671_3229_1_MT-RNR2_rRNA	rRNA	0	FALSE	..............((.((.((((((((((....)))))).)))).))..&....))..........	-11.6	FALSE	FALSE	NA
1244	GAACTCTTGTCAGCTACATAGCCAATCACTGCCTAATTGTTTCTTCCTGT	AAGAGCACACACGTCTA	TRUE	23	1	SAMPLE2	1	0.430538	5	80739304	80739353	+	MSH3	protein_coding	intron			MT_1671_3229_1_MT-RNR2_rRNA	rRNA	0	FALSE	...(((((...((..((((((.((.....)).)))..)))..))......&)))))............	-6.1	FALSE	FALSE	NA
1245	TGTCATTCTTTTTTCTTCTGAGAGAGAGGAGAGAGAGAGAAGTAGAGAGA	AAGAGCACACACGTCTGTGT	FALSE	3	1	SAMPLE2	219	94.2877	2	134594876	134594925	-	TMEM163	protein_coding	intron	(TC)n	Simple_repeat	MT_1671_3229_1_MT-RNR2_rRNA	rRNA	0	FALSE	..((.((((((((.(((((.....))))))))))))).))..........&....(((((......)))))	-16.1	FALSE	FALSE	NA
1246	ACGCATTCAGCAACACGTGTGTGCTCTTCTGGGAACAGGAAGACATAAAT	AAGAGCACACACGTCTGTGT	TRUE	3	1	SAMPLE2	214	92.135	4	83586411	83586460	+	GPAT3	protein_coding	intron			MT_1671_3229_1_MT-RNR2_rRNA	rRNA	0	FALSE	..(((..(((....(((((((((((((((((....))))...........&.)))))))))))))))))))	-27.9	FALSE	FALSE	NA
1247	TTAGCCTGACCACCAGAGAGACGGTGTGCTGTTGGTCCCACGGGGAGCAG	AAGAGCACACCGTCTA	TRUE	1	1	SAMPLE2	1	0.430538	1	1920334	1920383	-	NA	NA	NA			MT_1671_3229_1_MT-RNR2_rRNA	rRNA	0	FALSE	.....(((.....)))..((((((((((((..((.((((...)))).)).&...)))))))))))).	-32.8	FALSE	FALSE	NA
1248	TCAATGAAAAGTGATAGACGTGTGCTCTTCTCAGGCCTGATGGATAAAAC	AAGAGCACACGCGTCTA	TRUE	1	1	SAMPLE2	7297	3141.63	15	66986071	66986120	+	AC087482.1	antisense	intron	MLT1J1	LTR	MT_1671_3229_1_MT-RNR2_rRNA	rRNA	0	FALSE	..............(((((((((((((((......((....)).......&))))))))..)))))))	-21.2	FALSE	FALSE	NA
1249	ACTAGTTAGGTGGTTATTGCGGTAGTCCAGATGAAATTTATGAAGGATCT	AAGAGGTGATTGGGGA	TRUE	5	1	SAMPLE2	4	1.72215	13	41781016	41781065	-	VWA8	protein_coding	intron	L2a	LINE	1_118264372_118264489_2_RNA5SP56_rRNA	rRNA	0	FALSE	.(((((((.....(((((..((....)).)))))................&......)))))))...	-7.6	FALSE	FALSE	NA
1250	AAACCCGGTAATGATGTCGGGGTTGAGGGATAGGAGGAGAATGGGGGATA	AAGCCTGCGTCAGATTAAAACA	TRUE	1	1	SAMPLE2	3545	1526.26	MT	12081	12130	-	MT-ND4	protein_coding	exon			MT_1671_3229_1_MT-RNR2_rRNA	rRNA	0	TRUE	...(((((........)))))...................(((.(((...&...))).)))............	-13.7	FALSE	TRUE	NA
1251	TGGGGGTATGAGTTTTTTTTGTTAGGGTTAACGAGGGTGGTAAGGATGGG	AAGCTAAGACCCCCGAAACCAGACGAG	TRUE	6	1	SAMPLE1	1164	1283.29	MT	12388	12437	-	MT-ND5	protein_coding	exon			MT_1671_3229_1_MT-RNR2_rRNA	rRNA	0	TRUE	(((((((...((((((((((((((....))))))))).............&)))))...)))))))............	-20.6	FALSE	TRUE	NA
1252	CACCATTTTTTGAGTACAGAGCTGAGGACCTTTCTTTGAGTTCCAGATTG	AAGCTCAACACCCACTACCTAAAAAAT	FALSE	9	1	SAMPLE2	6	2.58323	2	109133455	109133504	+	SH3RF3	protein_coding	intron	Tigger13a	DNA	MT_1671_3229_1_MT-RNR2_rRNA	rRNA	0	TRUE	....((((((((.(((..(((((..(((.(((.....))).)))......&.))))).........))).))))))))	-13.5	FALSE	TRUE	NA
1253	TCCACAGAACCTGCAGGCCGCTCTGGGGCTTGGCCAACAGTGGGCAGGGG	AAGGACGCAGGTAGCT	FALSE	17	1	SAMPLE2	25	10.7634	4	1737726	1737775	+	TACC3	protein_coding	three_prime_utr			20_29741510_29741661_2_5_8S_rRNA_rRNA	rRNA	0	FALSE	........((((((..(((...(((.(((...)))..)))..))).....&......))))))....	-21.9	FALSE	FALSE	NA
1254	GCTCAGGCGTTTGTGTATGATATGTTTGCGGTTTCGATGATGTGGTCTTT	AAGGTATTATTACCCTCACTG	TRUE	3	1	SAMPLE1	1164	1283.29	MT	13510	13559	-	MT-ND5	protein_coding	exon			MT_1671_3229_1_MT-RNR2_rRNA	rRNA	0	FALSE	((((((((((...........))))))).))).........((((.....&..((((....)))).))))..	-11.3	FALSE	FALSE	NA
1255	TCGTTCAATCATTCATTCAGTGAATCATCCAATCAGTCATTCATTCAACA	AAGTAATGTGAATTGCAG	FALSE	1	1	SAMPLE2	2	0.861075	7	147905001	147905050	+	CNTNAP2	protein_coding	intron	(TTCA)n	Simple_repeat	16_34162959_34163110_1_RNA5-8SP2_rRNA	rRNA	0	FALSE	..........((((((...))))))..........((.((((((...((.&..))...)))))).))..	-8.9	FALSE	FALSE	NA
1256	AATCCCCATCCTCCATATATCCAAACAACAAAGCATAATATTTCGCCCAC	AATAAAGTATAGGCGATAG	TRUE	3	1	SAMPLE1	231	254.673	MT	15655	15704	+	MT-CYB	protein_coding	exon			MT_1671_3229_1_MT-RNR2_rRNA	rRNA	0	TRUE	..........................................(((((...&...........)))))...	-8.7	FALSE	TRUE	NA
1257	TGTATCATGATTCTGGGAAGGAAGATTCAGTTGACCCCAAATTATAAAAA	AATATTGGGTTTTTTAAAAA	TRUE	1	1	SAMPLE1	2	2.20496	18	64508068	64508117	-	NA	NA	NA			11_21383801_21383909_2_RNA5SP337_rRNA	rRNA	0	FALSE	.((....(((.(((........))).)))....))(((((..........&....)))))...........	-11.7	FALSE	FALSE	NA
1258	TATGGCCAATTGGAGAAGGATGAGCCTGCCCAGGAGATTATTAAGATGTG	AATCAGGATTGAGCCT	FALSE	2	1	SAMPLE2	1	0.430538	21	37104986	37105035	+	TTC3	protein_coding	intron	L2	LINE	8_13536029_13536135_1_RNA5SP255_rRNA	rRNA	0	FALSE	...((((((((((...(((.....)))..))...................&......))))).))).	-12.6	FALSE	FALSE	NA
1259	CCGGGTCTTCCAGCGACTTCAAGTCTTCCAATAATCTCAAGGTCTTCCAG	AATCCATGTCTTCCAAGA	TRUE	7	1	SAMPLE2	645	277.697	X	140783214	140783263	+	LINC00632	antisense	exon			3_25025007_25025126_1_RNA5SP125_rRNA	rRNA	0	FALSE	..((((........(((((..((............))..)))))......&.)))).............	-7.6	FALSE	FALSE	NA
1260	ATCAAGTCTTCCAGCAAATCCAGTCTTCCAGCAATTACTGGTCTTCCACC	AATCCATGTCTTCCAAGA	FALSE	16	1	SAMPLE1	221	243.648	X	140783358	140783407	+	LINC00632	antisense	exon			3_25025007_25025126_1_RNA5SP125_rRNA	rRNA	0	FALSE	...........................((((......))))((((.....&..............))))	-5	FALSE	FALSE	NA
1261	AGGGAAGTCATCTAACCTGTGTGCTCTTCACATCTGCAAAATGGGGGTAG	ACACATCTGATCTCTCATCT	FALSE	7	1	SAMPLE1	103	113.555	3	9828542	9828591	-	ARPC4-TTLL3,TTLL3	protein_coding	intron	MIR	SINE	6_120686621_120686742_1_RNA5SP215_rRNA	rRNA	0	FALSE	.((((.((((.(((.(((((.(((...........)))..)))))..)))&.......)))).))))....	-14.2	FALSE	FALSE	NA
1262	GACACACACACAGACACAGACACACACAGACACAGACACACACACACACA	ACACATGCAGACACAGA	FALSE	1	1	SAMPLE2	30	12.9161	11	33403248	33403297	+	KIAA1549L,AL137161.1	protein_coding,processed_pseudogene	exon			X_151026295_151026406_2_5S_rRNA_rRNA	rRNA	0	TRUE	..................................................&.................	0	FALSE	TRUE	NA
1263	GCTTGATTTGAGATCCCCCCTTCTGAGAGAGGAGAGCAGGTTGGAGTATA	ACACCTGCTCTCCTCT	TRUE	8	1	SAMPLE2	45	19.3742	7	3682659	3682708	-	SDK1	protein_coding	intron			21_14070871_14070986_1_RNA5SP488_rRNA	rRNA	0	FALSE	......(((.(((........))).)))(((((((((((((.........&..))))))))))))).	-30	FALSE	FALSE	NA
1264	ACTTGACTTTGGACTGTTTACTTAATCAATGAAGTTCTCATTTTCCTTTA	ACACTACCCTTATCGT	FALSE	1	1	SAMPLE1	13	14.3322	3	174347126	174347175	+	NA	NA	NA	MIR3	SINE	9_106843749_106843866_2_RNA5SP292_rRNA	rRNA	0	FALSE	..........(((.((...((((........))))...))...)))....&................	-4	FALSE	FALSE	NA
1265	ATCCACACACCACACACATCCATATCCACACACCACACACATCCATATCC	ACATCCAAATACACGA	TRUE	1	1	SAMPLE2	103	44.3454	18	74617107	74617156	+	NA	NA	NA			3_134783436_134783555_2_RNA5SP141_rRNA	rRNA	0	FALSE	..................................................&................	0	FALSE	FALSE	NA
1266	GGCATAATTAAACTTTACTTCCTCTCTTTCTTCTTCCCACTCATCCTAAC	ACATCCCGATGGTAGCCGCTATTAA	FALSE	6	1	SAMPLE2	3776	1625.71	MT	14080	14129	+	MT-ND5	protein_coding	exon			MT_1671_3229_1_MT-RNR2_rRNA	rRNA	0	FALSE	(((...............................................&..............)))........	-5.8	FALSE	FALSE	NA
1267	TGCGCGTCCTGGGCTCGTTGTGGGCGGGGGCGGGACGACTAGCCCGTTAC	ACATGGACGCAGGAAGGGGAACA	TRUE	12	1	SAMPLE2	17	7.31914	5	139294124	139294173	+	MATR3	protein_coding	five_prime_utr			15_71858570_71858686_1_RNA5SP399_rRNA	rRNA	0	FALSE	...((((((((((((.(((((..((....))...))))).))))))....&....)))))).............	-30.3	FALSE	FALSE	NA
1268	ACACCATACATGCACATATCCACATACACACAGGCACACACCACACAGAA	ACCACACAGAACATGC	TRUE	4	1	SAMPLE1	380	418.942	21	42840906	42840955	-	NA	NA	NA	(GT)n	Simple_repeat	X_53909054_53909161_1_RNA5SP505_rRNA	rRNA	0	FALSE	........((((....................((......))........&...........)))).	-3.9	FALSE	FALSE	NA
1269	ACCACACACTGCACACAGCAGACACCACACTACACACATGCCATGTGCAC	ACCACACTGCACACACCACATC	TRUE	2	1	SAMPLE2	41	17.652	9	41229698	41229747	-	NA	NA	NA	(TG)n	Simple_repeat	9_95905005_95905141_1_RNA5SP289_rRNA	rRNA	0	FALSE	........((((.....))))......................((((((.&.......)))))).........	-12.6	FALSE	FALSE	NA
1270	GTGGTCGGATTTGCATATCAGAAGGACCACTCTGGAAGCCACATGCAGGA	ACCACATGCAGGACCA	TRUE	3	1	SAMPLE2	24	10.3329	1	180941690	180941739	-	KIAA1614	protein_coding	intron	L2c	LINE	16_35753796_35753930_1_RNA5SP419_rRNA	rRNA	0	FALSE	((((((...((((.....))))..))))))..(((...((.((((..((.&.)).))))..)).)))	-16.6	FALSE	FALSE	NA
1271	AAATGTACTCGTGATCGGCACCACAGGCTCCCAGACCACCTTTCTTCCTG	ACCAGAGTGTGCCCAG	TRUE	20	1	SAMPLE1	8	8.81983	1	15651726	15651775	+	DDI2	protein_coding	exon			18_50319002_50319120_1_RNA5SP458_rRNA	rRNA	0	FALSE	................(((((..((((.....((.....)).....))))&........)))))...	-11.5	FALSE	FALSE	NA
1272	AAGCAGACATGATGAGATTTGCAACCTTGGTGGCTGGGAGGGAATGAGTT	ACCCAAGAACAGGGTTT	FALSE	1	1	SAMPLE2	10	4.30538	6	43518151	43518200	+	POLR1C	protein_coding	intron			MT_1671_3229_1_MT-RNR2_rRNA	rRNA	0	TRUE	..(((((..........)))))(((((((.....((((............&.))))....))))))).	-16.8	FALSE	TRUE	NA
1273	GTTTAAGTTGAGTAGTAGGAATGCGGTAGTAGTTAGGATAATATAAATAG	ACCCTCTAAATCACCACGATC	FALSE	10	1	SAMPLE2	2206	949.766	MT	5086	5135	-	MT-ND2	protein_coding	exon			MT_648_1601_1_MT-RNR1_rRNA	rRNA	0	TRUE	........(((.(((.(((..(((....)))...................&..))))))..)))........	-7.4	FALSE	TRUE	NA
1274	GAACAGTGGCTGCCTCAGCCAGCAGGGACCCTGGCTGAGAGCCCTGTGAC	ACCCTGATCAACCTCA	TRUE	1	1	SAMPLE2	13	5.59699	22	21489295	21489344	-	PI4KAP2	transcribed_unitary_pseudogene	intron			MT_648_1601_1_MT-RNR1_rRNA	rRNA	0	FALSE	((((((.((((..(((((((((........)))))))))))))))))...&.............)).	-27.3	FALSE	FALSE	NA
1275	GTTGTTTGGGTTGTGGCTCAGTGTCAGTTCGAGATAATAACTTCTTGGTC	ACCGCCCGTCACCCTCCTCAAGTATACT	FALSE	1	1	SAMPLE1	1164	1283.29	MT	12508	12557	-	MT-ND5	protein_coding	exon			MT_648_1601_1_MT-RNR1_rRNA	rRNA	0	TRUE	.(((...((((((.(((...........((((((........))))))..&...)))))..))))....))).......	-16.2	FALSE	TRUE	NA
1276	TTACATGAGTGAGAAGTAAAGTGTGTTGAGACACTGAGATTTGAGGCTTT	ACCGTAAGGGAAAGTTGAAAA	TRUE	2	1	SAMPLE2	8	3.4443	15	100241480	100241529	-	ADAMTS17	protein_coding	intron	MLT1J2	LTR	MT_1671_3229_1_MT-RNR2_rRNA	rRNA	0	FALSE	((((..((((...((((..(((((......)))))...))))...)))).&...))))..............	-11.8	FALSE	FALSE	NA
1277	CTTTCTCTTTCTCTTTTCTCTCTCTCTCTCTCTTCTCTCCTCTCTCCTCT	ACCTATTTCTTACCTCCT	FALSE	1	1	SAMPLE1	9	9.92231	16	46726577	46726626	-	MYLK3	protein_coding	intron	GA-rich	Low_complexity	3_125058304_125058438_2_RNA5SP137_rRNA	rRNA	0	FALSE	..................................................&..................	0	FALSE	FALSE	NA
1278	GTCTGTCTGGGGACAGGATCCCTGCTGCACCTTCCCCACCCCCTCCTGGG	ACCTCAGGGCACCCCAG	TRUE	1	1	SAMPLE2	17	7.31914	20	327814	327863	+	NRSN2-AS1,SOX12	antisense,protein_coding	three_prime_utr			16_35750061_35750175_1_RNA5SP415_rRNA	rRNA	0	FALSE	......((((((.((((...)))).(((.(((..((((........))))&.....))))))))))))	-22.2	FALSE	FALSE	NA
1279	TGTCCTGCCACCCAGCCCCAGCCAGGGCTCAATCTCTGGGGGCTGAGGAG	ACCTGACCTCATCTGA	FALSE	17	1	SAMPLE2	33	14.2077	17	7578492	7578541	+	SENP3-EIF4A1,EIF4A1,AC016876.2	protein_coding,processed_transcript	three_prime_utr			3_126564565_126564678_2_RNA5SP138_rRNA	rRNA	0	TRUE	......(((.((((((((......))))........)))))))(((((..&......))))).....	-23.7	FALSE	TRUE	NA
1280	TTTGAAGGCATTGCTCCATTGTCACCTTGCTTCCAGTGTTGCTGTGTTGA	ACCTTCTGCATAATGAATT	FALSE	2	1	SAMPLE2	14	6.02753	12	76072734	76072783	-	NAP1L1	protein_coding	intron	HAL1	LINE	MT_1671_3229_1_MT-RNR2_rRNA	rRNA	0	TRUE	...((((((((.((..(((((............)))))..)).)))....&.))))).............	-14	FALSE	TRUE	NA
1281	TTCTCTTCTTTTCTCTCTTCTCCTCTCTCTCTTCTCTCTTTTTTCTTTCT	ACGCCTGACCTCATCT	FALSE	1	1	SAMPLE1	4	4.40991	1	975097	975146	-	PLEKHN1	protein_coding	three_prime_utr	GA-rich	Low_complexity	3_126564565_126564678_2_RNA5SP138_rRNA	rRNA	0	FALSE	..................................................&................	0	FALSE	FALSE	NA
1282	CAGAAGTGTGCCCTGTGCTCTTCTGAGCAGAGAAGCACCATGAGCTGGGG	ACGCCTGAGCTCTTCTGCTCT	TRUE	1	1	SAMPLE2	220	94.7183	18	73959195	73959244	-	AC090125.1	lincRNA	intron			18_24170505_24170623_2_RNA5SP452_rRNA	rRNA	0	FALSE	(((((..((((.((.(((((....))))).))..))))...(((((.(((&...))).))))))))))....	-30.7	FALSE	FALSE	NA
1283	GATCCCAAAATCTGGTCACACTTCTGAGAGAGAAGAGACAGTTAAAATAA	ACGCCTGCTCTCTTCT	TRUE	2	1	SAMPLE2	3	1.29161	3	87306620	87306669	-	NA	NA	NA			21_14070871_14070986_1_RNA5SP488_rRNA	rRNA	0	FALSE	((((.........)))).............(((((((((((.........&....))).))))))))	-15.2	FALSE	FALSE	NA
1284	CCCCTCCTCTCCTCCTCTCTCCCCTCTCTTCTCTCTTCTCTCACCTCTGT	ACGTCTGCTCTCCTCT	FALSE	3	1	SAMPLE1	2	2.20496	11	96039284	96039333	-	MAML2	protein_coding	intron	GA-rich	Low_complexity	21_14070871_14070986_1_RNA5SP488_rRNA	rRNA	0	FALSE	..................................................&................	0	FALSE	FALSE	NA
1285	AGCTGTTAACACCTCAGAAGTCTCTCTTCTGAGCTGGACCACAGTGGTGC	ACGTCTGCTCTCCTCT	TRUE	2	1	SAMPLE2	84	36.1652	2	177079499	177079548	+	AC074286.1	lincRNA	intron			21_14070871_14070986_1_RNA5SP488_rRNA	rRNA	0	FALSE	.(((((...((.((((((((.....)))))))).))....)))))((.((&......)).)).....	-18.9	FALSE	FALSE	NA
1286	GGTTGCACAGACCTGCTCATCTGCTCAGAAGAGGAGCTCAGAGGGGCAGA	ACGTCTGCTCTCCTCTGCTC	TRUE	1	1	SAMPLE2	1	0.430538	2	976740	976789	-	SNTG2	protein_coding	intron			21_14070871_14070986_1_RNA5SP488_rRNA	rRNA	0	FALSE	((((.....)))).((((.(((.......))).)))).((((((((((((&...))))))..))))))...	-28	FALSE	FALSE	NA
1287	CAAGTGCTCCCTCAGCACGTTGCTCTCAGAAGAGCACGGGCAGCGGAGCC	ACGTCTGCTCTCCTCTGCTCT	TRUE	1	1	SAMPLE1	9	9.92231	6	43746937	43746986	-	NA	NA	NA			21_14070871_14070986_1_RNA5SP488_rRNA	rRNA	0	FALSE	...(((((.....)))))..((((((....)))))).((((((.((((..&.........)))).)))))).	-29.3	FALSE	FALSE	NA
1288	GAGAACGAGAGAGAGAGAGAGAGAGAGAGACGCGTGCACATACTCTGCTT	ACGTGCGCTCTCTCTTCTGA	FALSE	2	1	SAMPLE1	4	4.40991	12	662404	662453	+	NINJ2,AC021054.1	protein_coding,antisense	intron	(AG)n	Simple_repeat	3_50419781_50419899_1_RNA5SP131_rRNA	rRNA	0	FALSE	...................(((.(((((((.((((((.............&..))))))))))))))))..	-22	FALSE	FALSE	NA
1289	GACCTCAACCCCTGACCCCCATGCCTCAGGATACTCCTCAATAGCCATCG	ACGTTAGGTCAAGGTGTAGCCC	FALSE	2	1	SAMPLE1	1164	1283.29	MT	14410	14459	+	MT-ND6	protein_coding	exon			MT_648_1601_1_MT-RNR1_rRNA	rRNA	0	TRUE	(((((.(((.(((((..........)))))....................&..))))))))..(((...))).	-15.3	FALSE	TRUE	NA
1290	GCAAAGTGCCCAAGAGGGCCAAGGACCAGTTGGCATCAAAGATATTAGTT	ACTCGGCTCGTGCGTCGATGAA	FALSE	4	1	SAMPLE2	14	6.02753	7	134784388	134784437	+	CALD1	protein_coding	five_prime_utr			21_8212572_8212724_1_RNA5-8SN5_rRNA|21_8256781_8256933_1_RNA5-8SN1_rRNA|21_8395607_8395759_1_RNA5-8SN4_rRNA|21_8439823_8439975_1_RNA5-8SN5_rRNA	rRNA	0	FALSE	(((....(((...(((.(((((.......)))))................&.))))))...))).........	-16.9	FALSE	FALSE	NA
1291	GCTTGAAAGACTATCTCTCCCAATGTAGTCACATTCACAGATACTGGAGG	ACTTCAACAAATGAATT	TRUE	1	1	SAMPLE2	3	1.29161	14	41997488	41997537	-	NA	NA	NA	MLT1B	LTR	9_72299720_72299838_2_RNA5SP285_rRNA	rRNA	0	FALSE	.((((((.((((((..........))))))...)))).))....(((((.&.)))))...........	-10.8	FALSE	FALSE	NA
1292	TTTTGGGGGGAAGTTGCAGTAAAACCATTTTAAAAATCTTTTGCAGCTAA	AGAACTGGGCTACATTTT	FALSE	1	1	SAMPLE2	3	1.29161	14	58281012	58281061	-	ARMH4,PSMA3-AS1	protein_coding,antisense	intron			MT_648_1601_1_MT-RNR1_rRNA	rRNA	0	FALSE	..((.((....((((((((.....................))))))))..&....)).)).........	-8.6	FALSE	FALSE	NA
1293	CTCTGTACCTGTCCCCATTGCATGCTACTGCTTCTTGGGGTGGTACACTG	AGAAGCTGGGCAGTGTG	FALSE	23	1	SAMPLE2	11	4.73591	3	56289794	56289843	-	ERC2	protein_coding	intron	MIR	SINE	16_53337453_53337571_1_RNA5SP427_rRNA	rRNA	0	FALSE	....(((((...(((((..(((......)))....))))).)))))((((&..........))))...	-20.7	FALSE	FALSE	NA
1294	TAGCACTGCACACGTCTGTCTCTCTTCTGTCTCTCTTCAACTTTTTATGT	AGACGCGTGCTCTCCT	FALSE	1	1	SAMPLE2	8	3.4443	16	83213073	83213122	-	CDH13	protein_coding	intron			21_14070871_14070986_1_RNA5SP488_rRNA	rRNA	0	FALSE	.......((((.(((((.................................&))))).))))......	-14.5	FALSE	FALSE	NA
1295	CAGACAGTAGGAGAGAGAGCAGACGTCAGCTGTCTTAGCTGGGACTACTT	AGACGCGTGCTCTCCT	FALSE	1	1	SAMPLE2	46	19.8047	4	180169628	180169677	+	NA	NA	NA	HAL1b	LINE	21_14070871_14070986_1_RNA5SP488_rRNA	rRNA	0	FALSE	...........((.(((((((..((((((..(((((....)))))..)).&.))))..)))))))))	-24.1	FALSE	FALSE	NA
1296	CTCTCTTCTCTCTCTTCTCTCTCTCTCTCTCTCTCTCTCTCTCACACACA	AGACGCGTGCTCTCCTC	FALSE	3	1	SAMPLE2	4	1.72215	12	102318410	102318459	-	HELLPAR,LINC02456	macro_lncRNA,lincRNA	exon	(GA)n	Simple_repeat	21_14070871_14070986_1_RNA5SP488_rRNA	rRNA	0	FALSE	..............................................(((.&......)))........	-2.8	FALSE	FALSE	NA
1297	CTTGTGACCAGAGCCGTGTGCTCTTCTGAGCTCAGTCCCGTGGCCTGGAA	AGACGCGTGCTCTCCTC	FALSE	1	1	SAMPLE2	531	228.615	5	133277946	133277995	+	FSTL4	protein_coding	intron			21_14070871_14070986_1_RNA5SP488_rRNA	rRNA	0	FALSE	.........((((((((((((((....))))((((.((...)).))))..&..))))).)))))....	-23.9	FALSE	FALSE	NA
1298	TCACGTGTTCTCTCTCTCTCTCTCTCTCTCTCTCTTCTCTCTCTCTTTCT	AGACGCGTGCTCTCCTCT	FALSE	1	1	SAMPLE1	20	22.0496	10	44765387	44765436	+	NA	NA	NA	(TC)n	Simple_repeat	21_14070871_14070986_1_RNA5SP488_rRNA	rRNA	0	FALSE	.((((((((.........................................&.)))))))).........	-10.7	FALSE	FALSE	NA
1299	TCTCCCTCTCTCTCTCTCTCCTCTCTCTCTCCCTCTCTCTCTCTCTCCTC	AGACGCGTGCTCTCCTCT	FALSE	1	1	SAMPLE1	7	7.71735	12	127568984	127569033	-	NA	NA	NA	(AG)n	Simple_repeat	21_14070871_14070986_1_RNA5SP488_rRNA	rRNA	0	FALSE	...........................................(((....&)))...............	-0.2	FALSE	FALSE	NA
1300	TCTCTTTTCTCTTCTCTCTTCTCTCTCTTCTCTCTTCTCTCTCTCTCTCT	AGACGCGTGCTCTCCTCT	FALSE	4	1	SAMPLE1	30	33.0744	14	57275424	57275473	-	AP5M1	protein_coding	intron	MLT1F1	LTR	21_14070871_14070986_1_RNA5SP488_rRNA	rRNA	0	FALSE	.............................................(((..&)))...............	-0.2	FALSE	FALSE	NA
1301	TCTCTCTCTCTCCTCTCTCTCTTCTCTCTCTCTCTCCTCTCTCTCTTCTC	AGACGCGTGCTCTCCTCT	FALSE	1	1	SAMPLE1	48	52.919	19	40849008	40849057	-	AC008537.1,CYP2A6	protein_coding	intron	(AG)n	Simple_repeat	21_14070871_14070986_1_RNA5SP488_rRNA	rRNA	0	FALSE	..............................................(((.&)))...............	-0.2	FALSE	FALSE	NA
1302	TCTCTCTCTCTACTTCTCTCTCTCTCCTCTCTCTCAGAAGAAAAAAGAAT	AGACGCGTGCTCTCCTCT	FALSE	1	1	SAMPLE1	121	133.4	2	134594872	134594921	+	TMEM163	protein_coding	intron	(TC)n	Simple_repeat	21_14070871_14070986_1_RNA5SP488_rRNA	rRNA	0	FALSE	............(((((..................))))).....(((..&..........))).....	-2.7	FALSE	FALSE	NA
1303	TCTCTCTCTCTCTCTCTCCTCTCTCTCTCTCTCTCTTCTTTCTTTCTTTT	AGACGCGTGCTCTCCTCT	FALSE	1	1	SAMPLE1	1	1.10248	21	29176126	29176175	+	NA	NA	NA	(TC)n	Simple_repeat	21_14070871_14070986_1_RNA5SP488_rRNA	rRNA	0	FALSE	............................................(((...&)))...............	-0.2	FALSE	FALSE	NA
1304	TCTCTCTCTCTCTCTCTCTCTCTCTCTTCTCTCTTCTCTCTCTCCTCTCT	AGACGCGTGCTCTCCTCT	FALSE	1	1	SAMPLE1	69	76.071	4	29405114	29405163	-	NA	NA	NA	(AG)n	Simple_repeat	21_14070871_14070986_1_RNA5SP488_rRNA	rRNA	0	FALSE	.............................................(((..&)))...............	-0.2	FALSE	FALSE	NA
1305	AGCTGAAATCCCCAGCTCACAGCTCTCTGCTCTCAGACACAATGCTAGGA	AGACGCGTGCTCTCCTCT	FALSE	2	1	SAMPLE1	1	1.10248	4	142858268	142858317	-	NA	NA	NA			21_14070871_14070986_1_RNA5SP488_rRNA	rRNA	0	FALSE	(((((.......)))))...(((.....)))...((((((...((.....&....))))).))).....	-11.6	FALSE	FALSE	NA
1306	TCTCTCTCTCTTCTCTCTCCTCTCTCCTCTCTCCTCTCTCTCCTCTCTCT	AGACGCGTGCTCTCCTCT	FALSE	10	1	SAMPLE1	3	3.30744	5	110306566	110306615	+	NA	NA	NA	(TC)n	Simple_repeat	21_14070871_14070986_1_RNA5SP488_rRNA	rRNA	0	FALSE	.............................................(((..&)))...............	-0.2	FALSE	FALSE	NA
1307	CCTCTGTCTCTCTCCTCTCCTCTGTCTCTCTCTCTCCTCTCTCTCTCTCT	AGACGCGTGCTCTCCTCT	FALSE	4	1	SAMPLE1	9	9.92231	8	47179426	47179475	-	AC120036.1	unprocessed_pseudogene	intron	(GA)n	Simple_repeat	21_14070871_14070986_1_RNA5SP488_rRNA	rRNA	0	FALSE	......................(((((.......................&))))).............	-3.8	FALSE	FALSE	NA
1308	GTCTTTTTCTCTCTCTCTTCTCTCTCCTCTCTCTTCTCTCTCTCCTCTGT	AGACGCGTGCTCTCCTCT	FALSE	1	1	SAMPLE1	7	7.71735	X	4314864	4314913	-	NA	NA	NA	GA-rich	Low_complexity	21_14070871_14070986_1_RNA5SP488_rRNA	rRNA	0	FALSE	((((..............................................&))))..............	-3.9	FALSE	FALSE	NA
1309	TTGCTTTTCTCTCTCTCTCTCTTCTCTCTTCTCTCTTCTTTCTCTCTCTC	AGACGCGTGCTCTCCTCT	FALSE	1	1	SAMPLE1	7	7.71735	X	71620063	71620112	-	NA	NA	NA	(GA)n	Simple_repeat	21_14070871_14070986_1_RNA5SP488_rRNA	rRNA	0	FALSE	..((..............................................&....))............	-2.2	FALSE	FALSE	NA
1310	CAACAGCATATCTTCTGAGAGAGAGAGAGAGAGAGAGAGAGAGAGAGAGA	AGACGCGTGCTCTCCTCT	TRUE	1	1	SAMPLE1	380	418.942	X	113133839	113133888	-	NA	NA	NA	(TC)n	Simple_repeat	21_14070871_14070986_1_RNA5SP488_rRNA	rRNA	0	FALSE	..........((((((.....))).)))...........((((.(((((.&.........)))))))))	-14.4	FALSE	FALSE	NA
1311	AGAGAGAGAGAGAGAGAGAGAAGAGAAGAGAGAGAGAAGAGAGCATATAG	AGACGCGTGCTCTCCTCTG	FALSE	3	1	SAMPLE2	34	14.6383	2	205021566	205021615	-	PARD3B	protein_coding	intron	(CT)n	Simple_repeat	21_14070871_14070986_1_RNA5SP488_rRNA	rRNA	0	FALSE	................................((((..((((((((....&......)))))))))))).	-16.6	FALSE	FALSE	NA
1312	GGTGTCTGCGCTCAGCCGCTCTCCTCTTCTCTCTCCCGCCCGCCCGCAGC	AGACGTCTGCTCTCCTCT	FALSE	1	1	SAMPLE1	2	2.20496	1	76868448	76868497	+	ST6GALNAC5	protein_coding	intron,exon			21_14070871_14070986_1_RNA5SP488_rRNA	rRNA	0	FALSE	((((...(((..........................))).)))).((((.&......))))........	-10.1	FALSE	FALSE	NA
1313	TCTCTCTCTCTCCTCTCTCTCTCTCTCTCTCTTCTCTCTCTCTCTCTTCT	AGACGTCTGCTCTCCTCT	FALSE	4	1	SAMPLE2	48	20.6658	1	147541082	147541131	-	NA	NA	NA	(GA)n	Simple_repeat	21_14070871_14070986_1_RNA5SP488_rRNA	rRNA	0	FALSE	............................................(((...&)))...............	-0.2	FALSE	FALSE	NA
1314	AGCATGATAATAGACCTCTCTCTCTCTCCTCTCAGAAATGTTATATTCCT	AGACGTCTGCTCTCCTCT	FALSE	1	1	SAMPLE1	17	18.7421	10	11269490	11269539	-	CELF2	protein_coding	intron			21_14070871_14070986_1_RNA5SP488_rRNA	rRNA	0	FALSE	..........(((((.(((...............................&))).))))).........	-6.6	FALSE	FALSE	NA
1315	CTCCTTTCACCTGTCTCTCTCTGCTCTTCTCTCTCTTTCCTCTCCTGCTC	AGACGTCTGCTCTCCTCT	FALSE	1	1	SAMPLE1	5	5.51239	15	69047628	69047677	+	NOX5	protein_coding	intron	(CT)n	Simple_repeat	21_14070871_14070986_1_RNA5SP488_rRNA	rRNA	0	FALSE	...........(((((..................................&))))).............	-3.9	FALSE	FALSE	NA
1316	CTCTCTCTCTCTCTCTCTCTCTCTCCCCTCTCTCTCTCTCTCTCTCTCTC	AGACGTCTGCTCTCCTCT	FALSE	1	1	SAMPLE2	109	46.9286	22	25218712	25218761	-	NA	NA	NA	(GA)n	Simple_repeat	21_14070871_14070986_1_RNA5SP488_rRNA	rRNA	0	FALSE	..............................................(((.&)))...............	-0.2	FALSE	FALSE	NA
1317	TCTTGCTTTCTCTGCTCCTCTCTCTCTCTCTCTCTCTCTCTCTCACTGCC	AGACGTCTGCTCTCCTCT	FALSE	1	1	SAMPLE1	13	14.3322	8	138856586	138856635	-	COL22A1	protein_coding	intron	GA-rich	Low_complexity	21_14070871_14070986_1_RNA5SP488_rRNA	rRNA	0	FALSE	....((....(((.....................................&))).....))........	-2.1	FALSE	FALSE	NA
1318	ATTCAGAAATATCTAAGTGTCTCTCTTCGTCTGGAACAGTGGTCCCCAAC	AGAGAGAGCACAGAGCAC	TRUE	10	1	SAMPLE2	523	225.171	10	61360068	61360117	-	NA	NA	NA	MER1A	DNA	16_47505432_47505543_1_RNA5SP425_rRNA	rRNA	0	FALSE	............((..(((.(((((((.((..((.((....)).))..))&.))))))))))..))...	-15	FALSE	FALSE	NA
1319	TCAGCATTATCACCAAGGATATTATTGAATACCCAAATAAAACGAACTGA	AGCAGGGTCAATCCTGGG	FALSE	7	1	SAMPLE2	33	14.2077	1	244854428	244854477	-	HNRNPU	protein_coding	exon			1_247204570_247204661_2_RNA5SP82_rRNA	rRNA	0	FALSE	............(((.((((.....(((...(((................&....))))))))))))).	-11.9	FALSE	FALSE	NA
1320	CTAAGCTTCAAACTAGACTACTTCTCCATAATATTCATCCCTGTAGCATT	AGCGCGTACACACCGCCC	TRUE	1	1	SAMPLE2	3776	1625.71	MT	12568	12617	+	MT-ND5	protein_coding	exon			MT_648_1601_1_MT-RNR1_rRNA	rRNA	0	TRUE	....(((..........((((.....................))))....&)))(((.......)))..	-5.8	FALSE	TRUE	NA
1321	AAAGGTTCATGCTTGGAGTAATAATGGTTAGGGAAGTAGATGGGGTTAGG	AGGACTTGAATGGCAGA	TRUE	3	1	SAMPLE2	7	3.01376	X	132951290	132951339	-	HS6ST2	protein_coding	intron			18_44071583_44071701_1_RNA5SP455_rRNA	rRNA	0	FALSE	..((((((.(((((....((((....))))...)))))............&.))))))..........	-9	FALSE	FALSE	NA
1322	ATTAAAAAGATAAATTATGAGCCATCCATATAAGCAGCACATTGAGTATT	AGGAGAGAATAGCACAGA	FALSE	1	1	SAMPLE2	9	3.87484	17	51047150	51047199	-	SPAG9,AC005920.2	protein_coding,antisense	intron			17_36491199_36491322_2_RNA5SP439_rRNA	rRNA	0	FALSE	........................(((.......................&.)))..............	-3.4	FALSE	FALSE	NA
1323	GAAAATACTGAAGTTCCTGTTGGCTGTCTTATGGTCTACAACAATGAAGT	AGGGAAGGAGAGAGAT	TRUE	2	1	SAMPLE1	4	4.40991	6	143438630	143438679	-	ADAT2	protein_coding	exon			3_137518134_137518255_2_RNA5SP142_rRNA	rRNA	0	FALSE	.......((....(((((((.((((((...)))))).))...........&.)))))....))....	-9.9	FALSE	FALSE	NA
1324	CGTATGGCCCACCATAATTACCCCCATACTCCTTACACTATTCCTCATCA	AGGGTCGGGCCTGGTTAGTACTTGAATG	FALSE	1	1	SAMPLE2	2428	1045.35	MT	8386	8435	+	MT-ATP8	protein_coding	exon			6_106449381_106449497_1_RNA5SP211_rRNA	rRNA	0	TRUE	.((((((((((((.....................................&..))).)))))......)))).......	-15.8	FALSE	TRUE	NA
1325	TTTTTGGGTTGAGGTGATGATGGAGGTGGAGATTTGGTGCTGTGAAATTG	AGTATACTTCCAAGGACAT	FALSE	5	1	SAMPLE1	1164	1283.29	MT	14030	14079	-	MT-ND5	protein_coding	exon			MT_648_1601_1_MT-RNR1_rRNA	rRNA	0	FALSE	.............(((....(((((((.........(((((.........&))))))))))))....)))	-10.4	FALSE	FALSE	NA
1326	CGAGGACAGTACTGTGACCATTGCTCTTCTGGAATGGCTCTTGTCGGAGG	AGTGTGAGGCTCGAGGACAGTACT	FALSE	1	1	SAMPLE1	6	6.61487	2	47040918	47040967	+	TTC7A	protein_coding	intron			8_32192028_32192153_2_RNA5SP262_rRNA	rRNA	0	FALSE	.......((((((((..((.(((..((((........((((....)))).&.....))))..)))))))))))))	-18.6	FALSE	FALSE	NA
1327	CGGAAGACAGTCATACAGACCCTCTGCCCTCCGCTGGTCCTTGTCCTTCA	AGTGTGCCCCAGCCTGGAAG	FALSE	1	1	SAMPLE1	15	16.5372	2	236215718	236215767	+	AC019068.1,ASB18	antisense,protein_coding	intron			16_35746772_35746894_1_RNA5SP412_rRNA	rRNA	0	FALSE	.((.(((..(((.....)))..))).)).((((((((.............&........)))))..)))..	-17.6	FALSE	FALSE	NA
1328	CATCCCAGGGAGAGGCTCAGTGGGAAGTGTAAAGGTGGAGCAAGTAAACC	AGTTGTAAAAAACTCCAGTTGACAC	FALSE	6	1	SAMPLE2	12	5.16645	9	95021838	95021887	+	C9orf3	protein_coding	intron			MT_648_1601_1_MT-RNR1_rRNA	rRNA	0	TRUE	..(((((..(((...)))..))))).((((..((.(((((..........&............))))).)).))))	-22.2	FALSE	TRUE	NA
[truncated: 2,511 more rows]

## Sheet: High Confidence Only
ID	Genomic fragment sequence	Driver fragment sequence	Target first in chimera	N chimeric reads	N deduplicated chimeric reads	Chimera in replicates	N non-chimeric reads	Coverage non-chimeric reads	Chromosome	Start	End	Strand	Overlapping gene name	Overlapping gene biotype	Overlapping gene feature	Overlapping repeatmasker	Overlapping repeatmasker family	Driver name	Driver type	miRNA Family	Driver alignment no mismatch	Cofold structure	Cofold MFE	Ambiguous	High Confidence	Enriched (TR1: 'TCCGGCTCGAAGGACCA', TR2: 'TCCCGGGTTTCGGCACC', edit_distance < 5)
[truncated: 1,285 more rows]

[truncated: 2 more sheets: High Confidence Enriched, High Confidence Not Enriched]
